# Supplementary material for: Training associated alterations in equine respiratory immunity using a multiomics comparative approach
Source: Sci Rep. 2022 Jan 10;12:427. doi: 10.1038/s41598-021-04137-3 (PMC8748960; doi:10.1038/s41598-021-04137-3)
Supplement: Supplementary file 1 — Supplementary Information 1. [file 41598_2021_4137_MOESM1_ESM.xlsx]

## Sheet: Expression_values_ALL
Gene stable ID version	Gene Description	Gene Name	T0_Horse1	T0_Horse2	T0_Horse3	T0_Horse4	T0_Horse5	T0_Horse6	T0_Horse7	T0_Horse8	T0_Horse9	T0_Horse10	T0_Horse11	T0_Horse12	T0_Horse13	T0_Horse14	T0_Horse15	T0_Horse16	T1_Horse1	T1_Horse2	T1_Horse3	T1_Horse4	T1_Horse5	T1_Horse6	T1_Horse7	T1_Horse8	T1_Horse9	T1_Horse10	T1_Horse11	T1_Horse12	T1_Horse13	T1_Horse14	T1_Horse15	T1_Horse16
ENSECAG00000000001	mitochondrial poly(A) polymerase [Source:VGNC Symbol;Acc:VGNC:55382]	MTPAP	9.25817	9.42549	9.05277	9.32622	9.34346	9.38119	9.00661	9.25209	9.07604	9.24243	9.27546	9.5822	9.41508	9.41078	9.25931	9.28413	8.49146	8.88415	9.11943	9.05865	9.4616	9.5669	9.1332	9.19015	9.18302	8.99895	9.30891	9.40939	9.29301	9.4602	8.6667	9.01114
ENSECAG00000000003	R3H domain containing 4 [Source:VGNC Symbol;Acc:VGNC:59417]	R3HDM4	9.76663	10.125	9.54394	9.79924	9.75252	9.94638	9.66024	9.89094	9.85738	10.0075	9.9327	9.93028	9.99654	9.93515	9.89878	9.77532	11.731	10.6679	11.0859	10.3468	9.9717	10.3993	9.96054	10.1301	9.3422	10.4154	10.1187	10.0997	10.0234	10.6967	11.575	10.749
ENSECAG00000000004	ring finger protein 170 [Source:VGNC Symbol;Acc:VGNC:22454]	RNF170	8.1888	7.91213	8.58967	8.26064	8.30123	8.20696	8.38654	8.03375	8.29072	7.92116	8.02879	8.06994	7.91414	8.16823	8.22379	8.64536	7.57353	8.12695	7.93887	8.35972	8.05734	8.49554	8.12482	8.13697	8.36794	7.86884	7.89763	8.05378	7.91811	8.82703	7.1981	7.78414
ENSECAG00000000005	hepatocyte nuclear factor 4 gamma [Source:VGNC Symbol;Acc:VGNC:18820]	HNF4G	5.89812	4.2354	7	5.62355	5.85693	4.80779	6.56539	5.712	6.44172	5.15131	4.85149	4.9595	4.50902	4.24793	3.77773	6.70334	5.56386	6.0833	3.59051	6.33353	3.8698	4.20912	5.82493	6.00679	6.55646	5.38183	5.4805	4.97173	4.43354	4.32128	3.43588	5.90953
ENSECAG00000000006	glutamate decarboxylase 2 [Source:VGNC Symbol;Acc:VGNC:18207]	GAD2	-1.91184	-1.9093	-1.83595	-1.91514	-1.9151	-1.91129	-1.91595	-1.88865	-1.92332	-1.91112	-1.91389	-1.87064	-1.91446	-1.9134	-1.90992	-1.83674	-1.90535	-1.9104	-1.9063	-1.91161	-1.91694	-1.91267	-1.91598	-1.91499	-1.91403	-1.91103	-1.90994	-1.90908	-1.91137	-1.90918	-1.9051	-1.91904
ENSECAG00000000007	transmembrane protein 70 [Source:VGNC Symbol;Acc:VGNC:56311]	TMEM70	9.65421	9.55151	9.01053	9.4717	9.34866	9.35911	9.32629	8.91439	8.88442	9.20917	9.62027	9.38889	9.75092	9.50583	9.63326	9.27231	8.6267	9.79797	9.40219	9.29009	9.7148	9.80574	9.6214	9.4084	9.42369	8.90253	9.7787	9.30733	9.77311	10.4325	8.45095	8.78708
ENSECAG00000000008	ribosomal protein lateral stalk subunit P2 [Source:VGNC Symbol;Acc:VGNC:69333]	RPLP2	13.4823	13.398	12.6265	12.7266	12.7959	12.5704	12.8315	12.5939	12.7878	13.3153	13.319	13.2445	13.1965	12.8936	13.0401	13.1959	14.4104	13.6551	13.7253	13.2117	13.1411	13.3119	13.1374	13.0338	12.9464	13.1653	13.6914	13.0444	13.1159	13.9535	14.1033	13.6211
ENSECAG00000000010	leucine rich repeat containing 58 [Source:HGNC Symbol;Acc:HGNC:26968]	LRRC58	7.36838	8.10167	8.27757	8.43333	8.20683	8.65546	8.01184	8.38891	8.35855	7.85523	8.10397	7.44633	8.00419	8.20859	8.30359	7.67619	7.39405	6.88037	7.33682	7.93678	8.29323	8.2332	7.92138	7.93624	8.10629	7.72212	7.38738	7.83806	8.18748	7.80257	8.02982	7.12974
ENSECAG00000000011	adhesion G protein-coupled receptor A2 [Source:VGNC Symbol;Acc:VGNC:15099]	ADGRA2	7.33481	7.45232	6.14348	8.68054	8.17894	8.29028	7.22115	8.01404	7.88266	8.0391	7.62471	7.51776	7.82764	7.51408	8.11926	5.50594	10.0403	8.06772	8.18662	8.76227	8.68718	7.45136	7.91142	8.82178	8.11916	8.10683	7.07672	8.93483	7.90835	7.37169	9.64041	6.71915
ENSECAG00000000012	protein kinase X-linked [Source:VGNC Symbol;Acc:VGNC:59004]	PRKX	9.82979	10.7458	10.8089	10.6275	10.6856	11.0187	10.3158	10.5849	10.6288	10.6677	10.8579	10.8228	10.7069	10.9587	10.9381	10.1	10.0385	10.2189	10.8687	10.6221	10.6278	10.6954	10.625	10.7938	10.6838	10.6977	10.6927	11.1103	10.713	10.5272	10.6737	10.0254
ENSECAG00000000014	growth arrest specific 6 [Source:VGNC Symbol;Acc:VGNC:58168]	GAS6	6.83487	5.61099	8.77938	7.03538	8.43455	6.83498	9.03997	8.39226	7.92077	6.59697	7.22051	7.62638	5.54836	5.61398	4.98279	9.38362	7.78639	8.84657	5.66868	8.40183	5.09797	6.2391	8.15688	8.14472	7.71748	7.67618	8.63305	6.16543	5.93679	8.31398	6.9865	9.43392
ENSECAG00000000015	KIAA1217 [Source:VGNC Symbol;Acc:VGNC:19376]	KIAA1217	8.06094	6.11147	9.9967	8.89321	9.06227	7.94492	9.31976	9.56089	9.16288	7.99769	7.94792	8.3934	7.04014	6.25481	6.14156	9.7467	8.83149	9.26397	8.06552	9.72711	6.22781	6.58662	8.45439	9.02765	9.27753	8.78122	8.01579	7.47418	7.14332	6.39739	7.58444	9.39479
ENSECAG00000000016	family with sequence similarity 149 member B1 [Source:VGNC Symbol;Acc:VGNC:17807]	FAM149B1	9.25924	8.5177	9.12885	8.7631	9.04025	8.74757	9.11978	8.92711	9.09474	8.76886	8.88346	8.7626	8.73162	8.68957	8.74798	9.36166	8.21438	8.68152	8.5794	9.36547	8.72458	8.83119	8.63531	8.96797	9.12799	8.61213	9.05603	8.77656	8.719	8.97168	7.63487	9.30165
ENSECAG00000000017	coiled-coil-helix-coiled-coil-helix domain containing 6 [Source:VGNC Symbol;Acc:VGNC:58748]	CHCHD6	7.06267	5.54025	6.68832	5.97644	6.03258	5.88883	6.44335	5.93838	6.89027	6.0927	5.6456	6.20013	5.16461	5.53808	4.73813	7.30214	7.6943	6.6594	4.70314	7.19895	4.62147	5.4116	6.01776	6.76561	6.5674	5.67803	6.57608	5.21647	5.37664	7.31321	5.72521	7.71647
ENSECAG00000000018	KAT8 regulatory NSL complex subunit 1 like [Source:VGNC Symbol;Acc:VGNC:19236]	KANSL1L	8.83632	8.80287	9.18486	8.72536	8.60896	8.33105	9.00841	8.7187	8.77081	8.84406	8.86382	8.43605	8.38683	8.201	8.84273	8.97786	8.22457	8.5091	8.05897	8.69327	8.79001	7.66877	8.62414	8.3231	9.12832	7.88506	8.54533	8.08365	8.64044	7.26807	8.61563	7.94547
ENSECAG00000000019	mitochondrial ribosomal protein L52 [Source:VGNC Symbol;Acc:VGNC:59272]	MRPL52	10.6593	10.8263	10.052	9.99512	10.0662	10.1111	10.14	10.3466	10.2567	10.424	10.3481	10.5017	10.5977	10.4094	10.0932	10.2837	10.6831	10.649	10.6018	10.2432	10.171	10.9124	10.2849	10.4773	10.2646	10.5647	10.561	10.5082	10.4516	11.3324	10.3718	10.7325
ENSECAG00000000020	THAP domain containing 1 [Source:VGNC Symbol;Acc:VGNC:55367]	THAP1	7.38155	7.53588	7.42825	7.59694	7.59238	7.93788	7.52808	7.73592	7.64055	7.48283	7.30566	7.33445	7.77162	7.62137	7.68696	7.53686	7.1376	7.45227	7.26443	7.44344	7.73353	7.72749	7.62572	7.67967	7.6757	7.20159	7.46225	7.82284	7.83019	7.77941	6.7048	6.79185
ENSECAG00000000022	plexin A1 [Source:VGNC Symbol;Acc:VGNC:21600]	PLXNA1	7.41486	6.91064	8.97253	8.16643	8.3238	7.22445	8.82381	8.25071	8.72251	7.64374	7.39411	7.88776	7.40535	7.45948	6.68964	8.98584	8.79309	8.87521	8.00184	9.32807	7.10014	6.18627	7.82477	8.54134	8.11416	8.41408	7.43631	7.66926	8.05899	6.70232	8.78822	9.32638
ENSECAG00000000024	cholinergic receptor nicotinic alpha 6 subunit [Source:VGNC Symbol;Acc:VGNC:16525]	CHRNA6	5.98444	2.76763	4.20242	4.91429	3.78028	3.03193	4.23745	3.62792	5.60574	3.27063	4.18034	3.51478	3.94852	3.19492	2.55567	4.46672	4.85868	4.46236	2.60614	5.85086	2.63312	2.51943	3.21713	3.0585	5.32725	3.60638	4.95145	3.08641	4.11422	3.939	2.62335	4.54452
ENSECAG00000000025	FYVE, RhoGEF and PH domain containing 1 [Source:VGNC Symbol;Acc:VGNC:56732]	FGD1	6.30228	5.65832	6.72443	6.07111	6.46462	5.89211	6.52568	6.27291	6.74877	6.03685	5.91611	6.21507	5.27793	5.82001	6.02095	6.83685	7.06223	6.18454	6.27913	6.58752	5.54622	5.52524	5.94454	6.03932	6.49132	6.14135	6.3549	6.23233	5.71308	5.66297	5.75067	6.94462
ENSECAG00000000026	Xg glycoprotein [Source:VGNC Symbol;Acc:VGNC:25066]	XG	9.62924	9.76375	8.8293	9.49936	9.01891	10.3134	9.04976	9.53214	9.25758	10.325	10.3812	9.22484	9.60232	10.2152	10.1857	8.98651	9.18379	9.81401	9.82165	9.03703	9.17207	10.0826	9.57319	8.87221	8.6215	10.349	9.95166	9.38121	9.77178	9.83244	9.70158	9.43319
ENSECAG00000000029	membrane associated ring-CH-type finger 5 [Source:VGNC Symbol;Acc:VGNC:19977]	38412	9.17112	9.03345	9.52591	9.25983	9.34971	9.17429	9.4268	9.18052	9.52766	8.96112	9.35382	9.02265	9.16978	8.97835	9.21705	9.23825	8.30787	9.23492	8.98657	9.81406	9.01976	9.39434	9.14465	9.36937	9.61451	9.20152	9.37338	9.15609	9.12233	9.85996	9.05352	9.22724
ENSECAG00000000030	FRA10A associated CGG repeat 1 [Source:VGNC Symbol;Acc:VGNC:52388]	FRA10AC1	9.32624	8.72743	9.07329	9.12184	9.00882	9.04793	9.12474	8.99411	8.79108	9.04431	9.2314	8.95599	9.37807	9.16189	9.12423	9.24505	8.40981	8.67711	8.47142	8.70737	9.25877	8.79557	9.12971	8.81154	9.27731	8.15354	8.98038	8.90584	9.07677	8.47627	8.7045	8.029
ENSECAG00000000031	calcium/calmodulin dependent protein kinase II gamma [Source:VGNC Symbol;Acc:VGNC:16022]	CAMK2G	8.74258	9.30116	8.79983	9.11558	8.97213	9.59485	9.17365	9.00902	9.12731	8.94184	9.43468	8.75978	9.10167	9.39734	9.46268	8.95669	8.78143	9.29162	8.82419	8.87828	9.3212	9.20064	8.95318	8.8716	9.15905	9.15117	8.95361	8.973	9.22623	8.85948	9.19464	8.95725
ENSECAG00000000034	cerebellin 1 precursor [Source:VGNC Symbol;Acc:VGNC:16093]	CBLN1	0	0	0	0	0	0	0	0	0	0	0	0	0	0	0	0	0	0	0	0	0	0	0	0	0	0	0	0	0	0	0	0
ENSECAG00000000035	G protein nucleolar 3 like [Source:VGNC Symbol;Acc:VGNC:18441]	GNL3L	10.0673	10.7276	10.1923	10.1992	10.3237	10.4975	10.2241	10.5807	10.3783	10.5084	10.3438	10.6786	10.8093	10.6162	10.509	9.98999	10.2919	10.2827	11.0017	10.2438	10.5159	10.7045	10.41	10.6456	10.3712	10.9371	10.2561	10.7572	10.5782	10.0516	10.2752	10.3575
ENSECAG00000000036	MAGE family member D2 [Source:VGNC Symbol;Acc:VGNC:19893]	MAGED2	12.1037	11.8078	11.7265	11.6045	11.5869	11.7024	11.7437	11.618	11.9675	11.6666	11.7648	11.6891	11.6677	11.7381	11.5964	12.0381	12.0675	11.8204	11.767	12.0617	11.5432	11.7394	11.5677	11.7035	11.5978	11.9466	11.9418	11.6811	11.5541	11.716	11.5866	12.5586
ENSECAG00000000037	histidine triad nucleotide binding protein 2 [Source:VGNC Symbol;Acc:VGNC:56885]	HINT2	11.2851	10.1564	10.1883	10.1361	10.1651	9.85554	10.4164	9.88984	10.1043	9.84739	10.2029	10.1072	9.82257	10.259	10.0536	10.8462	12.2113	10.9168	10.3797	10.764	10.1805	10.4114	10.3672	10.3065	10.3975	9.93532	10.7852	9.9463	9.87756	11.6054	11.0982	11.2192
ENSECAG00000000039	6-phosphofructo-2-kinase/fructose-2,6-biphosphatase 1 [Source:VGNC Symbol;Acc:VGNC:21337]	PFKFB1	1.257	1.11092	0.672224	1.02605	1.02853	1.43287	0.91697	0.971862	0.664009	0.684947	0.679422	1.26823	1.03565	0.680367	0.687491	0.785547	0.698022	1.4472	0.695727	0.683939	1.42391	1.05808	1.35147	0.677346	0.679146	0.685134	1.20576	1.25455	1.35423	0.689117	0.69863	0.670381
ENSECAG00000000041	family with sequence similarity 217 member A [Source:VGNC Symbol;Acc:VGNC:56663]	FAM217A	8.24073	7.46636	8.03711	7.60843	7.1704	6.89663	7.90191	7.46354	7.2722	8.04292	7.33344	7.44524	6.77222	6.1454	7.4716	8.16942	6.6674	7.52127	6.97831	7.38799	7.94262	7.30014	7.75475	6.83122	8.1325	6.72142	7.49024	6.94352	7.72384	6.64912	7.03188	6.99156
ENSECAG00000000042	zinc finger CCCH-type containing 11A [Source:NCBI gene;Acc:100049984]	ZC3H11A	12.2993	12.1102	12.2853	12.0972	11.9516	11.8387	12.0864	11.8807	11.7427	12.1673	12.1127	12.0463	11.7094	11.6088	12.1841	12.4974	11.8155	11.9462	12.0005	11.8682	12.0975	11.6399	12.1561	11.5868	12.1945	11.671	11.7991	11.8689	11.9915	10.6693	12.096	11.7858
ENSECAG00000000043	cholinergic receptor nicotinic beta 3 subunit [Source:VGNC Symbol;Acc:VGNC:16528]	CHRNB3	0.822452	0.831083	1.19048	1.2332	2.12458	1.16494	2.09621	2.14744	0.912089	0.824847	0.815913	1.00716	0.814086	0.817448	0.828924	0.802299	0.84558	1.71682	0.841981	1.40497	0.806832	1.27412	0.809872	1.23593	1.54224	1.5193	0.828856	0.831863	0.824153	0.83152	2.46914	1.26779
ENSECAG00000000046	family with sequence similarity 13 member C [Source:VGNC Symbol;Acc:VGNC:51499]	FAM13C	0.263132	0.268024	0.497096	0.257293	0.735232	0.264179	0.412314	0.866643	0.744195	0.264485	0.567533	0.263518	0.258426	0.260312	0.266796	0.80713	1.17916	0.265857	0.274253	0.686835	0.254375	0.26165	0.395884	0.419048	1.65607	0.845044	0.266758	0.268468	0.692345	0.268272	0.27687	0.251167
ENSECAG00000000047	mitochondrial pyruvate carrier 2 [Source:VGNC Symbol;Acc:VGNC:20278]	MPC2	11.0856	10.8824	10.1769	10.9262	10.762	10.9535	10.7574	10.6439	10.5018	11.1652	10.9506	11.0917	10.9088	10.888	11.0044	10.4463	10.154	10.9998	11.1516	10.7271	11.1617	11.6032	11.2573	10.8742	10.7274	10.7948	11.2656	11.1451	10.9558	12.0256	10.3824	10.4814
ENSECAG00000000048	ubiquitin like modifier activating enzyme 2 [Source:VGNC Symbol;Acc:VGNC:24700]	UBA2	10.2056	10.7747	10.4497	10.4409	10.6205	10.761	10.4441	10.6443	10.2826	10.5893	10.4849	10.7459	10.7976	10.7301	10.572	10.0991	10.1347	10.0485	10.3069	9.98011	10.7653	10.8722	10.5311	10.5252	10.4919	10.6254	10.344	10.833	10.6394	10.3251	10.1732	9.74289
ENSECAG00000000050	WASP family member 3 [Source:VGNC Symbol;Acc:VGNC:24966]	WASF3	3.33105	2.62123	4.62207	3.73507	4.9045	2.92782	5.0829	4.64916	3.98138	3.42306	3.69626	3.34953	2.58051	2.55927	2.43494	4.92954	2.48531	4.57835	2.84041	4.60549	2.36681	2.71532	3.79748	3.74977	3.84665	4.57017	3.98242	3.42357	2.62769	3.04304	2.48816	4.06658
ENSECAG00000000051	Equus caballus interleukin 1 beta (IL1B), mRNA. [Source:RefSeq mRNA;Acc:NM_001317261]	IL1B	14.0484	14.9393	14.316	13.9993	13.3488	13.5813	12.7125	12.9585	13.3769	14.6582	14.0999	15.1531	14.6736	15.6517	13.6153	12.6507	13.1134	15.3303	15.3568	14.2229	13.4631	13.7128	13.7957	13.7709	13.6176	14.9694	14.5865	14.7344	13.9875	14.0478	14.0842	12.6083
ENSECAG00000000053	aminoacyl tRNA synthetase complex interacting multifunctional protein 2 [Source:VGNC Symbol;Acc:VGNC:15189]	AIMP2	10.7907	9.86693	10.1003	9.96387	10.0293	9.46907	10.3371	10.2153	10.3676	9.88242	9.86402	10.1738	10.0355	9.98174	9.57455	10.829	10.9954	10.8068	10.1181	10.9682	9.87063	10.2322	10.0572	10.5684	10.422	10.6171	10.5259	10.1815	9.88781	10.899	10.3247	11.2907
ENSECAG00000000054	C-C motif chemokine ligand 17 [Source:VGNC Symbol;Acc:VGNC:51150]	CCL17	5.67077	5.22	5.30048	5.40897	5.3748	5.02884	4.69811	6.20323	5.59117	5.6314	5.30718	7.62966	5.69335	5.71734	4.94391	4.17819	7.99035	6.58488	6.74739	7.07201	6.73858	6.99803	7.00749	7.50433	6.82534	5.91933	5.80584	8.41134	5.45702	6.8808	6.74547	4.7525
ENSECAG00000000055	0	0	4.22549	4.57495	5.14532	4.76173	4.61298	3.98486	4.684	5.22228	4.89996	5.25126	4.36997	4.19335	4.27025	3.91897	4.72413	4.68653	5.1638	4.69804	4.60758	4.9937	4.66023	4.29225	4.90097	3.92861	4.74842	4.25235	3.73964	3.76428	4.75653	3.46979	3.28203	4.07192
ENSECAG00000000056	SLIT and NTRK like family member 3 [Source:VGNC Symbol;Acc:VGNC:23302]	SLITRK3	-2.26281	-2.26178	-2.26525	-2.26414	-2.23109	-2.26258	-2.26446	-2.26932	-2.26743	-2.26252	-2.26363	-2.26272	-2.26387	-2.26343	-2.26203	-2.26552	-2.26019	-2.26223	-2.26057	-2.26271	-2.26486	-2.26313	-2.26444	-2.26408	-2.26369	-2.26248	-2.26204	-2.26169	-2.2626	-2.26173	-2.26009	-2.26571
ENSECAG00000000057	tRNA methyltransferase 5 [Source:VGNC Symbol;Acc:VGNC:24541]	TRMT5	9.58043	9.46158	9.46337	9.62122	9.49126	9.60845	9.46153	9.43377	9.32944	9.3759	9.35161	9.49961	9.78876	9.59396	9.43779	9.48886	8.5212	9.15203	9.04806	9.51819	9.43012	9.66647	9.53495	9.56487	9.70723	9.31492	9.45208	9.63374	9.58855	9.61769	8.58146	8.79187
ENSECAG00000000058	calbindin 1 [Source:VGNC Symbol;Acc:VGNC:16003]	CALB1	-0.582361	-0.721785	-0.344902	-0.725498	-0.725468	-0.577205	-0.496599	-0.524251	-0.557358	-0.723021	-0.72476	-0.723357	-0.725111	-0.724463	-0.722217	-0.100383	-0.706124	-0.722544	-0.709919	-0.458093	-0.726492	-0.724002	-0.604708	-0.72541	-0.482777	-0.722962	-0.438675	-0.721041	-0.723157	-0.721432	-0.705136	-0.727576
ENSECAG00000000059	clavesin 1 [Source:VGNC Symbol;Acc:VGNC:16645]	CLVS1	5.67103	4.88628	4.32398	5.50548	4.56991	5.64873	5.02455	4.7043	4.7703	5.03134	5.39528	4.30463	4.94241	5.34265	5.82216	4.84353	4.71442	4.61636	4.41828	4.99784	5.0363	4.58074	5.31565	4.73163	4.94946	4.25986	4.89395	4.962	5.23256	3.99129	5.5898	4.24434
ENSECAG00000000060	cytokine induced apoptosis inhibitor 1 [Source:VGNC Symbol;Acc:VGNC:16543]	CIAPIN1	9.54607	9.58614	9.05893	9.32985	9.29395	9.35089	9.18888	9.52643	9.26703	9.23515	9.2821	9.65771	9.56677	9.64257	9.26316	8.98215	10.6829	9.79386	9.97514	9.54617	9.65072	10.1833	9.52982	9.6618	9.19767	9.61245	9.63222	9.93947	9.50187	10.4844	10.3384	9.39616
ENSECAG00000000063	patched domain containing 3 [Source:VGNC Symbol;Acc:VGNC:21982]	PTCHD3	3.69778	4.70618	5.97694	4.1811	4.76502	4.00008	4.19697	4.77302	4.75306	4.70303	3.91987	4.61558	4.81323	3.38858	4.9246	4.21588	3.1095	4.43319	5.25478	5.53651	4.07417	4.35359	4.15344	5.37257	4.87396	4.87344	4.31768	4.34946	4.59149	4.48138	4.76329	4.20077
ENSECAG00000000064	elongin C [Source:VGNC Symbol;Acc:VGNC:17536]	ELOC	10.5664	10.5195	9.87499	10.1359	10.2142	9.85842	9.8908	9.8134	10.0654	10.4976	10.3945	10.4497	10.7424	10.3103	10.3287	9.85892	9.65786	10.2989	10.22	10.101	10.4535	10.5197	10.2474	10.1218	10.2086	9.93365	10.4706	10.3237	10.4706	11.0747	10.0258	9.84895
ENSECAG00000000065	adhesion G protein-coupled receptor A1 [Source:VGNC Symbol;Acc:VGNC:50566]	ADGRA1	0	0	0	0	0	0	0	0	0	0	0	0	0	0	0	0	0	0	0	0	0	0	0	0	0	0	0	0	0	0	0	0
ENSECAG00000000066	nucleosome assembly protein 1 like 1 [Source:VGNC Symbol;Acc:VGNC:20557]	NAP1L1	12.5127	12.19	12.2283	12.5327	12.4229	12.8894	12.2958	12.207	12.2843	12.5639	13.3074	12.417	12.7451	12.9139	12.8782	12.4184	11.3432	12.0925	12.2371	12.1331	12.7208	12.3502	12.408	12.2415	12.4827	11.7661	12.8843	12.43	12.443	12.3877	11.9521	11.6618
ENSECAG00000000068	5'-aminolevulinate synthase 2 [Source:VGNC Symbol;Acc:VGNC:15224]	ALAS2	8.66656	8.46421	9.08245	8.76453	8.45523	8.26104	8.9454	8.65884	8.77779	8.92265	8.09772	8.29827	7.80768	7.28985	8.40112	8.96715	8.3023	8.42917	8.34445	8.75896	8.60489	7.79501	8.37231	7.90665	8.76497	7.69131	8.09609	8.03134	8.42283	7.20988	8.3192	8.13971
ENSECAG00000000072	MAP7 domain containing 2 [Source:VGNC Symbol;Acc:VGNC:19952]	MAP7D2	5.86473	3.97645	7.15213	5.69135	6.62048	5.24484	6.50189	6.42772	6.52351	5.19623	4.99153	5.5652	4.73787	4.10235	3.84318	6.90644	4.8807	6.9231	5.56452	6.79666	4.13968	4.50839	6.27209	6.61058	7.10737	5.58654	5.50649	4.96434	3.68214	4.95941	4.88501	6.82593
ENSECAG00000000073	ADAM metallopeptidase domain 2 [Source:HGNC Symbol;Acc:HGNC:198]	ADAM2	-2.35246	-2.35192	-2.35377	-2.35318	-2.35316	-2.35234	-2.35335	-2.35593	-2.35493	-2.35231	-2.3529	-2.35242	-2.35303	-2.3528	-2.35205	-2.35391	-2.35107	-2.35216	-2.35127	-2.35241	-2.35356	-2.35264	-2.35333	-2.35314	-2.34414	-2.35229	-2.35206	-2.35187	-2.35235	-2.35189	-2.35102	-2.35401
ENSECAG00000000074	meteorin like, glial cell differentiation regulator [Source:VGNC Symbol;Acc:VGNC:20115]	METRNL	11.1796	11.6036	9.97889	10.5944	10.7363	11.4211	10.2879	10.8484	10.8677	11.3226	11.2852	11.6079	10.9747	11.6673	11.41	10.442	11.3538	10.8463	11.7035	10.8423	10.9425	11.5819	11.2302	11.1626	10.0144	11.4309	11.559	11.5848	10.978	11.7773	12.0627	10.32
ENSECAG00000000077	cytoplasmic polyadenylation element binding protein 3 [Source:HGNC Symbol;Acc:HGNC:21746]	CPEB3	6.63	5.63182	7.45026	7.00663	7.31006	6.83502	7.64994	7.07113	7.49077	6.24183	6.947	6.25157	6.1152	6.15497	6.13611	7.60201	7.6976	6.69228	6.70593	7.32883	5.58496	5.96823	6.53224	6.73806	7.30082	6.70173	6.25872	6.2669	5.90756	6.10923	6.42979	7.19998
ENSECAG00000000078	exocyst complex component 2 [Source:VGNC Symbol;Acc:VGNC:17719]	EXOC2	10.4743	10.3752	10.7743	10.4315	10.6512	10.6685	10.5242	10.6997	10.4602	10.299	10.5695	10.3905	10.5802	10.4349	10.513	10.5604	10.2171	10.7238	10.0493	10.7943	10.3697	10.4258	10.4003	10.7472	10.6916	10.7796	10.3318	10.3571	10.4001	9.95566	10.0454	10.4512
ENSECAG00000000080	peroxiredoxin like 2C [Source:VGNC Symbol;Acc:VGNC:57192]	PRXL2C	7.14341	6.39202	7.20179	6.83229	6.80649	6.73186	7.02798	6.59191	6.50003	6.86542	6.87556	6.12732	6.2953	6.78448	6.69138	7.04816	5.07981	7.15621	6.65485	6.94145	6.82429	6.73252	6.52978	6.69963	6.58408	6.65869	6.95362	6.61762	6.14761	7.43337	6.91045	6.88253
ENSECAG00000000081	phosphotriesterase related [Source:VGNC Symbol;Acc:VGNC:21985]	PTER	7.58999	7.53548	6.63084	7.66577	7.33453	8.16879	7.42856	7.35534	7.65193	7.64628	8.15761	6.84305	7.86952	7.99457	8.1276	6.99792	6.93088	7.02111	7.38668	6.99728	8.06238	7.68937	7.39183	7.00333	7.49057	6.86351	7.58238	7.17675	7.61107	7.9754	7.5259	6.59323
ENSECAG00000000084	acyl-CoA binding domain containing 3 [Source:VGNC Symbol;Acc:VGNC:14972]	ACBD3	10.8218	10.6394	10.8857	10.951	10.9627	11.0888	10.8365	10.8374	10.8207	10.642	10.8146	10.8089	11.2009	10.991	10.9488	10.6648	10.1974	10.6139	10.8538	11.0596	10.887	11.1635	10.971	11.0447	10.8993	10.7836	10.827	11.3391	10.9705	11.1481	10.8296	10.7242
ENSECAG00000000085	aspartylglucosaminidase [Source:VGNC Symbol;Acc:VGNC:15152]	AGA	10.8048	10.6703	10.1526	10.3393	10.485	10.6732	10.2754	10.0833	10.3704	10.8137	11.0124	10.6932	10.9049	10.7985	11.0006	10.5506	10.617	10.6823	10.7662	10.1839	10.8864	10.885	10.7653	10.4354	10.6984	10.6307	11.0072	10.8886	10.855	10.6078	10.6708	10.6326
ENSECAG00000000087	syntrophin gamma 1 [Source:VGNC Symbol;Acc:VGNC:56306]	SNTG1	0	0	0	0	0	0	0	0	0	0	0	0	0	0	0	0	0	0	0	0	0	0	0	0	0	0	0	0	0	0	0	0
ENSECAG00000000088	dual specificity phosphatase 13 [Source:VGNC Symbol;Acc:VGNC:51489]	DUSP13	-1.72855	-1.72436	-1.73856	-1.73401	-1.73392	-1.72763	-1.67247	-1.74905	-1.74748	-1.72736	-1.73193	-1.72821	-1.7329	-1.73112	-1.72538	-1.68035	-1.71785	-1.58247	-1.71941	-1.72816	-1.5931	-1.72988	-1.73522	-1.60345	-1.73216	-1.72721	-1.72541	-1.72399	-1.7277	-1.72415	-1.71744	-1.74042
ENSECAG00000000090	mitogen-activated protein kinase kinase kinase 8 [Source:VGNC Symbol;Acc:VGNC:19943]	MAP3K8	11.2267	11.57	10.9345	11.1529	11.2572	11.6929	10.4612	11.0493	10.5209	11.5267	11.5936	11.7233	11.5413	12.5334	11.0084	10.4856	10.3689	11.5046	11.2325	10.0724	10.8832	11.3646	10.7862	10.8671	10.5823	10.9604	11.142	11.575	11.0429	11.4516	10.8328	10.0361
ENSECAG00000000091	phenazine biosynthesis like protein domain containing [Source:VGNC Symbol;Acc:VGNC:21183]	PBLD	7.9953	6.00755	7.90822	7.07177	7.12366	6.00655	7.67238	6.60735	7.56279	6.78912	6.59028	6.82689	5.92337	6.08093	6.46005	8.30646	6.87978	6.94134	5.57081	7.83178	6.06457	5.60927	6.88423	6.57434	7.74236	6.05105	7.35135	6.17848	6.02113	6.16438	6.43195	7.66775
ENSECAG00000000092	NK2 homeobox 3 [Source:VGNC Symbol;Acc:VGNC:20755]	NKX2-3	-1.81657	-1.81298	-1.76718	-1.82124	-1.76315	-1.70003	-1.82237	-1.83569	-1.83278	-1.81555	-1.81946	-1.81627	-1.82029	-1.81876	-1.81385	-1.82607	-1.8074	-1.81453	-1.80874	-1.81624	-1.82377	-1.81771	-1.76453	-1.76309	-1.81966	-1.75782	-1.81388	-1.81266	-1.81584	-1.8128	-1.80705	-1.82673
ENSECAG00000000093	heat shock transcription factor, Y-linked [Source:NCBI gene;Acc:100063722]	0	-0.142165	-0.400348	-0.294896	-0.280422	-0.404853	-0.401988	0.0796237	-0.337629	-0.239315	-0.0199815	-0.158951	-0.402268	-0.404416	-0.403623	-0.400873	-0.0399822	-0.396761	-0.401274	-0.397662	-0.13929	-0.0171525	-0.403059	-0.180231	-0.404781	-0.275824	-0.401786	-0.249304	-0.243247	-0.402025	-0.400242	-0.396522	-0.407432
ENSECAG00000000095	glutamic-oxaloacetic transaminase 1 [Source:VGNC Symbol;Acc:VGNC:49459]	GOT1	10.4539	10.0431	10.3501	9.98324	10.059	9.82569	10.4114	10.0553	10.3118	10.0216	10.0723	10.0433	10.3509	10.2256	10.0152	10.3979	10.6488	10.4793	10.038	10.5305	10.0298	10.1829	10.1818	10.2323	10.3516	10.2411	10.481	9.99932	10.0848	10.7355	9.81775	10.8291
ENSECAG00000000096	solute carrier family 20 member 2 [Source:VGNC Symbol;Acc:VGNC:23067]	SLC20A2	9.27326	8.04075	9.1299	8.63026	8.66645	7.85897	9.00105	8.98963	8.902	8.19992	8.06423	8.1838	7.8832	7.50879	7.91554	9.20031	8.73464	9.2604	7.86975	9.27113	7.88537	7.91201	8.40841	8.49635	8.82711	8.55649	8.74579	7.65217	8.10917	7.9522	8.02108	9.39395
ENSECAG00000000097	gamma-glutamyltransferase 1 [Source:NCBI gene;Acc:100050188]	0	7.89068	5.68392	8.65232	8.10281	7.75434	6.55873	8.39758	7.24361	8.65772	6.50037	6.60182	7.18647	6.09648	5.19657	5.62844	9.06505	9.18126	8.46141	7.16061	9.54179	5.01718	5.81179	7.1583	7.50786	7.57146	6.88811	7.96283	6.45483	5.88455	7.79489	7.38699	10.1407
ENSECAG00000000099	NDRG family member 4 [Source:VGNC Symbol;Acc:VGNC:51265]	NDRG4	5.01109	4.38699	6.15946	5.54037	5.80545	5.54184	5.79956	5.70298	6.66986	4.95349	4.12858	4.82549	4.70458	3.91555	3.56219	5.8963	5.30641	5.80273	5.40306	6.37322	4.21155	4.55581	5.646	5.68033	6.50471	5.18682	4.72819	4.52877	4.99153	4.68049	5.28038	6.13559
ENSECAG00000000101	polyamine oxidase [Source:VGNC Symbol;Acc:VGNC:21149]	PAOX	7.59317	6.39703	7.3702	6.77242	7.10861	6.50017	7.42152	6.89917	7.30421	6.39333	6.38675	7.13796	6.55095	6.37468	5.59853	7.65471	8.94927	7.38503	7.31495	8.15955	6.24957	6.97644	7.10091	7.29834	6.47299	7.31972	7.0511	7.00693	6.31002	7.88424	8.17171	8.39539
ENSECAG00000000102	eukaryotic translation initiation factor 5B [Source:VGNC Symbol;Acc:VGNC:17512]	EIF5B	11.7965	11.2696	11.8533	11.8579	11.719	11.6967	11.6829	11.463	11.2136	11.5237	11.8308	11.5763	12.2085	11.9216	12.0691	11.5144	10.9372	10.8945	11.0577	11.0712	11.6818	10.0689	11.7444	11.4653	11.7714	10.7075	11.0288	11.8489	11.8109	9.07182	11.5233	9.8782
ENSECAG00000000103	ankyrin repeat domain 39 [Source:VGNC Symbol;Acc:VGNC:58912]	ANKRD39	9.0445	8.46495	8.53726	8.42704	8.38348	8.20731	8.69324	8.60597	8.56231	8.49558	8.30446	8.70217	8.3157	8.59025	8.18195	9.02677	9.04535	8.98535	8.79286	9.24127	8.2915	8.7984	8.68942	8.88616	8.45186	8.91941	8.70367	8.66524	8.28182	9.65093	8.66139	9.237
ENSECAG00000000104	zinc finger protein 74 [Source:HGNC Symbol;Acc:HGNC:13144]	ZNF74	6.6406	6.58084	7.0545	6.78959	6.77185	7.24622	7.04337	6.68799	7.18952	6.67524	6.62729	6.62748	6.40156	6.27266	6.72453	7.1954	6.98172	6.48898	6.26703	7.12855	6.73941	6.70845	6.52129	6.74196	6.8783	6.53257	6.57657	6.64071	6.51415	6.09154	7.02953	7.60844
ENSECAG00000000105	glucosaminyl (N-acetyl) transferase 2 (I blood group) [Source:HGNC Symbol;Acc:HGNC:4204]	GCNT2	10.4009	10.4266	10.1327	10.4527	10.448	10.9061	9.99376	10.2329	10.4017	10.2136	10.8568	9.84406	10.4388	11.0247	10.7044	9.91396	9.34748	10.085	10.1885	9.6027	10.3737	10.6512	10.1336	10.1529	10.3381	10.2792	10.5434	10.3275	10.191	10.3141	9.88951	9.7085
ENSECAG00000000106	thioredoxin domain containing 5 [Source:VGNC Symbol;Acc:VGNC:24681]	TXNDC5	9.20798	9.12693	9.47531	9.17075	9.09119	9.33254	9.53888	9.43311	9.35114	9.06617	9.17806	9.31011	9.3036	9.24043	9.24232	9.27515	9.33585	9.72834	9.738	9.82265	9.19604	9.75022	9.76407	9.6654	9.372	9.59988	9.4606	9.31088	9.14423	9.71166	9.0389	9.65871
ENSECAG00000000107	BCL2 related protein A1 [Source:VGNC Symbol;Acc:VGNC:55905]	BCL2A1	11.1259	11.297	10.7758	11.1807	11.0993	11.1768	10.5339	10.812	10.4073	11.1986	11.4212	11.3864	11.8899	11.6238	11.2824	10.0596	10.3021	10.783	11.0986	10.4345	11.4853	11.6249	10.9923	11.1436	10.9084	10.2634	11.4624	11.2561	11.6316	12.1969	10.6303	9.66236
ENSECAG00000000110	WRN RecQ like helicase [Source:VGNC Symbol;Acc:VGNC:59439]	WRN	8.65785	8.37904	9.6133	8.96364	8.67053	8.23737	9.23272	8.67666	9.1672	8.60016	8.71426	8.49654	8.31572	8.4628	8.35733	8.90018	8.56206	8.2329	7.81339	9.00951	7.83476	7.85954	8.48054	8.73489	9.28031	8.3686	8.45723	8.52566	8.41699	7.63326	7.71989	7.96688
ENSECAG00000000113	acyl-CoA thioesterase 11 [Source:VGNC Symbol;Acc:VGNC:14988]	ACOT11	5.65072	5.71067	7.27744	6.16084	7.42736	6.03849	7.47875	7.78098	7.29867	7.49721	6.66918	6.03551	6.14366	7.20021	6.22482	6.97917	6.86746	7.66163	7.19276	7.51632	6.67434	5.24994	7.02213	7.64913	6.97105	7.95887	6.81134	5.94245	6.19431	6.78504	7.5238	7.77336
ENSECAG00000000114	prolactin [Source:VGNC Symbol;Acc:VGNC:56685]	PRL	0	0	0	0	0	0	0	0	0	0	0	0	0	0	0	0	0	0	0	0	0	0	0	0	0	0	0	0	0	0	0	0
ENSECAG00000000116	SPT20 homolog, SAGA complex component [Source:HGNC Symbol;Acc:HGNC:20596]	SUPT20H	9.79742	9.69997	9.77595	9.71967	9.64452	9.73197	9.65011	9.64599	9.54979	9.72732	9.88985	9.66918	9.66855	9.69816	9.7082	9.68198	9.40796	9.59787	9.56306	9.42821	9.85531	9.56989	9.71718	9.58731	9.98073	9.47295	9.56377	9.77249	9.72902	8.83825	9.47014	9.24718
ENSECAG00000000117	zinc finger protein 483 [Source:VGNC Symbol;Acc:VGNC:25328]	ZNF483	3.59633	2.98941	4.96361	3.98855	4.40037	2.67483	4.58041	3.93484	4.61317	4.1078	3.33906	3.47696	3.24748	2.78169	2.84516	4.76082	2.5664	4.0901	2.55618	4.56592	2.93014	2.65505	4.18049	3.95827	4.57473	3.25664	3.37564	2.70773	3.0579	3.96236	3.89185	3.69618
ENSECAG00000000119	family with sequence similarity 221 member B [Source:VGNC Symbol;Acc:VGNC:58719]	FAM221B	1.26967	1.00406	1.20835	1.42825	1.66017	1.15075	1.97019	1.50908	1.37408	1.39932	0.993172	1.57905	1.24406	1.36141	1.16152	1.5787	1.01468	1.0013	1.01202	1.27309	1.10836	1.77864	1.32447	1.51396	1.44041	1.2785	1.29577	1.00463	0.999057	1.1669	1.01538	1.78834
ENSECAG00000000120	sarcoglycan zeta [Source:HGNC Symbol;Acc:HGNC:14075]	SGCZ	0	0	0	0	0	0	0	0	0	0	0	0	0	0	0	0	0	0	0	0	0	0	0	0	0	0	0	0	0	0	0	0
ENSECAG00000000121	neuron navigator 3 [Source:VGNC Symbol;Acc:VGNC:52412]	NAV3	0.895965	0.732499	1.72002	0.72011	1.10826	1.11335	1.13566	1.029	1.71064	1.04574	0.880428	0.871379	1.00455	0.723588	0.731078	0.846373	0.742138	1.7349	0.739729	0.727344	0.716755	1.24973	0.718702	0.87197	1.23067	0.902509	0.731033	1.07168	1.11251	1.20049	0.742775	1.14513
ENSECAG00000000122	guanine deaminase [Source:VGNC Symbol;Acc:VGNC:18283]	GDA	9.7716	10.2663	9.95789	10.3065	10.4144	10.5393	9.91791	10.6937	9.99058	10.2476	10.3439	10.4511	10.6489	10.7456	10.6529	9.66049	9.27623	10.025	10.4543	10.2694	10.5236	10.6366	10.3856	10.7714	10.1857	10.907	10.0779	10.9977	10.2875	10.453	10.3732	9.71114
ENSECAG00000000124	coatomer protein complex subunit gamma 1 [Source:VGNC Symbol;Acc:VGNC:52366]	COPG1	12.5151	12.5909	12.3715	12.3979	12.3831	12.5759	12.3637	12.4759	12.4654	12.4732	12.4627	12.4837	12.679	12.7868	12.567	12.3648	13.1225	12.787	12.9948	12.61	12.5244	12.5193	12.493	12.4937	12.4185	12.7105	12.4395	12.6141	12.6205	12.0637	12.9067	12.9855
ENSECAG00000000125	sphingomyelin synthase 1 [Source:VGNC Symbol;Acc:VGNC:22918]	SGMS1	11.4439	11.0541	11.2475	11.7528	11.3921	11.7196	11.236	11.471	11.4446	11.1896	11.7139	10.5661	11.4547	11.7128	12.1434	11.0966	10.6343	11.4532	10.2646	11.3523	11.6795	11.4329	11.5396	11.4235	11.8479	11.0436	11.3974	11.2994	11.3528	11.5939	11.2681	10.5181
ENSECAG00000000126	chromosome 31 C6orf118 homolog [Source:VGNC Symbol;Acc:VGNC:52335]	C31H6orf118	9.20044	5.28164	8.99367	8.08599	8.16764	6.148	8.7203	7.27127	8.48884	6.88439	7.03476	7.70631	6.44541	5.82682	4.92201	9.1543	7.01703	7.5594	5.51693	9.10294	5.19144	4.77339	7.60164	7.91467	8.62045	6.48145	8.35915	6.80914	6.37393	7.62785	5.58373	8.3298
ENSECAG00000000127	eukaryotic translation initiation factor 2D [Source:VGNC Symbol;Acc:VGNC:17486]	EIF2D	9.89825	9.66897	9.65347	9.5694	9.6207	9.68259	9.73228	9.68312	9.76242	9.52394	9.59167	9.75025	9.65164	9.66295	9.54706	9.79711	9.72695	9.82757	9.87061	9.90754	9.62091	9.8885	9.46666	9.71104	9.68619	9.72159	9.77021	9.68113	9.54266	10.0221	9.39578	10.0924
ENSECAG00000000129	SURP and G-patch domain containing 2 [Source:VGNC Symbol;Acc:VGNC:23751]	SUGP2	10.68	10.7249	10.8045	10.4564	10.4333	9.82995	10.57	10.409	10.407	10.4965	10.1595	10.4341	9.96562	9.48967	10.5778	11.2648	10.5291	10.4798	10.2307	10.3248	10.6045	9.58507	10.5606	9.95574	10.6769	10.1343	9.86217	9.90309	10.5062	9.18839	10.9816	11.0247
ENSECAG00000000130	0	0	8.30136	9.73869	8.37286	8.9561	8.80613	9.55951	7.94274	8.57037	8.43075	9.37289	9.26196	9.74805	8.50512	9.81065	9.16633	8.42578	8.40644	7.76542	9.26688	7.72218	8.87801	8.60196	7.90594	8.54121	7.87302	9.34425	8.17494	9.65836	8.71606	8.17981	9.34148	8.20984
ENSECAG00000000131	family with sequence similarity 124 member A [Source:VGNC Symbol;Acc:VGNC:17794]	FAM124A	1.54222	1.24685	2.40189	1.50107	1.3752	1.40865	1.93369	1.74203	1.93761	1.24008	1.38548	1.23822	1.62275	1.23207	1.2445	1.55645	1.26266	1.8987	2.39978	2.04105	1.22063	1.23464	1.49117	2.31163	1.72937	1.78391	1.24443	1.58182	1.23932	2.55164	2.29691	2.14477
ENSECAG00000000132	monoamine oxidase B [Source:VGNC Symbol;Acc:VGNC:19919]	MAOB	7.82185	7.94895	7.05951	7.42533	8.08623	8.46784	7.57711	7.76699	8.00449	8.40377	8.24622	7.73848	7.73962	8.82793	8.08707	7.15052	7.8459	7.4196	8.69069	6.0759	8.86157	8.05173	7.6568	7.58569	7.69467	8.18049	7.59169	7.92314	7.40268	8.16496	6.83368	7.89603
ENSECAG00000000133	transmembrane protein 59 like [Source:VGNC Symbol;Acc:VGNC:24303]	TMEM59L	8.21558	5.62411	7.76996	7.18208	6.97827	5.64361	8.05643	6.32098	7.72931	6.07551	6.59308	7.18197	5.84043	5.50405	5.23452	8.4686	9.67241	7.28188	5.02313	8.61691	4.53981	4.49111	7.08005	7.08103	6.65466	6.56678	7.0516	6.28001	5.37894	7.07097	6.8104	9.16391
ENSECAG00000000134	multiple EGF like domains 9 [Source:VGNC Symbol;Acc:VGNC:20097]	MEGF9	8.98132	9.83518	9.72073	10.4123	10.5753	11.2869	10.3211	9.97654	10.0384	9.93032	10.5835	9.22244	10.0589	10.5257	10.6101	9.53141	9.33343	8.98337	9.25112	9.64718	10.661	10.12	9.81085	9.38751	9.35162	9.64095	9.50748	9.85136	9.86907	8.96283	9.63443	9.72208
ENSECAG00000000135	CDK5 regulatory subunit associated protein 2 [Source:VGNC Symbol;Acc:VGNC:16352]	CDK5RAP2	10.3741	10.2703	10.1626	10.2298	10.1344	10.5714	10.3575	10.5043	10.5146	10.5347	10.2561	10.3448	10.2459	10.3781	10.5436	10.3246	9.92098	10.1432	10.3505	10.1341	10.4692	9.89143	10.077	10.0863	10.3296	9.81406	9.85503	10.1176	10.3314	8.29512	9.99803	10.4338
ENSECAG00000000136	fermitin family member 1 [Source:VGNC Symbol;Acc:VGNC:17994]	FERMT1	5.8175	4.23325	7.2615	5.67113	6.50985	5.18041	6.62329	6.2935	6.58458	4.82501	5.13386	5.28291	4.2914	4.55169	3.682	7.52076	7.54206	6.9316	5.17526	6.09289	4.01394	4.46974	5.90546	6.04682	6.67245	5.7495	6.17502	4.98611	3.89479	5.79995	3.61039	7.32334
ENSECAG00000000138	activin A receptor type 2A [Source:VGNC Symbol;Acc:VGNC:15038]	ACVR2A	8.41472	8.16759	8.6999	8.41502	8.42892	8.22853	8.60674	8.1901	8.16696	8.18779	8.68473	7.89877	8.00772	8.37458	8.75872	8.71762	8.12093	8.26464	7.79444	8.1891	8.56287	8.01421	8.52279	7.75469	8.52007	7.80138	8.29977	7.58757	8.40129	7.62536	8.46332	7.53714
ENSECAG00000000139	EF-hand calcium binding domain 12 [Source:VGNC Symbol;Acc:VGNC:17438]	EFCAB12	8.48999	5.46795	8.08656	6.77861	7.57732	5.46306	7.8451	6.67585	8.22197	6.12484	6.55574	7.44624	5.88811	5.03788	4.37564	8.63418	7.96531	7.0133	5.16009	8.27119	4.9315	5.06126	6.70652	7.44123	7.7526	6.34101	7.32058	6.22601	5.69786	6.515	7.10903	9.00196
ENSECAG00000000140	YME1 like 1 ATPase [Source:HGNC Symbol;Acc:HGNC:12843]	YME1L1	11.929	11.797	11.9645	11.9745	11.9044	12.0584	11.7921	11.7557	11.7759	11.9195	11.9625	11.756	12.2687	12.0405	12.2501	11.5893	11.14	11.5823	11.8341	11.6542	11.9726	11.8853	11.9062	11.8171	11.9214	11.4746	11.8957	11.9534	12.0544	11.2918	11.6098	10.9081
ENSECAG00000000141	patched 1 [Source:VGNC Symbol;Acc:VGNC:21979]	PTCH1	9.11473	7.87175	9.72172	8.88162	8.80739	8.26957	9.60651	8.56978	9.26048	8.09793	8.57374	8.45224	8.08022	7.86934	8.02661	9.64129	9.15084	8.70047	7.27992	9.27668	8.09471	7.61004	8.72291	8.3198	9.1274	8.30399	8.47566	7.91363	8.19784	7.59108	8.42548	9.71115
ENSECAG00000000143	spermatogenesis associated 4 [Source:VGNC Symbol;Acc:VGNC:23492]	SPATA4	4.2282	1.96847	3.71236	3.24558	2.99217	2.4228	3.22071	2.80237	3.25956	2.29524	2.24836	2.96783	2.56764	2.10952	1.96366	4.15525	2.00048	2.30217	1.99257	3.21062	1.91376	2.11888	2.53173	2.99317	3.2765	2.42324	2.86123	1.9702	2.13528	2.88228	3.55466	3.55786
ENSECAG00000000149	connector enhancer of kinase suppressor of Ras 2 [Source:VGNC Symbol;Acc:VGNC:16669]	CNKSR2	2.34132	2.02943	4.39084	2.70895	3.67039	2.5291	3.89867	3.21956	3.78926	2.39154	2.47459	2.87342	2.32984	2.16592	2.02382	4.68352	2.87039	3.38595	2.05743	3.74978	2.25541	2.17606	3.26857	2.8195	3.74681	2.9848	3.37943	2.03145	2.01136	2.42631	2.06899	3.92468
ENSECAG00000000152	KIT ligand [Source:VGNC Symbol;Acc:VGNC:49477]	KITLG	5.72536	4.97139	7.60578	6.66301	7.38364	6.06919	7.35246	6.95771	7.1292	5.44847	6.53945	5.55332	5.92662	5.01598	5.58899	7.26623	7.05308	6.6436	5.98102	8.00233	5.56572	5.63567	6.9838	7.01095	7.39057	6.88915	6.9751	5.00982	6.08672	6.33386	5.86931	6.3868
ENSECAG00000000153	FERM and PDZ domain containing 4 [Source:VGNC Symbol;Acc:VGNC:52390]	FRMPD4	8.52759	8.42463	8.41691	8.79982	8.55712	8.31439	7.34164	9.39397	8.51101	8.61893	7.76392	8.96578	8.8616	8.90128	8.34895	7.59895	8.60068	8.37792	9.61076	9.0459	8.7888	9.42442	8.25314	10.0323	9.13835	8.90565	8.50264	9.60026	8.7553	9.10885	9.19819	8.11854
ENSECAG00000000154	succinate dehydrogenase complex assembly factor 1 [Source:VGNC Symbol;Acc:VGNC:58238]	SDHAF1	-1.54425	-1.54321	-1.54662	-1.54556	-1.54554	-1.54403	-1.54587	-1.54906	-1.12615	-0.93725	-1.54507	-1.54417	-1.5453	-1.54487	-1.54347	-1.54687	-1.53196	-1.54367	-1.53556	-1.54416	-1.54625	-1.54458	-1.54585	-1.5455	-1.54512	-1.54392	-1.54348	-1.54312	-1.54404	-1.54316	-1.53102	-1.54704
ENSECAG00000000155	0	0	-2.26287	-2.26171	-2.26563	-2.26437	-2.26435	-2.26261	-2.26474	-2.27021	-2.26809	-2.26254	-2.24513	-2.26277	-2.26407	-2.26358	-2.262	-2.26593	-2.25992	-2.26222	-2.26035	-2.26276	-2.26519	-2.26324	-2.26471	-2.2643	-2.26387	-2.2625	-2.26201	-2.26161	-2.24407	-2.26166	-2.25981	-2.26614
ENSECAG00000000156	matrix metallopeptidase 21 [Source:VGNC Symbol;Acc:VGNC:51586]	MMP21	2.5146	2.21762	2.46159	2.31183	2.17817	1.58396	2.16004	2.13215	2.27745	1.87202	2.03814	2.07866	1.57254	1.84091	1.74961	2.10237	1.60807	2.3537	1.60396	2.52205	2.06182	2.05877	2.40833	1.92529	2.45461	2.26015	2.28984	1.59247	2.53301	2.01639	1.60916	1.67361
ENSECAG00000000157	engrailed homeobox 1 [Source:VGNC Symbol;Acc:VGNC:58932]	EN1	-1.5858	-1.65264	-1.73943	-1.73459	-1.66243	-1.72782	-1.736	-1.75054	-1.7489	-1.72754	-1.66038	-1.72844	-1.73342	-1.65979	-1.72544	-1.74059	-1.71744	-1.72628	-1.71909	-1.72839	-1.73773	-1.73022	-1.73589	-1.73432	-1.73264	-1.72738	-1.72547	-1.72396	-1.7279	-1.58076	-1.717	-1.7414
ENSECAG00000000158	spermatogenesis associated 6 [Source:VGNC Symbol;Acc:VGNC:23496]	SPATA6	9.59363	9.02483	10.0738	9.38319	9.54569	9.40301	9.74613	9.31615	9.81382	9.35698	9.61646	9.22736	9.19588	9.31523	9.30969	9.78554	9.45406	9.38581	9.21594	10.0972	8.90351	8.84915	9.3718	9.77475	9.73765	9.37641	9.61244	9.46301	9.31318	9.35403	8.98638	9.92265
ENSECAG00000000159	chromosome 3 C16orf78 homolog [Source:VGNC Symbol;Acc:VGNC:58133]	C3H16orf78	0	0	0	0	0	0	0	0	0	0	0	0	0	0	0	0	0	0	0	0	0	0	0	0	0	0	0	0	0	0	0	0
ENSECAG00000000160	cytochrome c oxidase subunit 5A [Source:VGNC Symbol;Acc:VGNC:16803]	COX5A	11.8476	11.9559	10.7274	11.0528	11.2984	10.9522	11.171	10.9226	11.1999	11.2106	11.2541	11.4049	11.5279	11.458	11.4598	11.2493	12.0554	11.7781	11.9302	11.4606	11.7755	11.886	11.8534	11.465	11.4591	11.7722	11.3862	11.7328	11.5959	12.5949	11.9063	11.5234
ENSECAG00000000161	dipeptidyl peptidase like 10 [Source:VGNC Symbol;Acc:VGNC:17292]	DPP10	-2.17411	-2.1721	-2.17889	-2.17671	-2.17667	-2.17366	-2.17734	-2.18684	-2.18315	-2.17354	-2.17572	-2.17394	-2.17619	-2.17533	-2.17259	-2.17941	-2.16899	-2.17297	-2.16974	-2.17392	-2.17812	-2.17474	-2.17729	-2.17659	-2.17583	-2.17347	-2.17261	-2.17193	-2.1737	-2.07511	-2.16879	-2.17978
ENSECAG00000000162	thyroid hormone receptor interactor 12 [Source:VGNC Symbol;Acc:VGNC:49287]	TRIP12	12.3907	12.5614	12.7118	12.6632	12.6521	13.0029	12.6169	12.6346	12.5679	12.6562	12.6796	12.5148	12.77	12.8128	12.9257	12.2967	12.0474	12.1976	12.7821	12.4567	12.6796	12.5201	12.6552	12.4765	12.5193	12.5046	12.3964	12.7078	12.7034	10.9033	12.4991	12.3348
ENSECAG00000000164	putative spermatogenesis-associated protein 31D4 [Source:NCBI gene;Acc:100063063]	0	7.89336	6.5183	7.33115	7.67942	6.54773	6.17997	7.05064	6.77728	6.88217	6.61519	6.37693	6.55886	6.2781	6.18397	6.41084	7.21119	7.76939	6.62893	6.9994	7.40151	6.32798	6.26336	6.49746	6.55002	6.53547	5.93913	6.27657	6.26638	6.53646	5.45647	6.48882	7.30701
ENSECAG00000000166	SPHK1 interactor, AKAP domain containing [Source:VGNC Symbol;Acc:VGNC:23518]	SPHKAP	0.332083	0.0639299	0.521013	0.397823	0.398798	0.0614741	0.181648	0.317886	0.868541	0.0616694	0.194161	0.208721	0.0578295	0.0590207	0.0631443	0.509355	0.254093	0.347937	0.0679418	0.445165	0.0552849	0.059868	0.056347	0.0572795	0.30909	0.0617775	0.469667	0.0642144	0.0614194	0.0640891	0.0696398	0.261938
ENSECAG00000000170	mono-ADP ribosylhydrolase 2 [Source:HGNC Symbol;Acc:HGNC:16126]	MACROD2	6.19275	4.85769	6.43721	5.26047	6.0142	4.8658	6.25565	5.48118	6.6414	5.34348	5.44219	5.29674	5.27094	5.09314	4.84821	6.38176	5.27175	5.56688	4.20329	6.33058	5.20817	5.22436	5.55567	5.71317	6.28053	4.8523	5.56463	5.19215	4.79361	5.60243	4.39449	5.79375
ENSECAG00000000171	neuronal PAS domain protein 2 [Source:VGNC Symbol;Acc:VGNC:20828]	NPAS2	6.95311	4.56666	7.23837	6.77491	7.20829	5.6847	7.00753	7.41286	6.86468	5.08096	6.16814	6.36909	5.72258	4.76239	4.20776	7.52574	7.46985	7.63459	5.62093	7.56489	4.23459	5.05206	6.54237	6.97792	6.41589	7.09876	6.49761	5.62524	5.09562	4.84669	6.94283	8.22199
ENSECAG00000000173	semaphorin 7A [Source:VGNC Symbol;Acc:VGNC:49072]	SEMA7A	13.0981	13.8792	12.4348	13.3932	13.0896	13.7616	12.7863	13.3436	13.2087	13.6135	13.6224	13.5289	13.5972	13.6556	13.7394	12.4642	13.1787	13.0069	13.9181	12.7534	13.425	13.6188	13.2705	13.2459	12.5333	13.6028	13.4023	13.7355	13.4282	13.1112	13.8669	12.8146
ENSECAG00000000174	striated muscle enriched protein kinase [Source:HGNC Symbol;Acc:HGNC:16901]	SPEG	0.315757	-0.133797	-0.0622935	-0.142443	0.354016	-0.136882	0.0363495	0.0455062	-0.152244	-0.136635	-0.140696	-0.137413	-0.141524	-0.139998	0.236032	0.226082	0.915821	0.28378	-0.128828	-0.0298029	-0.144813	-0.138918	0.597854	-0.142232	-0.1409	0.398413	-0.134811	-0.133441	-0.136951	-0.133598	-0.12675	-0.0675379
ENSECAG00000000176	zinc finger DHHC-type containing 4 [Source:VGNC Symbol;Acc:VGNC:25200]	ZDHHC4	9.28782	8.27665	8.52651	8.44217	8.53702	8.13512	8.58698	8.26752	8.76726	8.33784	8.4216	8.25382	8.28054	8.41348	8.25519	9.05007	9.20895	8.77972	7.83795	8.93655	8.31341	8.82274	8.57742	8.51011	8.89911	8.36441	8.85465	8.2442	8.31904	9.8094	8.51663	9.20712
ENSECAG00000000178	RUNX1 partner transcriptional co-repressor 1 [Source:VGNC Symbol;Acc:VGNC:80254]	RUNX1T1	5.76291	6.77279	5.76592	6.79448	6.68271	6.90558	6.06226	6.47142	6.75024	7.12567	7.10768	6.4966	7.06989	6.04172	6.52608	5.45551	6.08814	6.36384	7.09594	4.91206	7.56429	6.43185	6.42244	5.49167	7.1247	5.9967	6.46999	6.97258	7.34056	4.83307	5.89761	5.36729
ENSECAG00000000179	sodium voltage-gated channel beta subunit 1 [Source:VGNC Symbol;Acc:VGNC:22733]	SCN1B	1.94512	2.14305	3.27396	2.37438	2.38276	1.77828	3.20903	2.60291	2.46951	3.39339	2.20018	2.24038	2.18627	2.3125	1.7871	3.47825	1.81865	1.78395	3.00544	3.06372	1.74463	2.42881	2.34752	2.86929	2.28498	2.5411	3.08246	1.79269	1.95747	2.40154	1.82044	4.0579
ENSECAG00000000182	odorant-binding protein [Source:NCBI gene;Acc:106781326]	0	-0.483751	-0.481688	-0.0251621	-0.486187	-0.48615	-0.211051	-0.252292	-0.413646	-0.31531	-0.483182	-0.349715	-0.211714	-0.485717	-0.484931	-0.482207	-0.122524	-0.47655	-0.482604	-0.479031	0.0630549	-0.487393	-0.484372	-0.486693	-0.148011	-0.249736	-0.483111	-0.482224	-0.1863	-0.483347	-0.481582	-0.475411	-0.48871
ENSECAG00000000184	cAMP responsive element binding protein 3 [Source:VGNC Symbol;Acc:VGNC:56871]	CREB3	10.6331	10.029	10.2507	10.0301	10.1394	10.0834	10.3219	10.0998	10.3905	10.0093	10.1578	10.1999	10.1748	10.195	9.99544	10.566	11.5911	10.6851	10.4517	10.7474	9.92331	10.4731	10.0865	10.3151	10.0846	10.4965	10.3502	10.2216	9.90652	10.9133	10.6436	11.1288
ENSECAG00000000185	sphingomyelin phosphodiesterase 3 [Source:VGNC Symbol;Acc:VGNC:23355]	SMPD3	9.01202	6.67414	9.38384	8.8863	8.63528	7.60213	9.66255	9.1764	9.55215	7.96085	7.58679	8.2739	7.41662	6.94518	6.07695	9.27682	9.20726	9.06209	6.70748	10.1171	6.0882	6.16687	8.42103	9.3057	8.88865	8.71819	8.12712	7.66789	7.22032	7.88148	8.50289	9.63253
ENSECAG00000000186	delta 4-desaturase, sphingolipid 1 [Source:VGNC Symbol;Acc:VGNC:17117]	DEGS1	10.9309	11.4446	10.5571	10.5513	10.6845	11.0298	10.3598	10.404	10.592	11.0237	10.9889	11.09	11.2258	11.613	10.8076	10.1303	9.70985	11.2122	11.3998	10.3161	10.7023	11.3336	10.6881	10.6159	10.5962	11.1089	11.0481	11.3474	10.8168	11.521	10.6608	10.2239
ENSECAG00000000188	NMD3 ribosome export adaptor [Source:VGNC Symbol;Acc:VGNC:20774]	NMD3	9.29774	9.26712	9.45302	9.37824	9.67618	9.51141	9.33823	9.47809	9.43122	9.25972	9.44244	9.44867	9.63403	9.65405	9.47901	9.11744	9.03795	8.85174	9.45097	9.35751	9.68432	9.63943	9.45322	9.50513	9.52255	9.33001	9.36987	9.66481	9.53838	9.48137	8.84642	8.84583
ENSECAG00000000190	spectrin repeat containing nuclear envelope family member 4 [Source:VGNC Symbol;Acc:VGNC:23803]	SYNE4	9.68662	9.15902	9.30465	9.18202	9.17408	8.95403	9.32623	9.04639	9.48418	9.21806	9.04093	9.13671	9.02495	8.97494	8.93061	9.88618	10.4141	9.50687	8.91291	9.65527	8.94497	8.83781	9.23517	9.14225	9.23047	9.33012	9.28706	8.89878	9.16978	9.65409	9.9867	10.0104
ENSECAG00000000193	single stranded DNA binding protein 3 [Source:VGNC Symbol;Acc:VGNC:50769]	SSBP3	8.85002	7.64716	9.21829	8.66469	8.60767	8.7571	9.26353	9.17243	9.03559	8.12568	8.50258	8.5896	8.30523	8.19383	8.00712	9.28239	9.48051	8.74436	9.34756	9.36392	7.52695	8.38987	9.02442	9.21492	8.29568	8.3653	8.72308	8.28367	7.98066	8.12351	8.2263	9.59488
ENSECAG00000000194	zinc finger MYM-type containing 5 [Source:VGNC Symbol;Acc:VGNC:25253]	ZMYM5	8.98659	8.41763	9.05558	8.85421	8.93692	8.40616	8.75733	8.48339	8.41568	8.36354	8.62299	8.52369	8.68924	8.05677	8.56282	9.11051	8.04321	8.58064	8.03836	8.66556	8.33216	8.15646	8.63936	8.47826	8.97191	7.98039	8.44679	8.21049	8.72051	7.74205	8.34087	7.58679
ENSECAG00000000195	guanylate cyclase soluble subunit beta-2-like [Source:NCBI gene;Acc:100054420]	0	0	0	0	0	0	0	0	0	0	0	0	0	0	0	0	0	0	0	0	0	0	0	0	0	0	0	0	0	0	0	0	0
ENSECAG00000000196	matrix metallopeptidase 15 [Source:VGNC Symbol;Acc:VGNC:20225]	MMP15	10.5437	11.2753	11.1395	11.6052	11.8787	12.4413	11.9735	11.8086	11.9116	11.3005	11.413	11.2677	11.5692	11.7731	12.0779	11.5704	12.7488	11.5229	11.2435	11.8872	11.5328	11.3229	11.2817	11.8085	10.6772	11.922	10.3141	11.4525	11.4693	10.9923	12.8776	12.0757
ENSECAG00000000197	toll like receptor 3 [Source:VGNC Symbol;Acc:VGNC:55368]	TLR3	9.23759	9.01235	9.82198	9.6858	9.42685	9.95262	9.67028	9.53679	9.67391	9.28859	9.73317	9.40569	9.79611	10.1337	9.75869	9.56699	9.26725	9.11292	8.75181	9.52212	9.33697	9.85265	9.40802	9.47571	9.8267	9.0553	9.71962	9.8838	9.42087	9.65759	9.02518	8.43315
ENSECAG00000000199	regulator of G protein signaling 3 [Source:VGNC Symbol;Acc:VGNC:22352]	RGS3	10.7922	10.029	10.6069	10.3433	10.2957	9.7751	10.7933	10.0142	10.6119	10.5107	10.1068	10.5113	10.0326	9.87697	9.71903	11.2779	10.5137	10.3702	10.4375	10.8149	9.78411	9.70056	10.2237	10.1464	10.2276	10.4842	10.5997	9.81213	9.7987	9.7138	10.9907	11.5593
ENSECAG00000000201	spermatogenesis and oogenesis specific basic helix-loop-helix 2 [Source:NCBI gene;Acc:102151108]	0	6.18758	3.3207	6.07561	5.06041	4.96747	3.55775	5.62818	4.50592	5.60328	3.76799	3.72389	4.49765	2.71733	3.10776	2.91184	6.01267	4.58879	5.09848	2.83555	5.76778	3.39097	2.86319	4.26983	4.28934	5.54324	3.79739	4.7328	3.62439	3.68272	3.70034	2.85408	4.9878
ENSECAG00000000202	melatonin receptor 1A [Source:VGNC Symbol;Acc:VGNC:20432]	MTNR1A	0	0	0	0	0	0	0	0	0	0	0	0	0	0	0	0	0	0	0	0	0	0	0	0	0	0	0	0	0	0	0	0
ENSECAG00000000203	transient receptor potential cation channel subfamily A member 1 [Source:VGNC Symbol;Acc:VGNC:24548]	TRPA1	0.111176	0.277943	0.418519	0.625959	0.239214	0.263953	0.106305	0.174179	0.279623	0.265419	0.365809	0.389861	0.107971	0.109253	0.27352	0.916881	0.120279	0.113043	0.798045	0.389336	0.515545	0.110165	0.531667	0.239688	0.36324	0.112218	0.113661	0.114837	0.111833	0.114703	0.120661	0.103073
ENSECAG00000000204	testis associated actin remodelling kinase 1 [Source:VGNC Symbol;Acc:VGNC:24006]	TESK1	10.2267	11.0186	10.1889	10.6551	10.6642	11.1331	10.5081	10.6771	10.5712	10.8168	11.195	10.9043	10.8459	11.2807	11.0965	10.5283	11.8937	10.2407	11.2739	10.5301	10.9483	10.7119	10.7629	10.799	9.8056	11.0577	10.5894	11.1302	11.0531	10.5495	12.0819	11.0545
ENSECAG00000000205	coiled-coil domain containing 110 [Source:VGNC Symbol;Acc:VGNC:16109]	CCDC110	3.03746	1.8854	4.27603	3.73181	3.1208	2.24373	3.94624	2.75531	3.46428	2.23921	2.45495	2.72236	2.32098	2.04251	1.87954	4.72567	1.92406	2.53557	1.91456	4.24066	1.81792	1.85456	3.18379	3.03204	4.18088	2.24566	2.86378	2.10662	2.3877	1.88658	1.92656	2.43283
ENSECAG00000000206	chromosome 20 C6orf201 homolog [Source:NCBI gene;Acc:100630279]	0	2.44791	2.34299	3.29097	2.12647	1.91881	1.8283	2.60474	2.52764	2.85538	1.97471	1.93465	2.08755	1.92588	1.65096	1.98959	2.94111	1.69187	2.40337	1.68663	2.66222	2.09024	1.65442	2.8401	1.79202	2.80465	1.82786	2.50228	1.67191	2.19926	2.34506	1.69326	2.92825
ENSECAG00000000207	actin alpha 1, skeletal muscle [Source:VGNC Symbol;Acc:VGNC:15012]	ACTA1	2.2688	1.49072	1.62789	1.66691	1.56309	1.60874	2.22406	2.01104	2.34456	1.47647	1.57726	1.72225	1.56924	1.45457	1.31817	1.29139	1.33521	1.93864	2.36431	1.82085	1.63766	1.30895	2.26882	1.76482	2.31734	1.31433	1.6258	1.6383	2.28944	1.4915	1.33619	1.60994
ENSECAG00000000212	dpy-19 like C-mannosyltransferase 3 [Source:VGNC Symbol;Acc:VGNC:50475]	DPY19L3	7.03339	7.10518	8.63028	7.13896	8.07509	7.40182	7.59485	7.51036	7.252	7.52577	6.82646	7.27244	7.2252	6.62641	6.59983	7.89235	7.6534	7.47152	6.68873	8.12941	6.59659	6.89667	7.71718	8.23346	7.82433	7.71073	7.29902	6.64524	7.13605	8.25608	6.79021	7.21503
ENSECAG00000000214	interleukin 18 receptor accessory protein [Source:VGNC Symbol;Acc:VGNC:51323]	IL18RAP	7.40892	8.41565	8.80374	7.60456	7.27907	7.01449	7.16626	7.10258	7.93946	8.73803	6.99199	8.5351	8.82224	6.79706	7.00972	6.8319	7.36756	9.70256	9.9833	7.98709	7.5765	7.46249	8.37316	8.05881	7.89914	8.91091	7.78309	7.62266	7.49052	6.69424	8.12381	6.8478
ENSECAG00000000216	proteolipid protein 2 [Source:VGNC Symbol;Acc:VGNC:21589]	PLP2	11.6916	11.639	11.1032	11.2237	11.3365	11.4053	11.248	11.3894	11.5259	12.0256	11.7511	11.4652	11.6206	11.8301	11.6874	11.414	12.4863	11.8307	11.8954	11.5154	11.6598	11.5064	11.4714	11.4898	11.4412	11.6291	11.7879	11.449	11.4711	11.8732	12.0493	11.9952
ENSECAG00000000217	MTSS I-BAR domain containing 2 [Source:VGNC Symbol;Acc:VGNC:51214]	MTSS2	7.23395	7.19709	8.30849	7.23345	7.40794	7.51818	8.56736	7.74819	7.93809	7.51869	7.70197	7.63283	6.39244	6.63905	7.29196	8.85261	7.51924	8.15875	7.43984	8.14466	7.14342	6.49595	7.3896	7.51165	7.74648	7.57544	7.43356	7.25557	7.44766	6.94161	7.84309	8.85571
ENSECAG00000000218	LIM homeobox 4 [Source:VGNC Symbol;Acc:VGNC:19658]	LHX4	-0.395375	-0.392997	-0.400305	-0.398188	-0.398145	-0.394868	-0.398823	-0.125032	-0.221517	-0.394719	-0.397152	-0.395188	-0.397644	-0.396737	-0.393595	0.195151	-0.388919	-0.237163	0.0756513	-0.00474824	-0.399583	-0.250248	-0.270806	-0.398063	0.0539533	-0.24195	-0.393614	-0.39278	-0.394909	-0.392876	-0.197112	0.247119
ENSECAG00000000220	serine/threonine kinase 35 [Source:HGNC Symbol;Acc:HGNC:16254]	STK35	8.01579	8.29739	8.76501	8.56593	8.47618	8.38845	8.77467	8.70182	8.75696	8.21124	8.37405	8.1125	8.2293	7.83622	8.59748	8.55301	8.99511	8.53054	8.1448	8.83627	8.60855	8.05278	8.31713	8.77554	8.31066	8.45135	7.90699	8.21751	8.29077	8.1072	8.57334	9.04445
ENSECAG00000000221	ETS variant 5 [Source:VGNC Symbol;Acc:VGNC:17705]	ETV5	6.11238	6.87886	6.72376	6.38045	6.64794	6.43011	6.11876	6.45713	6.14202	6.35338	6.25737	6.11832	7.43125	6.79863	6.30602	5.73805	4.13148	6.14829	5.91823	6.33837	6.52779	6.38913	5.92624	6.33	5.82937	7.03545	5.72146	6.79498	6.92369	6.29579	7.02213	5.83943
ENSECAG00000000224	BCS1 homolog, ubiquinol-cytochrome c reductase complex chaperone [Source:VGNC Symbol;Acc:VGNC:15803]	BCS1L	8.83583	9.04569	8.43845	8.31103	8.68469	8.45952	8.6782	8.87124	8.47468	8.39405	8.37219	8.89947	9.20998	8.77098	8.53914	8.54266	10.6661	8.79543	9.12784	8.72077	8.8346	9.42794	8.68277	8.86891	8.62857	9.14851	8.72377	8.78762	8.78319	10.0111	10.1853	9.10015
ENSECAG00000000225	cation channel sperm associated auxiliary subunit gamma [Source:HGNC Symbol;Acc:HGNC:25243]	CATSPERG	10.3413	8.19138	10.6024	9.62528	9.51953	8.28453	10.3679	9.72853	9.9781	9.1849	8.35305	9.02613	7.69299	7.03662	8.36756	10.7977	8.81294	10.116	8.32492	10.1994	8.47676	7.79517	9.1261	8.50736	10.2438	8.24929	9.08535	8.08745	8.55865	7.30652	9.36741	10.4273
ENSECAG00000000226	chromosome 6 open reading frame 136 [Source:HGNC Symbol;Acc:HGNC:21301]	C6orf136	8.97577	7.97016	7.94834	7.7309	8.06355	7.41382	8.21914	7.85658	7.83271	7.77976	7.84106	7.96708	7.5673	7.54529	7.81123	8.64441	8.87078	8.33199	7.90586	8.23904	7.97126	7.58403	8.06015	7.92729	8.09691	7.67424	8.48526	7.49911	7.98868	7.3431	8.39458	8.58518
ENSECAG00000000227	histone deacetylase 6 [Source:VGNC Symbol;Acc:VGNC:50595]	HDAC6	10.2374	10.6171	10.0745	10.2365	10.2032	10.4359	10.2842	10.3568	10.2628	10.596	10.6098	10.4685	10.2354	10.3461	10.3888	10.3291	10.9621	10.056	10.4196	10.1002	10.5131	10.0812	10.3597	10.1556	9.99308	10.4754	10.1921	10.2291	10.4404	9.76066	10.8216	10.5247
ENSECAG00000000229	G protein subunit alpha i1 [Source:VGNC Symbol;Acc:VGNC:18415]	GNAI1	9.31468	8.23857	9.13973	7.58987	8.54447	9.76987	8.12183	9.10293	8.48369	8.66634	9.40895	8.95865	8.62171	9.30779	9.99961	8.80929	8.34035	8.39118	9.80182	8.04991	8.58794	9.85238	8.23274	9.42364	8.55719	9.04835	9.08589	9.37547	8.68397	9.29823	9.62747	8.7151
ENSECAG00000000231	calcium voltage-gated channel auxiliary subunit beta 4 [Source:VGNC Symbol;Acc:VGNC:51443]	CACNB4	0.921033	1.36653	1.14381	1.05345	1.06217	1.89855	1.05574	1.52661	1.17352	1.46383	1.0635	1.0888	1.55036	1.97482	1.09413	1.1342	0.938002	1.54926	1.63641	1.37784	1.3394	1.07974	1.13152	0.913899	1.18174	0.922986	0.925684	1.48138	1.08205	1.25637	0.93871	0.905762
ENSECAG00000000232	WD repeat and FYVE domain containing 2 [Source:VGNC Symbol;Acc:VGNC:24977]	WDFY2	8.56978	8.93267	8.98827	9.09651	9.43812	9.53199	9.12999	9.2756	9.42844	8.89862	9.07423	8.62766	9.05217	9.02174	9.35109	8.96	8.46968	8.71503	8.6388	8.93603	9.2103	9.32768	8.76537	8.99942	9.17139	9.09482	8.39794	9.1108	8.7656	8.70363	9.00381	9.04662
ENSECAG00000000233	transmembrane serine protease 3 [Source:VGNC Symbol;Acc:VGNC:24342]	TMPRSS3	6.92197	3.91524	6.85094	4.87303	5.88569	4.13935	5.94113	4.07882	6.3428	4.74451	5.22599	4.77341	3.44862	3.25709	3.08702	6.94743	6.32773	4.50151	3.14898	6.45376	3.38576	3.74359	5.13496	3.75875	5.60739	4.29648	6.10964	4.15095	4.84026	5.61612	3.1701	7.03232
ENSECAG00000000234	glypican 6 [Source:HGNC Symbol;Acc:HGNC:4454]	GPC6	-1.99535	-1.99313	-2.00065	-1.99824	-1.99819	-1.99486	-1.99894	-2.0091	-2.00537	-1.99472	-1.99714	-1.99517	-1.99765	-1.99671	-1.99367	-1.93097	-1.98969	-1.9941	-1.99051	-1.99515	-1.9998	-1.99606	-1.99888	-1.9981	-1.96284	-1.99464	-1.99369	-1.99294	-1.9949	-1.99302	-1.98947	-1.92757
ENSECAG00000000235	MDM2 binding protein [Source:VGNC Symbol;Acc:VGNC:20401]	MTBP	7.05299	7.85928	7.0134	7.29466	7.51043	7.09927	7.24731	7.22377	6.92761	7.47651	7.55588	7.35817	7.56485	7.63361	7.62117	7.11739	5.79562	6.15935	6.70675	6.377	7.8231	7.18972	7.43544	6.68662	7.47687	6.8094	7.00512	7.09823	7.46159	6.37212	6.52803	5.59758
ENSECAG00000000236	eukaryotic translation initiation factor 3 subunit E [Source:VGNC Symbol;Acc:VGNC:17491]	EIF3E	12.7755	12.6466	12.3953	12.6211	12.6783	12.9247	12.4945	12.3004	12.4557	12.6201	12.9783	12.8311	13.0231	12.966	12.9446	12.4688	11.603	12.2995	12.5248	12.2825	12.8872	13.0287	12.6029	12.6003	12.5454	12.0028	13.0108	12.9813	12.7879	13.18	11.7955	11.5766
ENSECAG00000000237	diacylglycerol kinase eta [Source:VGNC Symbol;Acc:VGNC:17151]	DGKH	6.24728	5.83028	8.44543	7.0576	7.56802	5.52228	7.81766	7.49597	7.60343	6.1578	6.29265	6.38768	5.69629	5.59792	5.31334	7.74409	7.18841	7.16506	6.12146	7.40231	5.45797	5.31371	6.99877	6.78739	7.394	6.40379	6.91751	6.05198	5.97361	5.81964	6.42132	6.66316
ENSECAG00000000238	BCL2 family apoptosis regulator BOK [Source:VGNC Symbol;Acc:VGNC:56540]	BOK	6.31509	5.39696	7.9238	7.07157	7.89273	6.56248	8.34196	8.37055	7.92684	6.08565	7.00311	6.92281	5.82892	5.08541	5.28256	8.78936	10.0551	8.95366	6.30668	8.79072	5.08854	6.92266	7.78716	8.34129	7.07941	8.45757	8.11285	6.05098	5.42283	8.83696	8.95286	9.27505
ENSECAG00000000239	fibronectin type III domain containing 1 [Source:VGNC Symbol;Acc:VGNC:18086]	FNDC1	-0.344898	-0.209276	0.065663	-0.171393	-0.170767	-0.220889	-0.348179	-0.355379	-0.352973	-0.344273	-0.162072	0.0255419	-0.347058	-0.346195	-0.343202	-0.173443	-0.338734	0.312013	-0.339712	-0.222951	-0.160631	-0.153094	-0.245447	-0.0270904	-0.346705	-0.0105216	-0.34322	-0.342424	-0.344455	-0.342515	-0.338474	-0.260054
ENSECAG00000000240	butyrylcholinesterase [Source:VGNC Symbol;Acc:VGNC:56420]	BCHE	8.07128	8.39431	7.3446	8.39341	8.13698	9.91192	7.68387	8.03868	9.55234	8.89488	9.77295	7.81201	8.87821	8.10877	8.59185	7.76194	7.18087	7.2721	7.47924	6.85312	8.08063	9.56643	7.83574	7.61628	8.94283	8.12052	9.20488	8.17955	8.49505	6.89928	6.35785	7.13586
ENSECAG00000000241	0	0	3.54609	3.36983	4.78661	4.57567	4.48451	4.027	4.82209	4.39862	4.75665	4.83957	3.55917	4.14537	3.54076	3.17185	4.02793	4.61382	2.74916	4.10048	3.22026	4.1814	4.79034	3.37166	3.77111	3.13674	4.54502	2.99122	3.80767	3.70553	4.40717	2.70649	2.94576	4.1378
ENSECAG00000000242	adaptor related protein complex 2 subunit mu 1 [Source:VGNC Symbol;Acc:VGNC:15380]	AP2M1	13.3733	13.8318	12.8546	13.328	13.4489	13.5958	13.2445	13.5613	13.2914	13.6765	13.5325	13.6784	13.939	13.8955	13.7442	12.8496	14.2708	13.4713	14.0867	13.3443	13.7058	13.753	13.5728	13.6666	12.9665	13.9252	13.5479	13.8555	13.7214	13.5564	14.3922	13.5472
ENSECAG00000000243	oncomodulin 2 [Source:NCBI gene;Acc:100062477]	0	0	0	0	0	0	0	0	0	0	0	0	0	0	0	0	0	0	0	0	0	0	0	0	0	0	0	0	0	0	0	0	0
ENSECAG00000000244	zinc finger protein 423 [Source:VGNC Symbol;Acc:VGNC:25321]	ZNF423	1.9849	1.57311	2.48629	2.76953	2.45064	2.23008	2.79328	2.15242	2.63303	2.37969	1.97175	2.47218	1.96135	2.18251	1.56999	2.81787	1.59402	2.76532	1.58882	3.01944	1.53812	1.55687	1.8087	1.70439	2.25285	1.56454	2.01974	1.76561	1.56311	1.57373	1.59539	3.10988
ENSECAG00000000245	RAB3C, member RAS oncogene family [Source:VGNC Symbol;Acc:VGNC:22119]	RAB3C	-0.500373	-0.498123	-0.174222	-0.503034	-0.502994	-0.191632	-0.503635	-0.344712	-0.149836	-0.329976	-0.502054	-0.500196	-0.50252	-0.501661	-0.498689	-0.505488	-0.491654	0.316969	-0.495234	-0.500173	-0.368871	-0.280398	-0.503589	-0.397364	-0.0569061	-0.331123	-0.176253	-0.497918	-0.499932	-0.498009	-0.490475	-0.505798
ENSECAG00000000246	general transcription factor IIF subunit 1 [Source:VGNC Symbol;Acc:VGNC:18637]	GTF2F1	12.0614	11.8982	11.5071	11.5083	11.5208	11.9103	11.7059	11.7861	11.7983	11.9409	11.8382	11.9424	11.9254	12.0154	11.8013	11.7909	12.7282	11.6299	12.4726	12.0502	11.7471	11.3322	11.7041	11.8879	11.1142	11.9184	11.9746	11.9108	11.745	10.7708	12.5141	12.3338
ENSECAG00000000248	SERTA domain containing 1 [Source:HGNC Symbol;Acc:HGNC:17932]	SERTAD1	10.0969	10.5524	10.0656	9.82755	10.0874	11.2545	10.0453	10.4997	10.4457	10.3454	10.3148	10.5728	10.782	11.2121	10.0195	10.0318	11.7624	11.0795	11.4975	10.5882	10.5009	11.5463	10.8085	10.9708	9.86332	11.3445	10.6666	11.5051	10.725	12.1604	11.7726	10.5144
ENSECAG00000000250	cartilage intermediate layer protein 2 [Source:HGNC Symbol;Acc:HGNC:24213]	CILP2	3.24668	2.3614	3.82755	3.35249	2.72967	3.06764	4.23792	2.88235	3.64645	3.7863	2.66248	3.42225	2.54615	2.14952	2.50359	3.89542	2.21237	3.09064	2.20439	3.46966	2.50063	3.28129	3.37101	2.5367	3.05557	2.99519	2.74744	2.76737	2.60534	3.20132	2.21447	4.06695
ENSECAG00000000251	0	0	5.25825	5.6441	6.40157	5.66828	5.62687	5.47574	5.98932	6.14984	5.68671	5.83573	5.56194	5.5251	4.76393	4.33316	5.91676	5.8943	3.6607	5.90503	4.67519	5.83587	6.29096	5.61296	6.05904	4.94529	5.85279	5.264	5.16981	5.35036	5.86693	4.83043	5.48674	5.38975
ENSECAG00000000252	THAP domain containing 4 [Source:VGNC Symbol;Acc:VGNC:58506]	THAP4	9.87363	9.33464	9.62959	9.38261	9.62863	9.42585	9.57593	9.48759	9.83167	9.53619	9.39617	9.36255	9.40467	9.46393	9.03446	10.1168	10.8279	10.2187	9.9223	10.2207	9.6042	9.30692	9.51077	9.80572	9.75228	9.69098	9.77337	9.40491	9.2758	9.86765	10.0853	10.4841
ENSECAG00000000253	WASP actin nucleation promoting factor [Source:VGNC Symbol;Acc:VGNC:59011]	WAS	10.8213	11.3383	10.1835	10.9146	10.7293	11.4256	10.6061	11.0201	11.0345	11.2932	11.5036	11.1941	11.4924	11.5598	11.2573	10.1597	11.6729	10.7368	11.7306	10.3862	11.3222	11.3188	10.9306	11.0077	10.4741	11.2409	11.1401	11.4105	11.2411	10.9362	11.5021	10.6341
ENSECAG00000000257	cyclin and CBS domain divalent metal cation transport mediator 1 [Source:VGNC Symbol;Acc:VGNC:50661]	CNNM1	-1.46528	-1.46056	-1.25728	-1.47142	-1.47132	-1.46424	-1.47291	-1.48138	-1.24982	-1.46394	-1.46908	-1.4649	-1.47018	-1.46817	-1.46172	-1.47777	-1.45324	-1.46261	-1.455	-1.46485	-1.47474	-1.46678	-1.47279	-1.47113	-1.24152	-1.46378	-1.46175	-1.46015	-1.46433	-1.46033	-1.45278	-1.33247
ENSECAG00000000258	syntaxin 11 [Source:VGNC Symbol;Acc:VGNC:23724]	STX11	9.66987	10.7718	10.2759	10.1367	10.0679	10.4633	9.51068	9.64751	9.35536	10.3349	10.3707	10.7659	10.4057	10.4654	10.137	9.40652	8.7683	10.0228	10.9884	9.66409	9.81661	10.3744	10.0812	9.81421	9.35244	10.5542	10.1958	10.4596	10.3512	10.1324	10.0997	9.052
ENSECAG00000000259	rhotekin 2 [Source:VGNC Symbol;Acc:VGNC:22613]	RTKN2	3.89502	4.77255	5.39731	4.97305	4.69642	3.98215	4.48802	4.7125	4.45475	5.19024	4.07669	4.09307	4.57283	4.32286	4.14661	4.95761	4.56495	4.72356	4.82039	5.23531	4.34534	3.80847	5.80342	4.77589	4.72713	4.84684	4.74712	3.74397	4.62536	3.90289	5.3352	4.04918
ENSECAG00000000260	staufen double-stranded RNA binding protein 2 [Source:VGNC Symbol;Acc:VGNC:23670]	STAU2	11.3355	11.1142	11.1774	11.3544	11.3658	11.7456	11.2662	11.2789	11.3548	11.2475	11.5726	11.0397	11.2799	11.5618	11.6423	11.1288	10.5323	10.6905	10.7461	11.1942	11.4813	11.2672	11.1353	11.1445	11.1525	11.0164	11.2449	11.2422	11.1567	10.3596	10.5957	10.9912
ENSECAG00000000261	isocitrate dehydrogenase (NAD(+)) 3 beta [Source:VGNC Symbol;Acc:VGNC:51554]	IDH3B	10.4583	10.4537	9.92335	10.0198	10.1858	10.3474	10.2311	10.3377	10.2783	10.4921	10.3881	10.4035	10.6345	10.4133	10.2902	10.163	11.4566	10.6144	10.7509	10.204	10.404	10.9294	10.4237	10.4681	10.2209	10.6325	10.6458	10.5376	10.4274	11.1222	11.2496	10.7443
ENSECAG00000000263	solute carrier family 35 member A2 [Source:VGNC Symbol;Acc:VGNC:23162]	SLC35A2	10.9416	10.879	10.3853	10.4427	10.5517	10.5853	10.4579	10.591	10.7127	10.7018	10.6242	10.9357	10.6823	10.8069	10.5951	10.5998	12.271	11.0569	11.2155	11.0344	10.6118	11.2216	10.7554	10.854	10.2878	11.079	10.9521	10.8482	10.7072	11.7508	11.8692	11.1365
ENSECAG00000000264	dopachrome tautomerase [Source:VGNC Symbol;Acc:VGNC:17053]	DCT	1.22092	1.64618	1.67484	1.45744	1.80464	1.22244	2.14041	1.62897	1.91045	1.22289	2.09177	1.80073	1.66093	1.21684	1.51916	1.58357	1.24021	1.50725	1.80791	1.79682	1.32961	1.69151	1.63505	1.94577	1.66409	1.96478	1.2262	1.22869	1.80486	1.39024	1.24101	1.41572
ENSECAG00000000265	cytochrome b5 type B [Source:VGNC Symbol;Acc:VGNC:50460]	CYB5B	11.5478	11.5675	11.7017	11.5712	11.6547	11.576	11.6302	11.5782	11.6829	11.3654	11.6843	11.6252	11.7676	11.7903	11.5523	11.584	11.0619	11.7567	11.8034	11.776	11.6291	12.0575	11.6582	11.6248	11.6874	11.7316	11.8282	11.8573	11.5059	12.5053	10.7954	11.8235
ENSECAG00000000266	RING1 and YY1 binding protein [Source:VGNC Symbol;Acc:VGNC:56847]	RYBP	9.50632	10.096	9.98442	9.80979	10.0077	10.4912	9.6982	9.98409	9.86426	9.89796	10.0258	9.99162	10.3121	10.3548	9.99083	9.50773	9.15455	9.74183	10.349	9.60247	9.92929	9.97428	9.86061	9.88768	9.89313	9.96093	9.77017	10.4115	10.0564	9.50822	9.77816	8.8872
ENSECAG00000000267	solute carrier family 5 member 1 [Source:VGNC Symbol;Acc:VGNC:49268]	SLC5A1	8.18328	5.7739	9.33099	8.01577	8.52881	7.064	9.21345	8.75266	9.34227	7.21535	7.29506	7.91011	7.00496	6.51234	5.53883	8.96657	9.09402	9.15023	6.85021	9.47927	5.93922	6.92343	7.83396	8.72079	9.05362	9.06066	8.26967	7.55936	6.57472	8.3412	6.7504	9.6438
ENSECAG00000000268	cystatin F [Source:VGNC Symbol;Acc:VGNC:16917]	CST7	6.45986	6.29403	6.8527	6.10079	6.00022	5.68896	5.8243	5.90022	5.56964	6.6166	6.4212	7.11507	5.68988	5.78033	5.85186	6.5786	5.23984	6.18389	7.78593	6.22751	6.52575	6.83375	5.76759	6.5483	5.769	5.87304	6.86779	6.16352	6.00293	5.53704	6.2093	5.89541
ENSECAG00000000269	cell division cycle 37 like 1 [Source:VGNC Symbol;Acc:VGNC:16294]	CDC37L1	9.72638	9.01375	9.62251	9.40165	9.32328	9.54762	9.33529	9.15559	9.21861	9.07358	9.22972	9.26873	9.40782	9.34356	9.30792	9.73654	8.78333	9.51121	8.98364	9.4324	9.16129	9.17491	9.39532	9.4498	9.62537	8.81731	9.31769	9.46296	9.49973	9.83988	8.63483	8.62639
ENSECAG00000000270	cancer antigen 1 [Source:HGNC Symbol;Acc:HGNC:21622]	CAGE1	6.33813	6.09041	5.97463	5.9537	5.88166	5.78705	5.9873	5.90577	5.98701	6.77673	6.34562	5.85929	6.21446	6.45196	6.39978	6.20405	4.70137	5.80311	4.99204	5.68592	5.92673	5.57473	5.65639	5.58676	6.35651	5.50006	6.22404	5.58286	6.32669	5.42915	5.25702	4.80095
ENSECAG00000000271	amyloid beta precursor protein binding family A member 1 [Source:VGNC Symbol;Acc:VGNC:15396]	APBA1	8.61236	9.07582	8.53188	8.92707	9.16147	9.04686	8.728	9.02966	8.79864	9.83721	8.80841	8.66694	9.22628	9.38343	9.9228	8.774	8.7393	8.03556	9.00152	8.16813	8.99548	8.00488	8.60129	8.405	7.77127	9.71074	7.89366	8.60903	9.48064	7.48418	9.3142	8.99704
ENSECAG00000000272	receptor transporter protein 2 [Source:VGNC Symbol;Acc:VGNC:22620]	RTP2	-0.254104	-0.108407	-0.285866	-0.271715	-0.270937	-0.389918	0.00190228	-0.261689	-0.0336689	-0.389794	-0.264351	-0.390185	-0.392227	-0.262146	-0.240998	-0.11344	-0.384935	-0.389238	-0.385794	-0.133787	-0.393833	-0.390937	-0.000299247	-0.392574	-0.26688	-0.389725	-0.388872	-0.388175	-0.25005	-0.388255	-0.384707	-0.200294
ENSECAG00000000273	dihydrolipoamide S-succinyltransferase [Source:VGNC Symbol;Acc:VGNC:17219]	DLST	10.6413	11.1464	10.6907	10.8143	10.8309	11.1094	10.7386	11.0011	10.8684	10.9414	10.9832	10.9964	11.2494	11.3156	10.8964	10.4123	11.0136	10.7801	11.2852	10.8333	11.0025	11.2418	10.9083	10.9427	10.772	11.3479	10.9134	11.2316	10.9086	11.1539	10.6845	10.9756
ENSECAG00000000274	sperm associated antigen 16 [Source:VGNC Symbol;Acc:VGNC:56609]	SPAG16	7.10807	5.05179	7.24734	6.37939	6.63137	5.04756	7.13422	6.07464	7.05829	5.64564	5.81657	5.97766	5.60501	4.83821	5.43333	7.3116	7.03898	6.40023	3.96931	7.16964	5.0655	4.62432	6.17708	6.20826	6.95852	5.43	6.476	5.84025	4.98282	6.06479	4.38397	6.98993
ENSECAG00000000275	APC membrane recruitment protein 2 [Source:HGNC Symbol;Acc:HGNC:26360]	AMER2	0.734223	0.575314	1.1577	0.562512	1.54217	0.570728	1.5185	1.57256	0.752075	0.571093	1.06746	0.56994	0.843655	0.566115	0.57385	1.33518	0.585214	0.891864	0.582744	1.37025	0.55903	0.567711	0.561052	0.837691	0.717052	1.5917	0.573804	0.575844	0.570625	0.575611	0.585866	0.891203
ENSECAG00000000277	interferon lambda-3-like [Source:NCBI gene;Acc:100629870]	0	0	0	0	0	0	0	0	0	0	0	0	0	0	0	0	0	0	0	0	0	0	0	0	0	0	0	0	0	0	0	0	0
ENSECAG00000000278	Fc fragment of IgA and IgM receptor [Source:VGNC Symbol;Acc:VGNC:17971]	FCAMR	7.37056	4.5825	7.51724	6.99279	7.01274	6.07392	7.33216	8.28014	7.65217	5.70444	5.89387	6.66952	5.66202	4.6936	4.9148	8.0954	6.05161	8.62734	5.83386	7.91868	4.59782	5.41152	6.44375	7.64721	7.46931	7.75	7.03973	6.1332	5.0769	5.98574	7.15068	8.57312
ENSECAG00000000279	phenylalanyl-tRNA synthetase 2, mitochondrial [Source:VGNC Symbol;Acc:VGNC:17913]	FARS2	9.34745	8.94105	9.15564	8.85329	9.05343	9.02166	9.20161	8.98424	9.22002	8.77148	9.09313	9.17334	8.95938	9.22975	8.84789	9.46322	10.0548	9.1906	8.90073	9.52716	8.87054	9.25757	8.92312	9.36346	9.08162	9.31347	9.20519	9.10555	8.80199	9.78358	9.05405	9.90588
ENSECAG00000000280	beta-carotene oxygenase 1 [Source:VGNC Symbol;Acc:VGNC:15800]	BCO1	0.540357	0.545881	0.963645	0.533771	0.913297	0.541539	0.794386	1.09465	0.626441	0.709917	0.81763	0.705316	0.535048	0.537176	0.544495	1.35195	1.71646	0.543434	0.552922	1.47206	0.530482	0.538686	0.899961	0.804596	0.925861	1.07929	0.71863	0.546383	0.541442	1.46905	0.555883	0.65171
ENSECAG00000000281	SHC binding and spindle associated 1 [Source:VGNC Symbol;Acc:VGNC:22958]	SHCBP1	7.63852	8.79498	7.54023	8.48309	9.01271	8.14616	8.73711	8.89073	8.39137	8.91855	8.18171	8.65907	9.38915	8.91143	8.90312	7.87065	7.62165	7.81587	7.80014	7.20547	9.56978	8.09355	8.98831	8.40965	8.49547	8.35908	7.93866	8.3403	9.00454	8.38833	8.13003	7.06062
ENSECAG00000000282	ATP binding cassette subfamily D member 4 [Source:VGNC Symbol;Acc:VGNC:14925]	ABCD4	9.74586	10.3338	9.18219	9.59307	9.62939	9.62002	9.51632	9.89469	9.44929	9.84955	9.55605	9.848	10.1612	10.0058	9.96847	9.67658	9.4742	9.655	9.79723	9.68008	10.0801	10.2433	10.0929	9.89141	9.62875	10.0999	9.36492	9.92185	10.2755	10.4191	9.94145	9.66876
ENSECAG00000000283	coagulation factor XIII B chain [Source:VGNC Symbol;Acc:VGNC:17756]	F13B	-2.35246	-2.35195	-2.3537	-2.35314	-2.34477	-2.35235	-2.3533	-2.35576	-2.35481	-2.35232	-2.35288	-2.35242	-2.353	-2.35278	-2.35207	-2.35384	-2.35114	-2.35217	-2.35133	-2.35242	-2.3535	-2.35263	-2.35329	-2.35311	-2.35291	-2.3523	-2.35208	-2.3519	-2.35236	-2.35192	-2.35109	-2.35393
ENSECAG00000000284	ubiquitin specific peptidase 18 [Source:NCBI gene;Acc:100054488]	0	8.86212	9.72353	8.74327	9.36174	9.13269	9.48934	8.7807	9.45531	8.9112	9.28192	9.11089	9.71352	9.41765	9.87139	9.14319	8.43219	9.40476	9.33044	9.84789	9.2631	9.60208	10.7596	9.34225	9.70988	9.39078	10.1843	9.45018	10.1609	9.25683	10.5981	9.60497	9.46781
ENSECAG00000000286	histone cell cycle regulator [Source:VGNC Symbol;Acc:VGNC:50598]	HIRA	10.555	10.2298	10.2342	10.1583	10.1359	10.4167	10.3415	10.2033	10.2663	10.4315	10.4331	10.3138	10.1076	10.0865	10.3215	10.4433	10.415	10.2863	9.98721	10.4439	10.2448	10.4237	10.2138	10.354	10.1811	10.4022	10.3533	10.2231	10.2806	10.6828	9.99013	10.4582
ENSECAG00000000287	RNA binding motif protein 10 [Source:VGNC Symbol;Acc:VGNC:22231]	RBM10	11.5845	11.7473	11.3195	11.5015	11.5473	11.6816	11.5634	11.6924	11.5665	11.7293	11.534	11.817	11.6008	11.4494	11.5278	11.5639	12.2869	11.3062	11.9471	11.5519	11.7567	11.0371	11.5022	11.4194	11.1507	11.6238	11.467	11.5396	11.6579	10.2462	12.3435	11.8107
ENSECAG00000000288	interleukin 1 receptor type 2 [Source:VGNC Symbol;Acc:VGNC:19009]	IL1R2	6.74912	6.39149	9.47037	6.3433	7.86677	7.54988	8.22352	8.16709	7.65697	7.31923	6.13337	7.38134	6.76089	6.24207	5.96178	7.76512	6.8083	9.70281	8.45666	8.74761	5.75307	7.59468	9.01967	8.14806	8.98107	7.81209	7.79341	6.5523	6.23568	9.34109	7.51936	9.45223
ENSECAG00000000289	lysozyme like 1 [Source:NCBI gene;Acc:100055156]	0	0	0	0	0	0	0	0	0	0	0	0	0	0	0	0	0	0	0	0	0	0	0	0	0	0	0	0	0	0	0	0	0
ENSECAG00000000291	phospholipase C gamma 2 [Source:VGNC Symbol;Acc:VGNC:21543]	PLCG2	10.4824	10.7176	9.97156	10.679	10.5859	11.4491	10.2605	10.7146	10.6493	10.8863	11.01	10.651	10.9299	11.1107	11.1167	9.67642	10.3778	10.6355	11.2507	9.93351	10.824	10.8101	10.2627	10.5446	10.4858	10.6098	10.6008	11.0976	10.6888	9.56515	10.9668	10.0223
ENSECAG00000000292	thrombospondin type 1 domain containing 7A [Source:VGNC Symbol;Acc:VGNC:24092]	THSD7A	1.48155	1.49595	3.28754	2.18721	2.47905	2.0827	2.62413	2.22885	2.07133	1.67488	1.64392	1.66872	1.78099	1.64893	1.99046	2.48907	3.80846	2.61877	1.514	3.0503	1.61158	1.80823	1.75999	2.00498	1.91227	2.83575	1.49224	1.69831	1.6719	2.00474	1.5215	1.71675
ENSECAG00000000293	myosin IIIB [Source:VGNC Symbol;Acc:VGNC:59277]	MYO3B	3.3339	3.08092	3.86013	4.29071	3.80306	3.13462	4.68413	5.02813	3.54714	3.03723	3.31314	3.40604	3.14058	2.45734	2.49529	5.04796	5.10251	4.80004	2.53748	4.82401	2.65766	3.6081	3.50026	4.00481	4.51146	4.27697	4.22489	3.3768	2.64064	3.28627	2.55196	3.88402
ENSECAG00000000294	zinc finger MYM-type containing 3 [Source:VGNC Symbol;Acc:VGNC:25251]	ZMYM3	9.00768	9.17403	9.11301	9.39511	9.06733	9.32846	9.26753	9.13527	9.35569	8.96296	9.45966	8.86181	9.11801	8.98624	9.38923	9.44737	9.69517	9.15738	8.7948	9.23858	9.35601	8.90471	9.15439	8.84128	9.1925	8.71867	8.64523	9.07528	9.17842	8.31343	10.046	9.62782
ENSECAG00000000295	MRE11 homolog, double strand break repair nuclease [Source:VGNC Symbol;Acc:VGNC:20310]	MRE11	9.12268	9.63988	9.37436	10.0724	9.8865	10.3193	9.64544	9.79179	9.95771	9.78528	10.2197	9.47454	10.1655	10.1181	10.3361	9.24788	8.7848	8.83509	8.95612	9.18439	10.0145	9.78511	9.59981	9.42012	9.78991	9.13229	9.21659	9.68767	10.0649	9.10093	9.6219	8.60833
ENSECAG00000000296	laminin subunit gamma 3 [Source:VGNC Symbol;Acc:VGNC:19569]	LAMC3	-2.35246	-2.35199	-2.3536	-2.35308	-2.35307	-2.35236	-2.35323	-2.35548	-2.3546	-2.35233	-2.35284	-2.35242	-2.35296	-2.35275	-2.3521	-2.35372	-2.35125	-2.35219	-2.35143	-2.35242	-2.34577	-2.35261	-2.35322	-2.35305	-2.35287	-2.35231	-2.35211	-2.35195	-2.35237	-2.35196	-2.35121	-2.35381
ENSECAG00000000297	BPI fold containing family A member 2 [Source:VGNC Symbol;Acc:VGNC:15868]	BPIFA2	-2.00244	-2.00025	-2.00765	-2.00528	-2.00523	-1.96701	-2.00597	-1.94806	-2.0123	-2.00181	-1.93385	-2.00226	-2.0047	-2.00377	-2.00078	-2.00822	-1.99686	-2.0012	-1.99767	-2.00223	-2.00682	-2.00313	-2.00591	-2.00515	-2.00432	-2.00174	-2.0008	-2.00006	-2.00199	-2.00014	-1.99665	-2.00862
ENSECAG00000000298	DENN domain containing 4C [Source:VGNC Symbol;Acc:VGNC:17126]	DENND4C	11.8098	12.2715	12.0384	12.6348	12.4817	12.8215	12.1202	12.3692	12.3906	12.4398	12.7209	11.9273	12.6151	12.4919	12.9835	11.7935	11.6947	11.436	11.9669	11.5844	12.7137	12.4649	12.2209	11.9079	12.3856	12.0301	11.87	12.4318	12.6173	11.2137	12.2421	11.0242
ENSECAG00000000299	leucine rich repeat containing 8 VRAC subunit E [Source:VGNC Symbol;Acc:VGNC:19796]	LRRC8E	5.79458	5.03857	7.03319	6.22977	6.54446	5.76638	7.05179	7.12201	6.7908	5.01927	5.69535	5.84793	5.07788	4.89289	4.37105	7.03874	7.27258	7.4594	5.35222	7.24844	4.3867	5.30182	5.89613	6.71391	6.23013	7.25472	6.25201	5.00269	5.261	5.7936	5.28188	7.47819
ENSECAG00000000300	ADP ribosylation factor like GTPase 3 [Source:VGNC Symbol;Acc:VGNC:15515]	ARL3	9.96266	8.27865	9.54357	9.20814	9.19407	8.79228	9.44987	8.62718	9.53819	9.03144	9.23766	9.02991	8.96875	8.67118	8.68942	9.74236	8.57612	9.15868	8.86026	10.0335	8.58513	8.74288	9.08405	9.34556	9.43332	8.32506	9.50633	8.68175	8.78946	9.92385	8.37139	9.80736
ENSECAG00000000301	zinc finger protein 341 [Source:VGNC Symbol;Acc:VGNC:25306]	ZNF341	7.72652	8.36696	7.85236	8.20774	8.10844	8.50173	8.19703	8.20369	8.06109	8.30243	8.41424	8.17906	8.14259	8.01916	8.61759	8.11672	8.64708	7.83024	8.03012	7.71132	8.4306	7.75087	7.97105	7.57849	7.81304	8.01401	7.53139	8.05699	8.24012	6.6302	8.61539	7.98373
ENSECAG00000000302	phosphomannomutase 1 [Source:VGNC Symbol;Acc:VGNC:21613]	PMM1	9.6123	9.98147	8.80153	9.25173	9.47744	9.57275	9.25316	9.1798	9.02036	9.54031	9.54489	9.50834	9.44275	9.34202	9.65613	9.50262	10.4119	9.4896	9.68251	8.67271	9.93723	9.7945	9.53792	8.86096	9.22382	9.30263	9.07886	9.35597	9.43354	9.92145	10.4258	9.43785
ENSECAG00000000303	solute carrier family 2 member 1 [Source:VGNC Symbol;Acc:VGNC:23139]	SLC2A1	10.6583	8.62431	10.4182	10.0484	10.6046	9.20177	10.5303	10.628	10.7213	9.7665	9.87032	9.83947	8.70175	9.6107	9.08507	10.6677	11.0678	10.7821	10.0691	10.9588	9.53549	9.26217	10.3025	10.4418	10.2404	10.125	10.4364	9.63059	8.64934	10.5623	10.1131	11.104
ENSECAG00000000306	glutaredoxin 3 [Source:VGNC Symbol;Acc:VGNC:58570]	GLRX3	10.7085	10.6972	10.4156	10.414	10.6454	10.4995	10.5202	10.6199	10.5223	10.67	10.7587	10.879	10.9323	10.7723	10.7091	10.5136	10.3122	10.5425	10.6966	10.5501	10.8674	10.9373	10.693	10.8401	10.7404	10.6866	10.8842	10.8991	10.7161	11.3544	10.1014	10.2533
ENSECAG00000000307	BTB domain and CNC homolog 1 [Source:VGNC Symbol;Acc:VGNC:58125]	BACH1	9.39073	10.0528	10.0715	10.1298	9.7614	10.0106	9.39041	9.85097	9.62545	10.1951	9.90529	9.8609	10.2182	10.126	10.1548	9.35992	9.2167	9.76798	9.7722	9.8044	9.76316	9.54136	10.0746	9.75796	9.80383	9.98826	9.64144	9.94682	10.151	9.20107	9.87568	8.26639
ENSECAG00000000308	RPTOR independent companion of MTOR complex 2 [Source:VGNC Symbol;Acc:VGNC:52430]	RICTOR	8.62179	9.53664	10.2074	9.67983	9.69766	9.65641	9.61179	9.55255	9.56291	9.7026	9.70537	9.43964	9.58469	9.38603	9.8382	9.65994	8.49141	9.08287	9.24268	9.353	9.46919	9.2867	9.55125	9.08801	9.74753	9.28882	8.94158	9.40855	9.77179	8.27053	9.47932	8.22652
ENSECAG00000000310	diacylglycerol kinase beta [Source:HGNC Symbol;Acc:HGNC:2850]	DGKB	1.69526	1.35107	3.21227	1.64586	2.85892	2.16257	2.94319	1.86014	2.29439	1.54346	2.09695	1.84076	1.32239	1.32811	1.34745	2.76401	1.37513	3.3136	1.36919	1.53589	1.30999	1.33213	2.19956	1.499	3.33424	1.54218	1.55641	1.35237	1.33944	1.88832	1.3767	1.80836
ENSECAG00000000311	eukaryotic translation initiation factor 4E nuclear import factor 1 [Source:VGNC Symbol;Acc:VGNC:17506]	EIF4ENIF1	10.2934	10.4552	10.1015	10.3325	10.4027	10.5536	10.1958	10.5619	10.1805	10.7786	10.4732	10.6489	10.6522	10.2923	10.4146	10.1045	10.2903	10.1561	10.4816	10.0401	10.469	10.3869	10.3267	10.3901	10.2414	10.6435	10.0999	10.5464	10.399	9.48298	10.3028	10.0712
ENSECAG00000000313	enoyl-CoA delta isomerase 2 [Source:VGNC Symbol;Acc:VGNC:17408]	ECI2	10.5855	8.92311	10.0703	9.44404	9.31422	8.65541	10.0791	9.37412	9.90861	9.05023	9.15261	9.47429	9.00835	9.27214	9.06245	10.4326	9.52353	9.58732	9.02673	10.3054	8.70243	9.04049	9.64979	9.9455	9.89057	8.82659	9.8468	9.12504	8.81986	10.2469	8.84028	10.5498
ENSECAG00000000314	spliceosome associated factor 3, U4/U6 recycling protein [Source:VGNC Symbol;Acc:VGNC:57213]	SART3	10.9862	10.7065	10.5899	10.5376	10.5571	10.5895	10.6618	10.6136	10.5816	10.6456	10.4979	10.745	10.5605	10.4115	10.5536	10.8313	10.5831	10.6383	10.7181	10.624	10.6706	10.5608	10.5862	10.5271	10.5711	10.4931	10.4878	10.5081	10.6243	9.79439	10.6634	10.8532
ENSECAG00000000317	potassium voltage-gated channel subfamily H member 5 [Source:VGNC Symbol;Acc:VGNC:58969]	KCNH5	0	0	0	0	0	0	0	0	0	0	0	0	0	0	0	0	0	0	0	0	0	0	0	0	0	0	0	0	0	0	0	0
ENSECAG00000000319	signal recognition particle 14 [Source:VGNC Symbol;Acc:VGNC:23586]	SRP14	11.2244	10.6559	10.0498	10.3953	10.2953	10.4102	10.3459	10.1566	10.3453	10.6136	10.7745	10.6991	10.7863	10.7648	10.7059	10.4705	11.3759	11.0931	11.1729	10.6308	10.8417	11.1594	10.7926	10.5853	10.8008	10.4788	11.1127	10.6259	10.7178	11.9003	11.2184	10.7202
ENSECAG00000000320	tumor suppressor candidate 3 [Source:HGNC Symbol;Acc:HGNC:30242]	TUSC3	7.97772	5.6452	8.39759	7.20283	7.47215	6.47352	8.46195	7.1778	8.4255	6.58353	6.66751	7.48693	6.42692	5.85286	5.02671	8.31607	6.67246	7.43332	5.79154	8.7204	4.85736	5.85897	7.67391	8.31878	8.29057	7.01036	7.66926	6.82738	6.20801	8.46591	5.06839	7.882
ENSECAG00000000323	ATP binding cassette subfamily A member 10 [Source:VGNC Symbol;Acc:VGNC:49429]	ABCA10	4.0815	4.66733	4.3142	4.8148	4.86467	4.51824	4.63103	4.67538	3.4753	5.07627	5.06394	4.82877	5.03821	4.90951	4.35554	4.10413	5.36702	4.90345	4.57888	4.8545	4.31154	4.78708	4.27414	4.84482	4.21116	3.769	3.80005	4.71208	5.68063	4.63495	4.57808	3.96062
ENSECAG00000000324	RAS and EF-hand domain containing [Source:VGNC Symbol;Acc:VGNC:22195]	RASEF	5.91561	4.21131	7.60963	6.35758	7.09615	5.7801	7.14972	7.33784	7.31488	5.43742	5.81717	5.84346	5.47444	4.49651	4.37858	7.34825	6.26139	7.245	4.04223	7.4749	4.39335	5.45089	6.60798	7.16768	7.13846	6.555	6.39519	5.18437	5.05935	6.02182	5.48783	6.71986
ENSECAG00000000326	family with sequence similarity 131 member A [Source:VGNC Symbol;Acc:VGNC:17798]	FAM131A	8.03346	6.96297	7.87518	7.46216	7.81679	7.57986	8.06388	7.82387	8.22633	7.07226	7.25123	7.33661	6.59948	7.05897	6.89249	8.23112	8.87219	8.17744	7.16382	8.59917	6.75854	7.5031	7.69744	8.2305	7.69168	7.86494	8.03255	7.22591	7.29943	8.52524	7.88218	8.81703
ENSECAG00000000327	ring finger protein 181 [Source:VGNC Symbol;Acc:VGNC:22456]	RNF181	10.7687	10.7474	9.88186	10.1565	10.2225	10.2956	10.084	10.3866	10.3711	10.6189	10.7232	10.4605	10.4791	10.6595	10.5876	10.4171	11.6088	11.0011	10.8988	10.3916	10.5476	11.2039	10.5288	10.4789	10.4508	10.6408	10.8915	10.6744	10.3867	11.618	11.6193	10.8861
ENSECAG00000000329	chromosome 20 C6orf62 homolog [Source:VGNC Symbol;Acc:VGNC:52318]	C20H6orf62	12.3791	12.4022	12.2931	12.2905	12.366	12.3307	12.0796	12.0419	11.9268	12.0844	12.1935	12.3006	12.2387	12.2581	12.2967	12.3968	11.874	12.0394	12.2331	12.0746	12.354	12.2018	12.2468	12.1407	12.1886	11.9012	11.9906	12.3566	12.2449	11.5464	12.2233	11.8551
ENSECAG00000000330	testis expressed 33 [Source:VGNC Symbol;Acc:VGNC:24019]	TEX33	-1.12269	-1.11495	-1.1336	-1.13257	-1.13255	-1.12098	-0.891675	-0.855919	-1.13534	-1.12049	-1.12892	-1.12206	-1.13072	-1.12742	-1.11684	-1.13384	-1.10294	-1.11831	-1.10582	-1.12198	-1.13325	-1.12515	-1.13286	-0.53459	-0.940927	-0.86572	-0.985503	-1.11428	-1.12112	-1.11457	-1.10219	-1.02128
ENSECAG00000000331	lysine demethylase 1B [Source:VGNC Symbol;Acc:VGNC:19332]	KDM1B	10.2017	10.4592	10.0432	10.5001	10.2487	10.4789	10.1898	10.0251	10.056	10.3908	10.4123	9.9002	10.4259	10.3007	10.7568	10.2123	9.75583	9.97932	9.92529	10.009	10.5141	10.2546	10.3704	10.0143	10.338	9.61886	10.0935	10.0594	10.5261	9.30499	10.1762	9.63533
ENSECAG00000000332	eukaryotic translation initiation factor 2B subunit beta [Source:VGNC Symbol;Acc:VGNC:17482]	EIF2B2	10.2397	10.2054	9.8239	9.93881	10.0284	10.366	9.94334	10.1526	10.0277	10.1914	10.2584	10.1233	10.3012	10.6107	10.1472	9.98907	11.5279	10.6695	10.5348	10.2954	10.1782	10.7387	10.2261	10.2922	10.1346	10.5939	10.4319	10.5054	10.1161	10.9244	11.0705	10.4672
ENSECAG00000000336	cartilage oligomeric matrix protein [Source:VGNC Symbol;Acc:VGNC:16765]	COMP	5.1124	3.88908	4.95	4.74422	5.12038	4.09633	5.50682	5.10057	5.02556	4.26525	3.95596	4.42676	3.66917	3.42914	4.01506	5.79183	4.78548	5.42378	4.19751	5.22485	4.01735	4.34664	4.71223	4.69158	4.86506	4.73354	4.52967	4.04184	3.83018	4.33044	5.04671	5.95613
ENSECAG00000000339	complement C3 [Source:NCBI gene;Acc:100060539]	0	9.51163	7.74976	11.476	10.248	10.0094	9.78127	10.5846	9.91862	10.3955	9.0985	8.24898	9.56625	8.5406	7.97305	7.31835	10.4243	10.3334	11.6337	8.5901	12.2272	7.40817	8.17027	11.0097	10.0622	11.0178	10.7235	9.29367	9.76436	8.82521	7.64461	9.52774	12.0503
ENSECAG00000000340	contactin 5 [Source:VGNC Symbol;Acc:VGNC:59382]	CNTN5	-1.73113	-1.72598	-1.74345	-1.73784	-1.73774	-1.73	-1.73947	-1.75617	-1.75442	-1.72967	-1.73529	-1.73071	-1.73649	-1.73429	-1.72723	-1.74479	-1.71797	-1.72821	-1.14129	-1.73066	-1.74148	-1.64646	-1.73934	-1.73753	-1.73558	-1.72949	-1.72727	-1.72552	-1.73009	-1.72572	-1.71746	-1.74573
ENSECAG00000000343	3-hydroxyacyl-CoA dehydratase 4 [Source:VGNC Symbol;Acc:VGNC:18680]	HACD4	10.0872	10.0751	9.0776	10.331	10.1548	10.5151	9.68367	9.75205	10.1433	10.122	10.9496	10.0934	10.6097	10.9569	10.873	9.45982	9.26329	9.59484	9.42872	9.61265	10.4131	9.87757	10.1473	10.0292	10.2983	9.80652	10.4546	10.6796	10.5536	10.6979	10.1807	8.59636
ENSECAG00000000344	paraoxonase 1 [Source:VGNC Symbol;Acc:VGNC:21694]	PON1	9.19121	6.65474	10.5692	9.28635	9.40273	8.03521	10.5998	9.69018	9.73363	8.23151	8.84839	8.97415	7.57982	7.18176	6.34335	10.8864	8.93739	10.3377	7.98705	10.6345	6.59204	8.37952	9.95623	9.84553	9.95095	10.0139	9.77851	7.74968	7.41847	10.029	8.02996	10.7103
ENSECAG00000000345	zinc finger protein 112 [Source:VGNC Symbol;Acc:VGNC:49294]	ZNF112	7.10658	5.71683	7.41332	6.69208	6.69078	5.58023	7.22991	6.3718	7.00765	6.29257	6.40673	6.37801	5.58608	5.65084	5.59302	7.4574	6.08209	6.49511	5.72043	7.17345	5.31345	5.769	6.41874	6.22356	7.07405	6.01803	6.53476	5.83254	5.23267	5.62031	5.67137	6.8048
ENSECAG00000000346	erythroid differentiation regulatory factor 1 [Source:VGNC Symbol;Acc:VGNC:17426]	EDRF1	9.18526	9.57747	9.22197	9.19446	9.18692	8.98394	9.24698	9.15724	8.84151	9.43227	9.29679	9.09686	8.75612	8.61388	9.37303	9.51248	9.12665	9.11469	8.83333	8.78097	9.59911	9.00292	9.44444	8.6349	9.53822	8.79894	9.03662	8.73273	9.49569	8.39153	9.38324	8.71856
ENSECAG00000000348	eukaryotic translation initiation factor 2 alpha kinase 4 [Source:VGNC Symbol;Acc:VGNC:17480]	EIF2AK4	9.58447	9.19802	9.93765	9.50843	9.48553	9.15878	9.83128	9.61397	9.55821	9.06865	9.08025	9.3801	8.95794	8.77293	8.99866	10.1434	9.50683	9.46749	9.07732	9.68716	9.22156	9.06761	9.48338	9.34581	9.71216	9.28264	9.19228	9.04335	9.02789	8.24039	9.02572	9.57667
ENSECAG00000000350	coenzyme Q4 [Source:VGNC Symbol;Acc:VGNC:56869]	COQ4	10.0265	9.41982	9.57741	9.30512	9.28254	9.22735	9.6757	9.50297	9.66455	9.48692	9.28761	9.33115	9.10052	9.25176	9.12637	10.0947	10.9	9.69929	9.42335	10.0192	9.27024	9.5564	9.27061	9.53334	9.28964	9.71354	9.51634	9.08741	9.21273	10.1074	10.2925	10.4416
ENSECAG00000000352	inhibitor of nuclear factor kappa B kinase subunit epsilon [Source:VGNC Symbol;Acc:VGNC:18985]	IKBKE	11.4466	11.6563	11.2217	11.5164	11.499	12.0771	11.3511	11.4814	11.3759	11.2893	11.6923	11.2642	11.1675	11.7399	11.2437	11.2929	12.7457	11.2441	11.7147	11.3269	11.4535	11.7487	11.2417	11.1903	11.0376	11.8474	11.2604	11.6163	11.2321	11.2479	12.3535	11.8163
ENSECAG00000000353	heparanase 2 (inactive) [Source:HGNC Symbol;Acc:HGNC:18374]	HPSE2	0	0	0	0	0	0	0	0	0	0	0	0	0	0	0	0	0	0	0	0	0	0	0	0	0	0	0	0	0	0	0	0
ENSECAG00000000354	polo like kinase 2 [Source:VGNC Symbol;Acc:VGNC:21580]	PLK2	12.3794	12.2034	11.9672	12.1099	12.3446	12.1959	12.1453	11.8597	11.7379	12.9182	12.9792	12.4635	11.4957	12.9765	12.8437	11.5486	12.018	12.0779	12.229	11.1603	12.986	12.2257	12.4794	11.5684	12.1215	12.0954	12.7516	12.4584	12.1769	11.0384	12.4855	11.4136
ENSECAG00000000356	membrane palmitoylated protein 5 [Source:VGNC Symbol;Acc:VGNC:20292]	MPP5	8.66924	7.73309	9.66734	8.99079	8.9636	8.60598	9.17568	9.32722	9.27632	8.54973	8.73916	8.43134	8.39474	8.43801	8.38382	9.21381	8.97274	8.73658	8.02871	9.30246	8.06846	8.14964	8.71235	9.02362	9.30692	8.60889	8.68652	8.37364	8.44323	8.28164	8.29188	8.89631
ENSECAG00000000357	dedicator of cytokinesis 10 [Source:VGNC Symbol;Acc:VGNC:17263]	DOCK10	11.9132	12.663	12.5503	12.4291	12.4332	12.6179	11.9039	12.3842	11.8283	12.7198	12.5635	12.7311	12.8516	12.8166	12.6642	11.8108	11.705	11.6658	12.4682	11.7185	12.568	12.2926	12.1985	12.1934	12.1111	12.3975	11.9313	12.6971	12.7	10.5294	12.2402	10.9324
ENSECAG00000000359	microtubule affinity regulating kinase 4 [Source:VGNC Symbol;Acc:VGNC:51049]	MARK4	8.6378	9.06504	8.77884	8.96548	8.74949	9.24172	9.06543	9.45687	8.94576	9.09738	9.0343	8.76103	8.7672	8.87068	8.79343	9.34783	10.1384	8.90273	9.22162	9.46276	8.75128	8.61547	9.02205	9.83008	8.86995	9.19748	8.51085	8.96804	8.98739	8.07578	10.7885	9.68366
ENSECAG00000000360	regulator of G protein signaling 18 [Source:VGNC Symbol;Acc:VGNC:22346]	RGS18	10.7203	11.125	10.396	10.9589	11.0405	10.9511	10.4871	11.0196	10.7373	11.3781	11.2129	11.3126	11.6217	11.699	11.0993	10.3092	9.80555	10.9211	10.7563	10.2256	11.1207	10.9246	10.7698	11.0091	10.7432	10.1792	11.0331	11.1216	11.3345	11.2847	10.376	8.87963
ENSECAG00000000361	HEAT repeat containing 3 [Source:VGNC Symbol;Acc:VGNC:18727]	HEATR3	10.5255	10.469	10.352	10.3709	10.2974	10.3611	10.3684	10.2467	10.1927	10.3726	10.4013	10.4352	10.4744	10.4104	10.4929	10.3047	9.97678	10.1624	10.4331	10.2492	10.5032	10.8296	10.494	10.4221	10.4384	10.2776	10.4601	10.492	10.4149	11.0133	10.1421	9.96375
ENSECAG00000000362	syntaxin binding protein 5 [Source:VGNC Symbol;Acc:VGNC:55410]	STXBP5	10.0599	10.3325	10.0451	10.3099	10.0064	10.5475	10.0332	10.1029	9.96331	10.2655	10.7465	9.8172	10.452	10.1802	10.6013	9.64085	10.2135	9.73093	10.4329	10.1533	10.3162	10.3437	10.4619	10.0097	10.0548	10.3647	10.2326	10.3579	10.6907	9.46851	10.315	9.45686
ENSECAG00000000364	peptidylprolyl cis/trans isomerase, NIMA-interacting 4 [Source:VGNC Symbol;Acc:VGNC:56740]	PIN4	9.31614	8.19544	8.55544	8.43984	8.36454	7.70108	8.54597	8.13348	8.56474	8.73813	8.75171	8.69067	8.56255	8.18056	8.48547	9.16823	7.97084	8.76023	8.28008	8.8149	8.78401	8.33424	8.57487	8.24405	8.92159	7.70359	9.04071	8.29955	8.52856	8.75733	8.42632	8.91102
ENSECAG00000000365	pecanex 4 [Source:VGNC Symbol;Acc:VGNC:21211]	PCNX4	10.6842	8.47681	10.9888	10.0924	10.1215	8.66489	10.6269	9.40002	10.5307	9.09682	9.02888	9.40271	8.57724	8.28724	8.2903	11.0008	9.63471	9.53438	8.12261	10.7514	8.47564	8.26412	9.73484	9.80843	10.6218	9.08016	9.87866	9.17359	8.77155	10.1304	8.56972	10.2963
ENSECAG00000000366	hexosaminidase D [Source:VGNC Symbol;Acc:VGNC:56433]	HEXD	8.83075	7.54802	8.32609	8.08139	8.15731	7.87034	8.67145	8.07189	8.52865	7.49822	8.10377	8.41729	7.68545	7.3037	7.95798	9.35483	9.72023	8.005	7.28726	8.74469	7.69588	7.2655	7.99807	8.00925	8.273	7.57684	8.24392	7.61702	7.90892	7.99005	8.66264	9.34804
ENSECAG00000000367	replication factor C subunit 2 [Source:VGNC Symbol;Acc:VGNC:22319]	RFC2	9.76626	10.1379	9.275	9.38089	9.68126	9.66738	9.62121	9.83439	9.78292	9.91899	9.67253	9.92477	9.9727	10.1275	9.65656	9.57255	10.1352	10.0729	10.091	9.37603	10.0357	10.1043	9.73227	9.77762	9.6987	9.79827	9.7466	9.74967	9.86436	10.1172	9.69685	9.84204
ENSECAG00000000369	ceramide synthase 4 [Source:VGNC Symbol;Acc:VGNC:16441]	CERS4	8.14922	7.11883	8.07265	7.50138	7.54346	8.35215	8.21823	7.81116	8.10009	7.51325	7.73403	7.64119	6.79239	7.26082	7.91083	8.64527	9.81279	7.96886	7.99082	8.38268	7.46175	7.94886	8.14537	8.18252	7.5345	7.96941	8.08968	7.86462	7.09708	7.38033	9.21929	8.78241
ENSECAG00000000370	ribosomal protein S11 [Source:VGNC Symbol;Acc:VGNC:22545]	RPS11	14.5201	14.7143	14.0624	14.1926	14.1597	14.4282	14.1976	14.1382	14.2421	14.5476	14.6574	14.5575	14.5445	14.4601	14.4393	14.3552	15.4638	14.9963	15.1455	14.3453	14.3976	15.0947	14.4098	14.336	14.3694	14.6406	14.8342	14.5451	14.3483	15.455	15.0419	14.9704
ENSECAG00000000371	lysine rich coiled-coil 1 [Source:VGNC Symbol;Acc:VGNC:19515]	KRCC1	10.6822	10.2518	10.0407	10.4676	10.3703	10.7454	10.1793	10.4334	10.1846	10.4359	10.6361	10.3451	10.709	10.7564	10.8075	10.3102	9.34718	10.0139	9.67788	10.1093	10.4481	10.5694	10.3112	10.1976	10.3298	9.75195	10.4532	10.4071	10.5032	10.1317	9.68431	9.43977
ENSECAG00000000372	ADP ribosylation factor like GTPase 1 [Source:VGNC Symbol;Acc:VGNC:15507]	ARL1	11.4683	10.017	11.3676	10.9971	10.9637	10.3754	11.3232	10.7287	11.1516	10.5228	10.6097	10.6171	10.6154	10.4883	10.2797	11.2439	10.4467	11.0458	10.0257	11.4998	10.2882	10.5249	10.8688	10.9818	11.3062	10.1698	11.0702	10.6131	10.3117	11.5275	9.83941	10.9214
ENSECAG00000000373	lysyl oxidase like 3 [Source:VGNC Symbol;Acc:VGNC:19725]	LOXL3	8.38754	8.03756	8.43775	7.65423	7.74227	7.99624	8.20503	7.55726	8.28734	8.00764	7.57773	7.84744	7.0342	7.42248	7.38196	8.98761	8.42435	7.95143	6.85241	8.31658	7.32039	7.3528	7.72822	7.76626	8.16536	7.54356	7.65293	7.45623	7.30438	7.46606	8.38833	8.73899
ENSECAG00000000374	pleckstrin homology and RhoGEF domain containing G7 [Source:VGNC Symbol;Acc:VGNC:56382]	PLEKHG7	7.80097	5.80765	8.862	7.772	7.78329	5.96928	8.60939	7.78352	7.96086	6.86726	6.39477	6.748	6.53118	5.57081	5.3085	8.17469	7.30566	7.83834	5.20634	8.37295	5.39934	5.74774	7.57937	7.81456	8.16475	7.06204	6.56444	6.2114	6.06	6.32311	6.72383	7.82225
ENSECAG00000000375	small nuclear ribonucleoprotein 13 [Source:VGNC Symbol;Acc:VGNC:23407]	SNU13	11.0097	11.1421	10.4909	10.5962	10.6782	10.7998	10.7064	10.8854	10.911	10.9209	10.9972	11.1087	11.023	11.0823	10.859	10.6094	11.7462	11.1793	11.2546	10.7418	10.8561	11.3163	10.9184	11.063	10.8333	11.0185	11.1786	11.1254	10.8372	11.6565	11.5442	10.9938
ENSECAG00000000376	LysM domain containing 4 [Source:VGNC Symbol;Acc:VGNC:19865]	LYSMD4	6.66595	6.88674	6.87617	6.79855	6.89853	6.70181	6.7623	6.67484	6.86824	6.74394	7.09958	6.88409	6.74292	6.57364	6.88824	6.76168	6.79816	6.88328	6.32542	6.86327	6.84325	6.65776	6.83907	6.53796	6.71248	6.83943	6.45594	6.53779	6.57728	7.13991	6.66941	6.99456
ENSECAG00000000377	biogenesis of ribosomes BRX1 [Source:VGNC Symbol;Acc:VGNC:15894]	BRIX1	9.78924	9.3239	9.55417	9.5406	9.50567	9.51344	9.5088	9.32032	9.35471	9.70708	9.44601	10.0105	9.90099	9.71779	9.59441	9.63017	9.03971	9.55286	9.12319	9.14312	9.84963	9.39412	9.75402	9.51629	9.83119	8.76048	9.74044	9.68077	9.61228	9.25344	8.99998	8.27711
ENSECAG00000000378	poly(A) binding protein nuclear 1 like, cytoplasmic [Source:VGNC Symbol;Acc:VGNC:58478]	PABPN1L	-1.72755	-1.72347	-1.7373	-1.60094	-1.73278	-1.72665	-1.73415	-1.74752	-1.74598	-1.72639	-1.73084	-1.72722	-1.73179	-1.73005	-1.52688	-1.73836	-1.71713	-1.72524	-1.71865	-1.72718	-1.73574	-1.72885	-1.73405	-1.73261	-1.666	-1.72625	-1.7245	-1.72311	-1.72673	-1.72327	-1.71673	-1.60753
ENSECAG00000000381	Dmx like 2 [Source:VGNC Symbol;Acc:VGNC:17232]	DMXL2	10.1028	10.9214	10.4141	10.7164	10.2433	10.2846	9.82234	9.93299	9.73039	10.8311	10.8169	10.5343	10.2609	10.598	10.8508	10.1801	9.64317	9.15733	9.96054	9.72955	10.0892	9.92893	10.0686	9.50252	10.0349	10.0572	9.7919	10.7048	10.5264	8.94873	10.2281	9.13667
ENSECAG00000000382	C-type lectin domain family 2 member B [Source:VGNC Symbol;Acc:VGNC:16602]	CLEC2B	10.9335	10.6475	10.8943	10.8753	10.7672	11.0137	10.3389	10.3309	10.6261	11.3021	11.6394	11.3008	11.2088	11.079	11.3513	10.3167	9.83175	10.7017	10.9262	10.4863	11.0311	10.8133	10.9426	10.4322	10.9491	10.0916	11.5447	11.3308	11.149	11.2301	10.5497	9.36361
ENSECAG00000000383	DNA topoisomerase I [Source:VGNC Symbol;Acc:VGNC:50515]	TOP1	11.15	11.7456	12.0876	11.7909	12.0098	12.0069	11.6112	11.641	11.4488	11.7154	11.7331	12.0217	12.4291	11.9588	11.823	11.3505	11.0189	11.4368	11.798	11.5188	11.7946	10.6298	11.9606	11.7792	11.6501	11.4624	11.3692	12.2944	11.9467	9.0827	11.6978	10.4281
ENSECAG00000000384	endoplasmic reticulum protein 29 [Source:VGNC Symbol;Acc:VGNC:17675]	ERP29	11.0715	11.4587	10.5723	10.9329	10.9485	11.1704	10.9709	11.3056	11.1788	11.309	11.3974	11.1709	11.5187	11.5207	11.3629	10.8945	11.7108	11.4472	11.5376	11.0588	11.3244	11.6572	11.3158	11.2461	11.0354	11.4177	11.4423	11.2353	11.2685	11.9232	11.7288	11.3933
ENSECAG00000000385	glycoprotein A33 [Source:VGNC Symbol;Acc:VGNC:50841]	GPA33	8.06007	8.63163	6.567	7.78406	7.62465	8.27433	7.6135	8.42621	7.53361	7.89384	7.44598	7.61287	7.6647	7.71281	8.87906	7.30289	8.54915	7.91605	7.67417	8.2622	7.64354	8.91856	7.21051	8.08688	6.62897	8.26996	7.36308	8.01488	7.7331	8.14197	9.71395	7.6301
ENSECAG00000000386	leucine rich repeat containing 23 [Source:VGNC Symbol;Acc:VGNC:56579]	LRRC23	11.1948	7.92676	10.6273	9.85458	9.946	8.41601	10.5966	9.37333	10.5606	9.05521	8.98971	9.8051	8.38792	7.61404	7.50415	11.1182	11.1618	10.1636	7.68291	11.0982	7.63985	7.4502	9.70098	10.1563	10.4864	9.19168	10.1383	8.89551	8.23867	9.95849	8.68039	11.3063
ENSECAG00000000387	fibrinogen like 2 [Source:VGNC Symbol;Acc:VGNC:18031]	FGL2	11.445	11.7072	11.1217	12.2624	11.9294	12.4764	10.9615	11.8211	11.5302	11.9066	12.5289	11.6537	12.7228	12.4894	12.5397	11.0123	10.8346	11.4027	11.5188	10.9498	12.2127	11.6097	11.6048	12.0053	11.5933	11.3048	11.8027	12.4706	12.4199	11.1031	11.7161	10.0951
ENSECAG00000000390	zinc finger protein 250 [Source:HGNC Symbol;Acc:HGNC:13044]	ZNF250	7.21335	7.11802	7.5431	6.89534	6.94237	7.60478	7.67874	7.68181	7.60968	7.45473	7.42556	7.67578	7.01418	7.24633	6.99728	7.66726	7.07714	7.46802	7.70956	7.45991	7.27419	7.36366	7.7771	7.88003	7.60021	7.6165	7.39289	7.86024	7.20643	7.53772	7.26176	7.63745
ENSECAG00000000391	clathrin binding box of aftiphilin containing 1 [Source:VGNC Symbol;Acc:VGNC:16570]	CLBA1	10.3966	7.68613	9.87641	9.44354	9.28687	7.92458	9.96586	8.68476	9.65906	8.50273	8.31675	8.91003	7.44443	7.27976	7.20708	10.6674	10.0073	9.11448	7.20116	10.0682	7.46809	7.20497	9.06866	9.23566	9.54785	8.53638	9.19085	7.98186	8.08765	9.30775	8.91975	10.6985
ENSECAG00000000392	DDB1 and CUL4 associated factor 1 [Source:VGNC Symbol;Acc:VGNC:17025]	DCAF1	10.3966	10.8695	10.8252	10.8708	10.8007	11.0654	10.6596	10.9518	10.83	10.7837	10.9436	10.8711	11.0294	10.9201	11.0336	10.5429	10.6402	10.6102	10.9165	10.6565	10.9617	10.7714	10.7126	10.6813	10.9383	10.8768	10.4531	11.0186	10.9484	9.96943	10.7383	10.687
ENSECAG00000000393	HPS1 biogenesis of lysosomal organelles complex 3 subunit 1 [Source:VGNC Symbol;Acc:VGNC:18861]	HPS1	10.9971	11.6097	10.674	11.1905	11.1205	11.2506	10.9928	10.944	10.8252	11.3552	11.433	11.2115	10.9433	11.1283	11.5908	11.1878	12.3342	11.102	11.3639	10.7819	11.398	11.1829	11.0519	10.7258	10.7855	11.2874	10.8542	11.0382	11.4889	11.0399	12.5357	11.1867
ENSECAG00000000395	Rap guanine nucleotide exchange factor 5 [Source:VGNC Symbol;Acc:VGNC:22183]	RAPGEF5	6.4721	5.4825	7.84695	6.59209	6.60311	5.88462	7.54016	6.67578	7.10693	6.42226	5.70766	6.31366	5.4292	4.91777	5.2516	7.5619	7.43896	6.80881	5.30858	7.12531	5.40708	5.40453	6.34015	6.48296	6.96214	6.4908	5.97528	5.56974	5.292	5.76457	6.15628	6.98678
ENSECAG00000000396	intercellular adhesion molecule 2 [Source:VGNC Symbol;Acc:VGNC:18928]	ICAM2	12.2741	9.94254	12.0588	11.2502	11.4832	9.98215	11.8561	10.5762	12.2506	10.4005	10.4982	11.0443	10.1469	9.97617	10.1081	12.5122	12.2445	11.1758	10.0608	12.4402	9.30069	9.88845	10.9413	11.1427	11.2378	10.9867	11.5955	10.2895	10.0196	11.7448	11.0024	13.1302
ENSECAG00000000397	succinate dehydrogenase complex flavoprotein subunit A [Source:VGNC Symbol;Acc:VGNC:22771]	SDHA	12.4073	12.2153	11.8898	12.2082	12.3236	12.275	12.0947	12.0808	12.1052	12.0639	12.3115	12.0723	12.448	12.2046	12.317	12.1204	12.2903	12.2708	12.2196	12.1602	12.5014	12.4826	12.2366	12.1318	12.1063	12.1374	12.2939	12.2974	12.23	12.3833	12.2039	12.3254
ENSECAG00000000398	pitrilysin metallopeptidase 1 [Source:VGNC Symbol;Acc:VGNC:21478]	PITRM1	12.1587	12.1229	11.5238	11.0055	11.1058	10.8803	10.9999	11.2748	10.9237	11.8122	11.1594	11.8972	11.7386	11.9001	11.6359	11.3263	11.3656	11.6355	12.1593	11.2553	11.3863	11.1279	11.7054	11.5808	11.1891	12.698	11.3968	11.8867	11.8393	10.7726	11.8836	11.2043
ENSECAG00000000399	ataxin 7 like 1 [Source:VGNC Symbol;Acc:VGNC:15697]	ATXN7L1	9.00288	9.16518	8.16309	8.73067	8.56523	9.29688	8.61905	8.91841	9.01255	8.66809	9.248	9.04958	9.1881	9.47621	9.70534	8.63855	9.17366	9.04943	8.52058	8.57374	8.73864	9.35545	8.40137	8.8397	8.79811	8.68835	9.1391	9.08731	9.32489	8.70063	8.66082	8.92677
ENSECAG00000000400	junction adhesion molecule like [Source:VGNC Symbol;Acc:VGNC:19217]	JAML	9.83071	9.57271	9.68407	9.02746	8.66618	8.44762	9.54176	9.02952	9.13707	9.88953	8.49496	9.68309	9.28053	8.20358	8.30702	9.80964	9.09954	10.81	10.7845	9.62172	8.89818	9.30489	9.32357	9.15529	9.3214	9.33461	9.43411	8.78737	8.27981	8.74668	9.02148	9.24957
ENSECAG00000000401	0	0	3.8931	2.77367	3.4855	3.28186	2.25095	3.95707	2.99903	2.82376	2.81555	4.63465	2.26061	3.26407	2.25584	2.26461	3.56567	3.4984	3.77808	4.15179	4.32319	3.18824	4.07877	3.35954	2.24478	2.94418	3.69583	3.52146	2.87663	3.84351	3.33822	2.99971	2.33911	3.16272
ENSECAG00000000402	NADH:ubiquinone oxidoreductase core subunit S7 [Source:VGNC Symbol;Acc:VGNC:20648]	NDUFS7	10.6191	10.7407	9.73985	9.89036	10.174	9.86179	10.0569	10.0822	10.1294	10.1748	10.1543	10.3685	10.44	10.2421	10.2146	10.2568	12.123	10.6283	10.8938	10.4486	10.5485	10.7307	10.5625	10.3159	9.52504	10.3941	10.5417	10.4826	10.3654	11.2011	11.7501	10.7493
ENSECAG00000000403	0	0	7.66635	7.05526	7.68315	7.19538	7.00358	6.73127	7.54937	6.95685	7.06589	7.37485	6.79368	6.94763	6.12689	5.94117	6.76099	7.85642	7.01047	7.25467	6.69264	7.57516	6.9465	6.51546	6.84322	6.55621	7.42626	6.18014	6.61003	6.19035	7.02506	6.72706	7.04565	6.98221
ENSECAG00000000404	FKBP prolyl isomerase 9 [Source:VGNC Symbol;Acc:VGNC:18056]	FKBP9	10.0958	10.2116	9.66035	10.1623	10.1527	9.83032	10.0393	9.91657	10.2856	10.4425	10.4338	9.98452	9.46776	10.5964	10.5753	9.9594	9.79671	10.4224	9.38264	10.0662	10.466	9.40835	10.2628	9.54787	10.0944	10.4018	10.296	10.388	9.16847	9.84169	10.0585	10.3389
ENSECAG00000000406	inflammation and lipid regulator with UBA-like and NBR1-like domains [Source:VGNC Symbol;Acc:VGNC:52315]	ILRUN	10.4332	10.7767	10.7954	10.9265	10.9771	11.5914	10.7769	11.1289	11.0638	10.7467	11.2154	10.8088	11.011	11.2887	11.1841	10.2847	10.7161	10.9374	11.3926	10.9827	10.7552	11.3244	10.7571	10.9425	10.5561	11.4155	10.8721	11.345	10.7786	11.144	11.0523	11.063
ENSECAG00000000407	myotubularin related protein 6 [Source:VGNC Symbol;Acc:VGNC:20428]	MTMR6	9.72735	9.95334	10.0474	10.152	10.1343	9.78944	9.83677	9.78385	9.90905	9.75994	9.88268	9.55498	10.2211	9.87185	10.103	9.84003	9.5801	9.35685	9.37697	10.0681	9.99649	10.146	10.1341	9.92296	10.0324	9.97704	9.7881	10.0197	9.96124	10.3776	9.33827	8.94739
ENSECAG00000000408	0	0	-1.81635	-1.81282	-1.82476	-1.82093	-1.82086	-1.53183	-1.82204	-1.83511	-1.71839	-1.81534	-1.81918	-1.81606	-1.82	-1.8185	-1.81368	-1.82568	-1.80735	-1.81435	-1.80866	-1.81602	-1.82341	-1.81747	-1.82195	-1.82072	-1.81938	-1.81522	-1.81371	-1.81251	-1.81563	-1.81265	-1.807	-1.82632
ENSECAG00000000409	potassium channel tetramerization domain containing 6 [Source:VGNC Symbol;Acc:VGNC:56735]	KCTD6	6.63026	5.94032	6.79266	6.20607	6.28664	6.11995	6.88494	6.27329	6.41546	6.1882	6.16984	6.0136	6.02972	5.97965	6.11475	6.98856	6.52276	6.77969	5.67088	6.76592	5.90734	6.22628	6.37938	6.22609	6.91426	6.45352	6.62386	5.60393	5.94696	6.00056	6.61871	6.4923
ENSECAG00000000410	glycosyltransferase 8 domain containing 1 [Source:VGNC Symbol;Acc:VGNC:18394]	GLT8D1	10.1708	9.0478	9.72162	9.54881	9.49237	9.1556	9.69812	9.16784	9.69932	9.27265	9.33833	9.39467	9.31213	9.24487	9.27203	10.1272	9.58412	9.45676	8.76561	9.90641	9.25373	9.29438	9.49856	9.44314	9.78571	9.12808	9.61823	9.30318	9.13018	9.59832	9.0553	10.0623
ENSECAG00000000411	multiple coagulation factor deficiency 2 [Source:VGNC Symbol;Acc:VGNC:51338]	MCFD2	8.45589	8.33032	8.00227	8.60332	8.47149	8.80084	8.31421	8.44809	8.33411	8.41363	8.62035	8.10539	8.76328	8.75421	8.89678	7.83066	7.75005	7.89531	8.43369	8.37173	8.74486	8.86747	8.71628	8.60982	8.33952	8.48975	8.63995	8.7392	8.87885	9.06195	8.05985	7.57233
ENSECAG00000000412	small integral membrane protein 19 [Source:VGNC Symbol;Acc:VGNC:23345]	SMIM19	9.44341	8.71559	9.26128	9.08178	8.95913	8.76142	9.19169	8.88971	9.10471	8.71729	8.94767	9.08781	8.81136	8.86918	8.85367	9.38938	8.72572	9.13935	8.64894	9.41024	8.60681	9.24015	8.68819	9.08854	9.14661	8.97877	9.25632	8.69927	8.69141	9.98903	8.05748	9.29449
ENSECAG00000000413	DDB1 and CUL4 associated factor 6 [Source:VGNC Symbol;Acc:VGNC:17032]	DCAF6	9.62991	9.47222	9.62493	9.47263	9.58997	9.43954	9.67058	9.42806	9.59575	9.33942	9.46897	9.39919	9.25975	9.6192	9.80172	9.78286	9.36401	9.52682	9.47029	9.62658	9.45329	9.61623	9.68934	9.41219	9.92137	9.50847	9.53884	9.51366	9.35703	9.35638	9.17395	9.72799
ENSECAG00000000414	solute carrier family 2 member 2 [Source:VGNC Symbol;Acc:VGNC:23143]	SLC2A2	0.586033	0.311786	0.914156	0.435058	0.437662	0.708951	0.958133	0.779694	0.477636	0.308931	0.30489	1.0558	0.441267	0.30558	0.610051	0.762791	0.318534	0.719664	0.316844	0.308192	0.424885	0.306652	0.302191	0.303374	0.304688	0.309068	0.47258	0.94135	0.707644	0.311987	0.318981	0.298299
ENSECAG00000000416	transglutaminase 7 [Source:VGNC Symbol;Acc:VGNC:24065]	TGM7	3.87635	2.09481	3.22484	3.08189	2.60368	2.3724	3.33806	2.63745	3.18261	2.37735	2.31895	2.696	2.02367	1.85191	2.25615	3.75883	1.92203	4.98715	2.73727	3.20025	1.99109	2.34347	2.38887	2.51273	3.26967	2.37522	2.74196	1.88826	2.37091	1.88741	1.92435	3.93763
ENSECAG00000000417	von Willebrand factor A domain containing 2 [Source:VGNC Symbol;Acc:VGNC:24951]	VWA2	2.83605	2.4029	4.57725	3.07617	2.9277	3.0794	4.28845	3.0204	3.742	3.26618	3.68017	3.96684	2.35693	2.79745	3.0076	4.70927	2.44169	4.28416	4.29362	3.65059	2.33712	3.29882	3.89984	3.44756	4.36434	2.3869	3.36859	2.90645	3.3871	4.00855	3.34986	4.46441
ENSECAG00000000418	apolipoprotein A5 [Source:VGNC Symbol;Acc:VGNC:15415]	APOA5	1.4012	1.43719	1.15621	1.66252	1.36854	1.97943	1.16742	2.12976	1.70726	1.74641	1.38238	1.58459	1.37433	1.38609	1.4298	1.15255	1.23593	3.51538	1.67251	1.8523	1.83891	2.13245	1.35477	1.3682	1.37431	1.58608	1.76401	1.62729	1.97609	2.02943	2.83414	3.30646
ENSECAG00000000419	0	0	9.15684	9.0354	9.71378	8.96893	8.67336	8.8256	9.36434	8.72744	8.62377	9.33773	9.2478	10.1734	8.55066	8.20703	8.56063	9.56043	9.62986	9.38422	10.4821	9.20527	8.91772	9.76095	8.99349	9.24647	8.71304	8.62914	9.46134	8.78635	8.61072	8.21269	8.68743	9.07877
ENSECAG00000000420	BTG3 associated nuclear protein [Source:VGNC Symbol;Acc:VGNC:15764]	BANP	9.0019	8.82052	8.54673	8.54026	8.66281	8.77706	8.47443	8.57653	8.76673	8.98253	8.65383	8.79027	8.66021	8.56552	8.67186	8.81683	8.65417	8.79078	8.95776	8.83959	8.80926	8.60912	8.95058	8.85223	8.49596	8.67784	8.90416	8.70104	8.51761	8.45314	8.9111	8.77399
ENSECAG00000000421	GON7 subunit of KEOPS complex [Source:VGNC Symbol;Acc:VGNC:18462]	GON7	9.62135	8.08632	8.92662	8.42594	8.52048	7.82499	9.03295	8.31479	8.91877	8.19722	8.33593	8.4432	7.92949	8.03859	7.88506	9.3508	8.3031	8.97413	8.13749	9.60872	7.87397	8.39865	8.59025	9.00984	8.97812	8.0294	8.96632	8.39409	7.76292	9.62286	7.31431	9.18131
ENSECAG00000000423	ubiquitin specific peptidase 16 [Source:VGNC Symbol;Acc:VGNC:52455]	USP16	10.4037	9.51301	10.5461	10.2647	10.1532	10.1346	10.3596	9.99942	10.0686	10.0086	10.1984	9.98792	10.209	9.97238	9.95515	10.6584	9.48858	9.87066	9.32034	10.0271	10.0389	9.50249	10.0013	9.99732	10.3225	8.98999	10.0342	10.0495	10.0778	8.17622	8.99442	8.71394
ENSECAG00000000424	succinate dehydrogenase complex assembly factor 3 [Source:VGNC Symbol;Acc:VGNC:22772]	SDHAF3	5.85547	4.52617	5.04947	6.25479	6.37735	6.15908	6.12986	6.20854	6.08805	6.17202	6.60167	5.00081	6.02903	4.40265	5.81327	5.80132	4.88671	5.15996	3.98234	5.96737	6.41922	6.54236	6.19801	6.29708	6.15103	5.30328	6.42411	5.04658	5.94545	6.04847	3.73638	5.1698
ENSECAG00000000426	centromere protein L [Source:VGNC Symbol;Acc:VGNC:50821]	CENPL	5.82768	7.36816	6.35814	6.93118	7.35693	6.90981	7.20996	7.38314	7.06575	7.36996	6.99282	6.88658	7.69642	7.29144	7.35739	6.41276	7.15579	6.01571	6.09571	6.47539	7.66932	7.08941	7.14548	7.04571	6.82393	7.1581	6.37374	6.69163	7.02774	7.4916	4.46713	6.4415
ENSECAG00000000428	cytidine/uridine monophosphate kinase 1 [Source:VGNC Symbol;Acc:VGNC:16652]	CMPK1	11.5002	10.9464	11.1203	11.0712	11.2498	10.9494	11.2143	11.0234	10.961	10.7242	11.1311	10.9188	11.0813	11.0592	11.079	11.4308	10.6789	11.2567	10.5941	11.3804	11.0245	11.2243	11.21	11.2192	11.2764	11.2652	11.3183	11.0884	10.858	11.5023	10.6566	10.8143
ENSECAG00000000430	angiotensin I converting enzyme 2 [Source:VGNC Symbol;Acc:VGNC:14976]	ACE2	4.65982	3.35912	5.55374	4.03431	4.76891	3.60157	5.75988	3.89502	5.9277	3.9076	4.13057	5.03917	3.32218	2.66964	2.91364	6.50882	2.79116	5.06829	2.77611	5.39322	2.62101	3.01515	4.48909	4.08716	5.30806	4.83958	4.57637	3.97937	3.30281	4.09987	2.79511	6.38614
ENSECAG00000000431	potassium voltage-gated channel subfamily H member 1 [Source:VGNC Symbol;Acc:VGNC:19276]	KCNH1	7.25656	8.6774	6.76962	8.02213	8.26409	8.20892	8.15442	7.62175	8.16524	8.28822	8.72947	6.9103	8.75496	8.3826	8.99526	6.9725	6.92926	7.47184	7.72335	6.78235	8.63661	7.49727	8.55282	7.04477	7.83398	7.89358	7.59234	6.45053	8.54174	7.20216	8.50473	6.82428
ENSECAG00000000432	cardiotrophin 1 [Source:VGNC Symbol;Acc:VGNC:51121]	CTF1	5.89362	5.81436	6.24055	5.74189	5.68311	5.35558	6.28068	5.75653	5.75422	5.822	5.69062	5.64168	5.80888	5.7576	5.51759	6.51257	5.86582	5.38532	5.78408	6.10169	5.66625	5.36399	5.82576	6.11629	5.61381	5.60314	5.31537	5.54949	5.94042	6.10071	6.60046	6.45036
ENSECAG00000000435	LDL receptor related protein 2 [Source:VGNC Symbol;Acc:VGNC:19761]	LRP2	3.75456	3.07887	4.47296	4.91126	4.6864	3.7061	6.01639	5.43145	4.23696	3.38358	4.07521	3.54503	3.47879	3.24106	3.32433	5.47331	4.84696	4.77087	4.01146	5.59061	2.79766	3.43172	3.62252	4.28249	4.7606	5.94372	3.99778	3.33245	3.8366	2.92863	5.97191	4.01983
ENSECAG00000000436	ficolin-1 [Source:NCBI gene;Acc:100069029]	0	14.6384	16.0878	14.0249	15.0019	15.2064	15.8052	14.6734	15.3284	15.3434	15.683	15.732	15.5537	15.5299	15.8918	15.825	14.1646	15.7657	15.5102	16.0447	14.2443	15.9227	16.2313	15.7133	15.2451	14.7757	15.4533	15.8619	15.6282	15.5086	15.787	15.9115	15.094
ENSECAG00000000437	membrane bound transcription factor peptidase, site 2 [Source:VGNC Symbol;Acc:VGNC:20019]	MBTPS2	7.91633	8.03903	8.01124	8.11284	8.16608	8.11771	7.8086	8.168	8.05828	7.89567	8.28382	7.86122	8.47989	8.27763	8.20955	7.92375	6.5844	7.51574	7.64182	8.05369	8.11424	8.47898	7.88317	8.08609	8.06999	7.93322	7.89507	7.97528	8.04855	8.71327	7.41096	7.45007
ENSECAG00000000438	voltage dependent anion channel 3 [Source:VGNC Symbol;Acc:VGNC:24897]	VDAC3	10.8427	10.174	10.4462	10.2137	10.3146	10.1408	10.5959	10.2482	10.5288	10.1133	10.1487	10.4523	10.3684	10.4689	10.0062	10.6475	10.1964	10.2609	10.1542	10.7032	10.0736	10.7678	10.2844	10.5656	10.4449	10.103	10.6406	10.4292	10.1206	11.467	9.25821	10.7555
ENSECAG00000000440	transmembrane protein 8B [Source:VGNC Symbol;Acc:VGNC:56900]	TMEM8B	7.80096	6.73435	6.85833	7.19172	6.66889	7.10619	7.18585	6.71757	6.98565	6.6025	7.55247	6.44763	6.48625	7.17039	7.41284	7.48883	8.22315	7.00292	5.89659	7.02918	6.93425	7.10598	6.6692	6.67937	6.50568	6.12677	6.95207	6.6235	6.8022	7.73395	8.2369	7.56471
ENSECAG00000000442	dysbindin domain containing 2 [Source:VGNC Symbol;Acc:VGNC:51524]	DBNDD2	11.1737	11.1416	10.354	10.7622	10.8432	10.8237	10.4955	11.1776	11.1145	11.3825	11.0093	11.215	11.3852	11.2017	11.1097	10.328	11.0328	11.2357	11.6133	10.5568	11.1709	11.4303	10.9016	11.2525	11.1061	11.3364	11.2025	11.5822	11.0493	11.6601	11.2395	10.8238
ENSECAG00000000445	glycosylphosphatidylinositol anchored molecule like [Source:VGNC Symbol;Acc:VGNC:56247]	GML	0	0	0	0	0	0	0	0	0	0	0	0	0	0	0	0	0	0	0	0	0	0	0	0	0	0	0	0	0	0	0	0
ENSECAG00000000446	DAZ interacting zinc finger protein 3 [Source:VGNC Symbol;Acc:VGNC:17383]	DZIP3	8.80128	8.54922	9.52982	9.38646	9.1376	8.75611	9.25097	8.79754	9.14523	8.81061	8.99187	8.4692	8.58515	8.15531	9.00589	9.56911	8.77201	8.3244	7.74565	8.9643	8.94811	7.96941	8.91843	8.26082	9.5324	7.69096	8.41924	8.32211	8.85008	7.44687	8.80322	7.89199
ENSECAG00000000449	nitrilase 1 [Source:VGNC Symbol;Acc:VGNC:20744]	NIT1	9.02068	8.65722	8.32089	8.57511	8.55382	8.33455	8.53395	8.48323	8.80967	8.40382	8.83748	8.39123	8.78293	8.95396	8.65888	8.87678	9.30981	8.94915	8.64395	8.73265	8.54301	8.4545	8.6044	8.51744	8.67246	8.97017	8.99162	8.71675	8.58558	9.1296	8.60937	9.06933
ENSECAG00000000451	homeobox A2 [Source:VGNC Symbol;Acc:VGNC:49464]	HOXA2	0.866385	0.277088	0.758247	0.268114	0.268188	0.273862	1.00591	0.604501	0.669913	0.274119	0.269911	0.273309	0.269057	0.27063	0.276057	0.666644	0.284092	0.895487	0.28234	0.27335	0.265691	0.271747	0.70843	0.888146	0.641207	0.274261	0.276024	0.277461	0.27379	0.715465	0.284555	1.09525
ENSECAG00000000452	distal-less homeobox 2 [Source:VGNC Symbol;Acc:VGNC:51451]	DLX2	-1.27534	-0.929285	-1.07529	-1.28642	-1.28624	-1.27347	-1.2891	-1.29814	-1.17572	-1.27292	-1.28219	-1.27464	-1.28418	-1.28055	-1.26891	-1.29447	-1.25361	-1.27052	-1.25678	-1.01441	-1.09338	-1.27805	-1.28889	-1.2859	-0.706304	-1.27262	-1.18273	-1.26608	-1.27362	-1.26641	-1.25278	-1.29468
ENSECAG00000000453	GC-rich sequence DNA-binding factor 2 [Source:VGNC Symbol;Acc:VGNC:18273]	GCFC2	7.40272	7.55537	7.89253	7.8757	7.98165	8.25723	7.76403	7.75729	7.72679	7.55887	7.78977	7.53743	7.90927	7.60118	7.84913	7.51878	8.4984	7.27339	7.17846	7.26129	8.09625	7.74691	7.35114	7.23494	7.97231	6.95798	7.54868	7.66262	7.77113	6.81558	7.61379	6.42252
ENSECAG00000000454	0	0	7.75762	5.29408	7.65006	6.51338	5.79511	7.85214	7.40859	7.1602	5.14391	9.59709	5.01493	8.3626	5.5997	8.28562	6.062	7.40443	7.02653	8.18844	7.66615	7.03601	4.53773	8.31808	9.18501	7.11702	5.8199	5.38752	6.71413	7.60374	4.78715	6.94888	7.43704	5.66469
ENSECAG00000000455	centrosomal protein 19 [Source:VGNC Symbol;Acc:VGNC:16413]	CEP19	6.29901	5.58368	6.11689	5.83984	5.8836	5.97708	5.81488	5.81951	6.06106	5.62534	5.70393	5.67057	5.65885	5.84206	5.56755	6.3395	5.37965	5.27374	5.74621	6.42344	5.43755	5.66799	5.80263	5.76296	6.10709	5.30623	5.98388	5.67921	5.46964	6.6757	4.66604	6.07724
ENSECAG00000000458	lymphotoxin beta receptor [Source:VGNC Symbol;Acc:VGNC:19834]	LTBR	11.1781	11.9305	11.1407	11.5318	11.5901	12.0084	11.4327	11.8017	11.6176	11.9656	11.8562	11.9488	11.8897	12.1457	11.8514	11.3093	12.557	11.3678	12.2761	11.6063	11.7683	11.9003	11.719	12.0488	10.8388	12.2384	11.7553	12.1412	11.8731	12.0402	12.6477	11.7894
ENSECAG00000000460	family with sequence similarity 185 member A [Source:VGNC Symbol;Acc:VGNC:55970]	FAM185A	7.75632	6.5068	7.48076	7.18834	7.03498	6.76402	7.41711	7.03901	7.04879	6.57015	6.58371	6.97115	6.7997	6.61883	6.59684	7.74259	6.75477	6.4248	6.02571	7.45184	6.93068	6.80626	6.98568	7.17685	6.91215	6.28492	6.93609	6.46574	6.94395	7.15365	6.59997	7.17013
ENSECAG00000000461	homeobox A5 [Source:VGNC Symbol;Acc:VGNC:55980]	HOXA5	0.752232	0.193012	0.445135	0.340841	0.342293	0.188883	0.335802	0.502759	0.837107	0.374614	0.183792	0.369048	0.182687	0.728402	0.191695	0.434659	1.8806	1.0631	0.199678	0.188226	0.178309	0.186163	0.464892	0.181744	0.484874	0.189395	0.191654	0.193488	0.188791	0.193278	0.202471	0.535332
ENSECAG00000000462	zinc finger CCCH-type containing 12C [Source:VGNC Symbol;Acc:VGNC:56805]	ZC3H12C	9.94765	11.6258	11.7252	11.0627	10.8241	11.3562	10.2613	10.5536	10.0281	11.0087	11.2704	11.6831	10.9473	11.5281	11.0378	10.5844	10.3198	9.89407	11.3118	9.90427	10.7244	10.7261	10.4235	10.107	10.5364	10.9723	10.329	11.4879	11.212	9.90544	10.6915	9.43613
ENSECAG00000000463	dolichyldiphosphatase 1 [Source:VGNC Symbol;Acc:VGNC:17279]	DOLPP1	8.1384	8.49933	8.19877	8.25224	8.30414	8.27893	8.37204	8.47045	8.36973	8.25413	8.26432	8.25493	8.49326	8.35336	8.25634	8.20663	8.4103	8.28149	8.23428	8.32465	8.47128	8.78651	8.33704	8.37704	8.08285	8.54197	8.2389	8.54035	8.43604	8.99467	8.28277	8.68566
ENSECAG00000000464	POM121 transmembrane nucleoporin C [Source:NCBI gene;Acc:100061320]	0	9.08157	10.2942	10.4732	10.2008	10.1557	10.8779	10.1358	10.3963	10.2824	10.078	10.1049	10.2867	10.587	10.4503	10.3583	9.65205	10.2636	10.096	10.9636	10.2299	10.4758	9.53161	10.3074	10.2885	9.92587	10.5236	9.11311	10.8748	10.5726	8.6828	10.9902	9.97348
ENSECAG00000000465	protein tyrosine phosphatase non-receptor type 6 [Source:VGNC Symbol;Acc:VGNC:22023]	PTPN6	13.1072	13.4145	11.9947	13.1582	12.9325	13.7091	12.7508	12.9747	13.1848	13.4859	13.776	12.8214	13.5747	13.553	13.587	12.3227	14.1966	12.9919	13.4667	12.3192	13.465	13.508	12.828	12.8537	12.7638	13.3306	13.369	13.2291	13.3033	12.7972	14.36	12.8837
ENSECAG00000000466	elongation factor for RNA polymerase II [Source:VGNC Symbol;Acc:VGNC:17526]	ELL	9.39263	9.88143	9.75852	9.80357	9.70188	10.326	9.51177	9.84481	9.75171	10.3194	9.97523	10.1057	9.97017	9.98088	10.0065	9.26823	8.93311	10.3505	10.7622	9.56315	9.88226	9.88353	9.72997	9.67224	9.23292	10.3232	9.73509	10.0078	9.90843	9.45512	10.4993	9.76342
ENSECAG00000000467	tRNA 5-methylaminomethyl-2-thiouridylate methyltransferase [Source:VGNC Symbol;Acc:VGNC:56407]	TRMU	8.13274	8.31648	7.73531	7.5698	7.59677	7.7719	7.97613	7.632	7.7611	8.05319	7.77901	7.80296	7.74878	7.62926	7.9276	8.26748	8.30245	8.15342	7.97738	7.79036	8.05512	8.15696	7.96505	7.8534	7.81333	7.81239	7.93428	7.72226	7.98976	8.01901	8.1508	8.36843
ENSECAG00000000469	MINDY lysine 48 deubiquitinase 3 [Source:VGNC Symbol;Acc:VGNC:20190]	MINDY3	9.10912	9.21399	9.10467	9.16084	9.18144	9.23613	9.04798	8.98701	8.98972	9.04573	9.32284	9.14911	9.33149	9.43246	9.32537	8.77008	8.64668	8.83226	8.91356	8.90185	9.3601	9.40499	9.21472	9.05718	9.2706	9.04776	9.1086	9.35186	9.11807	9.67821	8.0284	8.42073
ENSECAG00000000470	negative regulator of reactive oxygen species [Source:VGNC Symbol;Acc:VGNC:52415]	NRROS	10.2738	10.5027	9.38745	10.2464	10.1362	10.8232	9.32851	10.2285	10.0885	10.2539	10.3451	10.6546	10.2812	10.4081	10.4021	9.52028	10.1727	9.63992	10.8312	9.88805	10.2246	10.8081	10.0306	10.5715	9.66809	10.1191	10.1797	10.8903	10.2509	10.7412	10.3895	9.74385
ENSECAG00000000471	KIF1 binding protein [Source:VGNC Symbol;Acc:VGNC:19403]	KIF1BP	9.32333	8.98305	9.33365	9.20559	9.08676	9.36005	9.35993	9.15355	9.39734	9.00554	9.24583	9.02393	9.25388	9.41333	9.26633	9.21538	8.634	8.82298	9.21076	9.6108	9.11432	9.40842	9.09906	9.32934	9.19598	9.33384	9.31543	9.15833	8.96484	9.30665	8.31418	9.25908
ENSECAG00000000473	ATPase family AAA domain containing 1 [Source:VGNC Symbol;Acc:VGNC:15602]	ATAD1	10.0938	9.54547	10.199	9.97962	9.96955	10.0853	9.91862	9.78134	9.94793	9.65513	9.97631	9.84943	10.0605	10.018	9.97355	9.90404	8.98276	9.39462	9.18947	10.0561	9.8647	10.2918	9.88867	9.93286	10.0705	9.32467	9.99807	10.1874	9.77979	10.5657	9.26588	8.92766
ENSECAG00000000474	GABA type A receptor associated protein like 2 [Source:VGNC Symbol;Acc:VGNC:51190]	GABARAPL2	11.6393	11.2783	10.546	10.9473	10.9184	10.918	10.675	10.8015	10.909	11.1898	11.424	11.039	11.1435	11.2584	11.3115	10.9273	10.7611	11.0763	11.0208	10.9874	11.1223	11.3841	11.0207	11.0881	10.9289	10.8925	11.4662	11.36	11.029	11.6777	10.9884	11.1419
ENSECAG00000000475	dynein axonemal heavy chain 1 [Source:VGNC Symbol;Acc:VGNC:17235]	DNAH1	11.0118	8.4446	11.7197	10.6202	10.6598	8.9861	11.4595	10.3796	11.5664	9.83587	9.25315	10.4066	8.0363	7.89486	8.11935	11.4369	11.6113	10.3452	8.25535	11.5434	8.52155	7.22995	9.6911	10.2261	10.8771	9.37102	9.95548	8.96728	8.53091	7.73784	8.76469	11.8286
ENSECAG00000000477	mitogen-activated protein kinase kinase kinase 20 [Source:NCBI gene;Acc:100053153]	0	6.83366	7.71843	7.40879	7.39348	7.90248	8.08832	7.68066	7.61419	7.4618	7.42596	7.89674	7.77759	7.0963	7.49011	7.29212	6.80295	6.66082	7.22744	7.18776	6.65578	8.07258	7.43453	7.51885	7.13384	7.37263	7.12749	7.27022	7.80112	7.04405	6.97319	6.66391	6.56128
ENSECAG00000000478	carbonic anhydrase 5B [Source:VGNC Symbol;Acc:VGNC:55444]	CA5B	9.17166	9.74648	9.46331	9.91887	9.8275	9.96987	9.39757	9.85674	9.75298	9.89987	10.2115	9.32798	10.182	10.3133	10.2354	9.05478	8.80787	9.10823	9.94378	9.26942	9.93089	9.5938	9.58861	9.63635	9.59186	9.87368	9.83354	9.67009	10.0582	9.71558	9.52938	8.96064
ENSECAG00000000479	SET domain containing 3, actin histidine methyltransferase [Source:VGNC Symbol;Acc:VGNC:22875]	SETD3	10.4462	10.6881	10.108	10.3684	10.3428	10.5278	10.4309	10.4042	10.1267	10.1961	10.1117	10.081	10.5675	10.5821	10.6309	10.446	9.97716	10.2843	11.1024	10.5998	10.7344	10.718	10.4674	10.8591	10.353	10.8293	10.5999	10.6335	10.6195	10.7289	10.5312	10.2529
ENSECAG00000000480	ABI family member 3 binding protein [Source:HGNC Symbol;Acc:HGNC:17265]	ABI3BP	8.85004	7.22379	11.525	9.48673	10.0356	9.17655	10.7753	10.3265	10.4499	8.62214	9.02577	9.44073	8.10896	7.55736	7.34322	11.5331	9.11818	11.108	7.68613	10.3332	7.45352	7.62399	10.2121	10.1542	11.2467	8.83073	10.0522	8.2865	8.17891	8.15505	9.01976	10.8489
ENSECAG00000000481	ubiquitin specific peptidase 51 [Source:VGNC Symbol;Acc:VGNC:24851]	USP51	3.74413	3.21399	4.53326	3.92901	3.59492	3.40935	4.40035	3.58696	3.90241	3.67151	4.04732	3.46949	3.31986	3.19881	3.58616	4.83887	4.40712	3.62839	2.77087	3.93585	3.24974	3.29685	4.06246	3.59632	4.21868	3.66444	3.19796	3.3123	3.6597	2.55755	2.59691	2.90448
ENSECAG00000000482	BAF chromatin remodeling complex subunit BCL7C [Source:VGNC Symbol;Acc:VGNC:15797]	BCL7C	10.9897	11.3347	10.1372	10.5038	10.5475	11.0674	10.6062	10.6908	10.7787	10.9183	11.021	10.8001	10.8528	11.0696	10.9728	10.4614	12.8512	11.0263	11.6335	10.7621	10.8534	11.3398	10.7796	10.8153	10.0348	11.0201	11.2462	10.8351	10.8173	11.9493	12.3937	11.1291
ENSECAG00000000484	peroxisome proliferator activated receptor alpha [Source:VGNC Symbol;Acc:VGNC:21714]	PPARA	6.79566	6.59984	8.10425	7.36789	7.60505	6.83912	7.59022	7.32911	7.77997	6.75132	7.2009	6.96068	6.62888	6.51053	7.24058	7.67358	7.18086	6.80128	6.7281	8.0623	6.7529	6.12976	6.90683	7.4337	7.44072	6.86891	6.84898	6.7002	6.72337	6.54987	6.10723	7.45841
ENSECAG00000000485	golgin A2 [Source:NCBI gene;Acc:100067033]	0	11.2801	11.0561	11.4276	11.3324	11.2688	11.307	11.467	11.4096	11.4625	11.3277	11.2903	11.1291	11.1294	10.9301	11.3459	11.3049	11.4486	11.1522	11.4115	11.638	11.2435	11.002	11.1698	11.3972	11.1652	11.4206	11.1615	11.1541	11.3306	10.1988	11.3496	11.6946
ENSECAG00000000487	synemin [Source:VGNC Symbol;Acc:VGNC:51430]	SYNM	5.86229	3.95149	6.87385	5.12244	6.23561	4.75593	6.66098	5.57612	6.48566	5.02045	4.88018	5.05354	4.52081	5.22729	4.23229	6.67895	5.3687	6.19779	4.67232	6.38634	3.59517	4.01586	5.17135	5.62991	5.84351	4.83292	5.76093	4.43806	4.95119	4.47918	4.5763	6.34898
ENSECAG00000000488	spermatid associated [Source:VGNC Symbol;Acc:VGNC:23514]	SPERT	0	0	0	0	0	0	0	0	0	0	0	0	0	0	0	0	0	0	0	0	0	0	0	0	0	0	0	0	0	0	0	0
ENSECAG00000000489	G protein subunit alpha i2 [Source:VGNC Symbol;Acc:VGNC:18416]	GNAI2	13.8643	14.4605	13.3561	14.0312	13.9499	14.5986	13.72	14.0852	14.1174	14.3706	14.5448	14.2312	14.6381	14.7711	14.4671	13.2008	14.2707	13.9322	14.8935	13.6147	14.3311	14.3583	14.0232	14.0942	13.6689	14.5294	14.2404	14.5958	14.4673	14.2265	14.4764	13.831
ENSECAG00000000493	solute carrier family 26 member 8 [Source:VGNC Symbol;Acc:VGNC:23128]	SLC26A8	4.46237	3.51259	4.50604	4.24532	4.09718	4.19055	4.54578	3.8608	4.539	3.85853	3.89964	3.53917	3.69594	3.66825	3.43165	4.04887	3.93045	3.23329	2.75311	4.25598	4.09959	3.73339	3.79324	3.44553	4.47891	3.31306	3.78255	3.36456	3.67824	4.11478	2.76503	4.40834
ENSECAG00000000495	slit guidance ligand 3 [Source:VGNC Symbol;Acc:VGNC:23299]	SLIT3	5.57288	2.91438	5.59958	5.00681	4.74994	4.46074	5.61006	4.84987	3.51614	3.9233	4.28397	4.11763	3.1985	4.09719	2.71961	4.09984	2.78182	4.95377	4.2143	6.03615	2.91719	3.34626	4.46028	4.84052	3.69617	4.97061	4.71205	3.07767	3.02954	3.99084	2.78532	3.33849
ENSECAG00000000496	proline rich 14 [Source:VGNC Symbol;Acc:VGNC:21897]	PRR14	10.1443	10.477	9.9216	10.1179	10.0063	10.2248	10.0253	10.1337	10.1301	10.5376	10.4336	10.3455	10.2526	10.31	10.2873	10.2746	10.7814	10.1739	10.4381	10.1153	10.4546	10.0097	10.0972	10.0805	9.68526	10.2416	9.92544	10.2124	10.467	9.53491	11.1223	10.3978
ENSECAG00000000497	THO complex 7 [Source:VGNC Symbol;Acc:VGNC:24087]	THOC7	10.3497	9.50232	10.1838	9.88175	10.0401	9.67205	10.1431	9.70176	9.85307	9.8017	9.84493	9.97766	10.1477	9.87812	9.84664	10.2538	9.2096	9.85059	9.40704	9.94623	9.86818	9.82243	10.0203	9.82522	10.1591	9.27317	10.2	9.87728	9.87686	10.2321	8.86936	9.12039
ENSECAG00000000500	interferon alpha inducible protein 6 [Source:VGNC Symbol;Acc:VGNC:18945]	IFI6	13.7589	14.4581	12.7731	13.4262	13.4619	13.8515	13.2823	13.7754	13.6767	13.7629	13.6935	14.3951	13.6601	14.3366	13.8565	13.3574	13.9757	14.3555	14.1297	13.7544	14.0083	15.0392	14.0485	14.1726	13.737	14.0491	14.065	14.3784	13.7674	15.1399	13.9103	13.6288
ENSECAG00000000501	unc-5 family C-terminal like [Source:VGNC Symbol;Acc:VGNC:24799]	UNC5CL	8.53731	5.5067	8.31646	7.00326	7.11474	5.32969	7.92084	6.65843	7.702	5.70194	6.38892	7.07586	5.28474	5.29458	4.92151	8.84842	7.4363	6.9876	5.74954	8.06137	5.28858	4.58935	6.90293	7.20003	7.90048	6.02314	7.32486	5.54896	5.85441	7.13196	5.24204	8.55253
ENSECAG00000000502	IQ motif containing K [Source:NCBI gene;Acc:100052174]	0	9.01778	6.08536	8.61728	7.92961	8.05116	6.55053	8.50021	7.39459	8.36569	6.90998	6.96705	7.44014	6.76105	6.62489	5.88267	8.90095	9.23558	8.08258	5.76289	9.10526	5.76535	6.43306	7.73201	8.36184	8.52035	7.47506	8.13565	6.81551	6.52012	8.28168	6.40427	9.39568
ENSECAG00000000505	sialic acid-binding Ig-like lectin 14 [Source:NCBI gene;Acc:100065833]	0	8.36552	8.83705	9.25117	8.60163	8.63728	9.86576	8.71038	8.41903	8.63944	9.72254	8.23317	8.56989	9.61892	9.71253	8.43108	8.52836	8.18415	9.4766	10.1559	8.48155	8.88644	9.78078	9.17642	8.45811	9.07352	9.91108	8.221	8.6892	9.58374	9.32557	8.51183	8.06525
ENSECAG00000000506	thiosulfate sulfurtransferase like domain containing 1 [Source:VGNC Symbol;Acc:VGNC:49452]	TSTD1	9.51341	7.2911	8.62848	8.10686	8.38764	6.78315	8.75317	8.41672	8.61611	7.07771	7.79737	7.90425	6.82302	6.55081	6.59311	9.43227	9.89626	9.43384	7.06149	9.33929	6.79865	6.96527	8.0366	8.75622	8.68109	8.53083	8.9958	7.31215	6.78477	9.23205	6.62878	9.60251
ENSECAG00000000508	0	0	6.62177	4.15244	6.76147	5.71853	6.12072	4.83366	6.42557	5.98121	6.6761	5.40736	5.15538	5.78378	4.5375	4.47713	4.21161	6.77877	5.05901	5.79661	5.47765	6.78649	4.35876	4.50244	5.5725	5.8262	6.69004	5.02375	6.03143	4.50741	4.64692	5.51142	3.58495	6.67615
ENSECAG00000000509	glucose-6-phosphatase catalytic subunit [Source:VGNC Symbol;Acc:VGNC:18180]	G6PC	-2.17382	-2.17211	-2.17788	-2.17603	-2.176	-2.17344	-2.17657	-2.18464	-2.18151	-2.17333	-2.17519	-2.17368	-2.17558	-2.17486	-2.17253	-2.17833	-2.16947	-2.17285	-2.1701	-2.17366	-2.17723	-2.09198	-2.17653	-2.17593	-2.17528	-2.17327	-2.17254	-2.17196	-2.17347	-2.17203	-2.1693	-2.17864
ENSECAG00000000511	cofilin 2 [Source:VGNC Symbol;Acc:VGNC:16465]	CFL2	7.64069	7.10182	7.37651	7.07546	7.29994	7.0485	7.2035	7.61988	7.38965	7.37301	7.05227	7.34243	7.80393	6.76806	7.45427	7.53313	7.49187	7.53954	6.77531	7.46685	7.471	7.43867	7.67454	6.96533	7.28777	6.50591	7.35868	7.21338	6.99255	7.54268	6.56089	6.99075
ENSECAG00000000512	LBH regulator of WNT signaling pathway [Source:HGNC Symbol;Acc:HGNC:29532]	LBH	7.56803	7.42793	8.41802	7.61698	7.79592	7.40033	8.03572	7.95849	8.04338	7.60279	7.27171	8.15705	6.9312	6.6795	6.75074	8.19093	6.56019	8.31362	8.21332	8.16675	7.02199	7.95214	7.81247	8.15567	7.58451	7.48309	7.79386	7.52338	6.909	7.85397	7.28818	7.98543
ENSECAG00000000513	PRELI domain containing 3B [Source:VGNC Symbol;Acc:VGNC:21825]	PRELID3B	9.46692	9.40603	9.56735	9.5966	9.86756	9.84131	9.63333	9.78243	9.56934	9.55176	9.63834	9.88146	10.1984	9.86757	9.86061	9.37834	8.60586	9.20795	9.62525	9.33224	10.0357	9.8005	9.99523	9.79007	9.81299	9.01091	9.70675	10.0173	9.83131	9.92577	9.5659	8.50321
ENSECAG00000000514	V-set and immunoglobulin domain containing 2 [Source:VGNC Symbol;Acc:VGNC:56802]	VSIG2	6.24139	6.68156	5.53654	5.91625	6.57437	6.47491	6.6164	7.63857	7.21339	7.07432	6.1015	6.31563	6.82138	6.34298	6.63126	6.5323	8.11647	8.56176	6.86264	7.0116	6.60653	6.68269	6.41339	7.11487	6.91614	6.72145	6.28269	5.66023	6.36776	6.61689	7.35452	6.50512
ENSECAG00000000515	solute carrier family 34 member 3 [Source:VGNC Symbol;Acc:VGNC:56898]	SLC34A3	2.95797	1.7017	2.70971	2.42854	2.79939	1.68644	3.35672	3.35244	3.11117	1.68767	2.36783	2.18961	1.66308	1.85918	1.69686	3.7639	1.73382	4.18223	1.72591	2.69064	1.64624	1.67625	2.10164	2.43291	2.53821	2.32119	1.90475	1.70345	1.68609	2.48433	4.11489	2.96975
ENSECAG00000000516	chondroitin polymerizing factor [Source:VGNC Symbol;Acc:VGNC:16515]	CHPF	9.2987	9.92167	9.53871	9.5656	9.67132	10.225	10.1238	9.62934	10.0975	9.76898	9.67363	9.5212	9.72885	10.0355	9.66448	10.052	12.1679	10.1549	11.0005	10.3803	9.91469	10.3617	10.1918	10.0649	9.18976	10.504	9.73693	9.86088	9.9204	10.7284	11.6202	10.915
ENSECAG00000000517	HtrA serine peptidase 2 [Source:VGNC Symbol;Acc:VGNC:18911]	HTRA2	10.3389	10.4996	9.43013	9.75721	9.68601	9.94164	9.56021	9.61219	9.56923	10.1981	9.98964	9.95199	9.87151	10.0805	10.0332	9.84168	10.4897	9.96353	10.0134	9.60271	9.97944	10.4192	9.85373	9.70022	9.52657	10.1825	9.94019	9.73467	9.8806	10.7695	10.4012	10.0483
ENSECAG00000000518	AT-rich interaction domain 1B [Source:VGNC Symbol;Acc:VGNC:15499]	ARID1B	9.58433	9.53101	10.5519	10.114	10.2603	10.2758	10.5454	10.0076	10.2535	9.84143	9.94966	10.0343	9.79907	9.80632	9.83541	10.3777	9.8217	9.84046	9.5641	10.3191	9.69208	8.78298	9.98976	10.0012	9.98286	9.59835	9.54577	9.93101	9.9418	7.85044	9.94783	10.0228
ENSECAG00000000519	RAB44, member RAS oncogene family [Source:VGNC Symbol;Acc:VGNC:51999]	RAB44	7.14377	6.1525	7.13555	7.07545	6.56372	6.08539	6.9334	6.22784	5.95667	6.80509	6.54077	6.98131	5.62644	5.51514	6.86745	7.74116	6.98928	6.23263	7.19297	6.7546	6.54641	5.82307	6.99684	5.89803	6.00473	6.42785	6.17474	6.09229	6.54919	5.1175	7.48562	6.61735
ENSECAG00000000520	serine/threonine kinase 17b [Source:VGNC Symbol;Acc:VGNC:23684]	STK17B	11.5012	10.9563	11.7927	11.3809	11.1993	11.4691	11.0913	10.8637	10.9382	11.3611	11.5323	11.6451	11.525	11.1395	11.8312	10.9692	10.379	10.9571	11.6589	11.2852	11.598	11.4754	11.1925	11.0204	11.1669	10.6066	11.2865	10.9391	11.3677	10.7177	10.6259	9.86443
ENSECAG00000000522	potassium two pore domain channel subfamily K member 16 [Source:VGNC Symbol;Acc:VGNC:19294]	KCNK16	1.63602	0.861597	1.76992	0.997227	1.12557	1.02751	1.64827	1.07669	1.32854	1.03223	1.00822	1.49039	0.8495	0.851873	0.860046	1.38467	0.872106	1.50305	1.39172	1.47876	0.844413	0.853558	1.2157	1.16364	1.52106	0.857344	0.859998	0.862158	0.98683	0.861911	0.872801	1.7397
ENSECAG00000000525	solute carrier family 39 member 12 [Source:VGNC Symbol;Acc:VGNC:23201]	SLC39A12	0.487569	0.49244	0.603054	0.615788	0.742109	0.784985	1.08938	0.875268	1.11792	0.488915	0.483915	0.487954	0.4829	0.760263	0.491216	0.799841	0.500741	1.20518	1.10085	0.488002	0.721391	0.486098	1.08856	0.482036	1.62203	0.489084	0.491178	0.812022	0.648543	0.935639	0.50129	0.595701
ENSECAG00000000526	DEAH-box helicase 38 [Source:VGNC Symbol;Acc:VGNC:17179]	DHX38	10.3638	10.3778	10.5039	10.5575	10.4413	10.7652	10.4814	10.691	10.7445	10.7272	10.7435	10.6839	10.6062	10.8268	10.711	10.4299	10.5388	10.4175	10.7101	10.5529	10.7888	10.2194	10.4927	10.6633	10.4438	10.332	10.4146	10.6945	10.5464	9.73224	10.5783	10.6188
ENSECAG00000000527	solute carrier family 4 member 1 [Source:VGNC Symbol;Acc:VGNC:51361]	SLC4A1	-1.85655	-1.85428	-1.86197	-1.85951	-1.85946	-1.85605	-1.86022	-1.66727	-1.8668	-1.85591	-1.85838	-1.85637	-1.85891	-1.85794	-1.85484	-1.86256	-1.85076	-1.85527	-1.85161	-1.85634	-1.8611	-1.85727	-1.86016	-1.85937	-1.85851	-1.85583	-1.85486	-1.85409	-1.85609	-1.85417	-1.85054	-1.82648
ENSECAG00000000529	microtubule associated protein 1S [Source:VGNC Symbol;Acc:VGNC:19924]	MAP1S	10.189	11.3949	10.1427	11.0265	10.813	11.6434	10.7945	10.9004	11.0882	11.2218	11.4174	11.2896	11.1298	11.4322	11.4773	10.8549	12.6172	10.9178	11.6694	10.5162	11.5623	10.7249	10.9878	11.0958	10.4473	11.1087	10.2277	11.3754	11.4281	10.4175	12.9336	10.993
ENSECAG00000000530	EPH receptor A5 [Source:VGNC Symbol;Acc:VGNC:17619]	EPHA5	-2.35246	-2.35197	-2.35365	-2.35311	-2.3531	-2.35235	-2.34525	-2.35563	-2.35471	-2.35232	-2.35286	-2.35242	-2.35298	-2.35277	-2.35209	-2.35378	-2.35119	-2.35218	-2.35138	-2.35242	-2.35346	-2.35262	-2.35326	-2.35308	-2.35289	-2.3523	-2.35209	-2.35192	-2.35236	-2.35194	-2.35114	-2.35387
ENSECAG00000000532	EPS8 like 1 [Source:VGNC Symbol;Acc:VGNC:17638]	EPS8L1	10.3746	7.95382	9.65783	9.46936	9.74358	8.69132	10.0431	10.6164	10.0831	8.37382	8.86053	9.31324	8.26286	7.4851	7.14105	10.6025	10.9394	11.3979	8.66487	10.6367	8.1506	8.58933	9.22244	10.0838	9.38509	10.0256	9.68963	8.73902	8.1673	8.89802	10.38	11.8193
ENSECAG00000000535	BPI fold containing family B member 6 [Source:VGNC Symbol;Acc:VGNC:15872]	BPIFB6	0	0	0	0	0	0	0	0	0	0	0	0	0	0	0	0	0	0	0	0	0	0	0	0	0	0	0	0	0	0	0	0
ENSECAG00000000536	SEC23 interacting protein [Source:VGNC Symbol;Acc:VGNC:22791]	SEC23IP	11.4576	11.7069	11.6334	11.62	11.6433	11.795	11.4133	11.5451	11.2943	11.6255	11.4233	11.7019	11.9039	11.7306	11.6901	11.43	11.0514	11.3103	11.599	11.4635	11.7359	11.7333	11.6303	11.702	11.5922	11.5574	11.3763	12.0277	11.7893	11.1933	11.4807	11.1263
ENSECAG00000000538	zinc finger protein 385B [Source:VGNC Symbol;Acc:VGNC:25312]	ZNF385B	6.19655	4.80167	7.18694	5.89163	6.48504	5.28689	7.04545	6.34082	6.97412	4.84446	5.22732	5.85687	4.87339	4.61822	3.80243	7.17487	6.83265	6.85817	4.85481	7.34259	4.11907	4.2354	6.0291	6.96471	6.56463	6.55049	6.27628	5.44093	4.8095	5.4609	5.86962	7.22785
ENSECAG00000000539	DEAD-box helicase 6 [Source:VGNC Symbol;Acc:VGNC:17108]	DDX6	10.4674	11.1279	11.4458	11.322	11.3075	11.5814	11.1602	11.4361	11.2923	10.9402	11.2665	10.8759	11.6028	11.0775	11.448	11.0456	10.3019	10.9131	10.8697	11.2294	11.07	11.2878	10.9358	11.2944	11.2032	11.386	10.8029	11.2791	11.1132	10.3444	10.7876	11.1972
ENSECAG00000000540	coiled-coil domain containing 174 [Source:VGNC Symbol;Acc:VGNC:16143]	CCDC174	10.111	9.72595	9.85077	9.84261	9.60318	10.0132	9.86985	9.90461	9.70025	10.1023	9.97078	9.90386	9.70918	9.7101	9.7783	10.0199	9.61732	9.96296	9.64043	9.73607	9.87624	9.5234	9.78259	9.67627	9.98301	9.2033	9.9107	9.67344	9.81685	8.90662	9.5609	9.18517
ENSECAG00000000541	patched 2 [Source:VGNC Symbol;Acc:VGNC:21980]	PTCH2	7.25511	6.89027	7.48183	6.67475	6.57908	7.15323	7.51259	7.20771	7.35577	6.98877	6.63327	7.36179	5.67382	6.46542	6.52337	7.62584	6.16884	7.17855	7.44117	6.57667	6.45408	5.2296	6.90461	6.00325	7.20035	6.36304	6.45597	7.20443	7.01402	5.1098	6.86523	7.21276
ENSECAG00000000544	HECT, C2 and WW domain containing E3 ubiquitin protein ligase 2 [Source:VGNC Symbol;Acc:VGNC:18740]	HECW2	5.2053	4.89506	5.7039	5.53508	5.75757	5.30564	5.71058	5.36983	5.37272	5.40687	5.20016	5.04833	5.72994	4.62564	4.87223	6.07979	3.58605	5.51907	5.61038	5.48772	5.28273	4.94601	5.24768	5.17764	5.23661	5.63869	5.28494	5.29424	5.66814	4.97536	6.01766	5.85825
ENSECAG00000000545	RuvB like AAA ATPase 1 [Source:VGNC Symbol;Acc:VGNC:22632]	RUVBL1	11.5389	10.9107	11.1577	10.7679	10.9593	10.8055	11.192	11.0346	11.2683	10.8484	10.6827	11.2684	11.13	10.8671	10.5089	11.2123	11.5857	11.1815	11.1364	11.6192	10.805	11.1868	11.0035	11.5359	11.3072	11.0918	11.2818	11.0913	10.788	11.5137	10.5286	11.6712
ENSECAG00000000547	transmembrane 9 superfamily member 4 [Source:VGNC Symbol;Acc:VGNC:24151]	TM9SF4	10.6657	11.1726	10.8461	10.9971	10.9081	11.3237	10.8924	11.1883	11.2155	11.0493	11.1622	11.1433	11.2917	11.3359	11.1306	10.6046	11.5674	11.1616	11.421	10.964	11.0652	11.1981	11.0091	11.0724	10.9587	11.1865	10.783	11.3442	11.1143	10.9973	11.4328	11.3419
ENSECAG00000000548	0	0	9.9481	7.62473	9.06388	9.13604	8.01914	10.1056	8.81722	9.80213	8.47344	10.9891	7.08302	8.81973	7.62459	10.3992	7.74406	10.6569	8.93946	10.183	9.63895	9.04603	7.38447	8.19631	11.3642	9.66341	8.54068	7.23713	8.13921	9.37738	7.05659	8.97803	9.22832	7.92316
ENSECAG00000000550	tudor domain containing 3 [Source:VGNC Symbol;Acc:VGNC:23974]	TDRD3	10.1198	8.96656	10.1327	9.59086	9.54935	9.21474	9.82941	9.2024	9.50055	9.23604	9.19825	9.26773	8.88141	8.96748	9.10203	10.2045	8.94614	8.94391	8.97284	9.77376	9.20713	8.67854	9.18215	9.2106	9.58316	8.73755	9.17372	8.94236	9.11105	7.99398	8.68731	9.36815
ENSECAG00000000551	paired box 5 [Source:VGNC Symbol;Acc:VGNC:21177]	PAX5	2.06562	2.81163	3.46808	4.31571	3.91782	6.42507	3.37625	4.56574	3.38963	5.68758	2.53732	2.73809	2.89974	2.52483	2.09219	1.97807	2.1578	4.93243	3.45518	2.55643	2.21281	3.12458	2.37199	3.52527	3.75909	2.56283	3.17077	3.95178	2.07267	2.55152	5.08445	1.97237
ENSECAG00000000552	tripartite motif containing 58 [Source:VGNC Symbol;Acc:VGNC:24517]	TRIM58	5.16976	3.24016	5.25449	3.93813	3.98496	3.38839	4.98806	3.92276	5.04641	3.99414	3.01662	3.28529	3.59291	2.90099	3.59683	5.173	4.566	3.78804	2.67571	4.98699	3.38139	2.76947	4.17649	3.57642	5.60098	2.94551	3.10474	3.35462	3.62562	3.35088	4.78904	4.26271
ENSECAG00000000554	karyopherin subunit alpha 7 [Source:VGNC Symbol;Acc:VGNC:19509]	KPNA7	0.071066	-0.221547	-0.231189	0.037389	-0.228328	-0.224004	0.135423	-0.239356	0.0440865	-0.223809	-0.227015	-0.224425	-0.227665	-0.226467	-0.222333	0.336798	-0.216218	0.505122	-0.21755	0.761572	-0.230232	-0.225616	-0.229159	-0.228219	0.0465546	0.0799217	-0.222357	-0.221263	-0.224059	-0.221388	-0.215865	0.329357
ENSECAG00000000555	polybromo 1 [Source:VGNC Symbol;Acc:VGNC:21184]	PBRM1	8.92827	9.80023	10.1355	10.0359	9.92409	9.92906	9.87029	9.94122	9.91432	9.807	9.93125	9.5905	10.094	9.81642	10.1678	9.71833	8.80392	9.33383	9.28558	9.73644	9.91991	9.08438	9.71638	9.65339	9.93198	9.46333	9.28071	9.86791	9.99907	7.87998	9.45687	8.83686
ENSECAG00000000556	RNA polymerase II subunit D [Source:VGNC Symbol;Acc:VGNC:21676]	POLR2D	10.4187	10.3711	9.64539	9.91199	9.88549	9.86823	9.84177	9.87561	9.99978	10.1225	10.0811	10.2145	10.1627	10.1584	10.0469	9.84071	11.5337	10.371	10.5948	10.1895	10.1864	10.7084	10.0895	10.217	9.99595	10.1697	10.3677	10.2979	10.0747	11.1366	10.9743	10.3058
ENSECAG00000000557	RNA pseudouridine synthase D4 [Source:VGNC Symbol;Acc:VGNC:22574]	RPUSD4	8.49986	8.75009	8.35167	8.46828	8.36589	8.82748	8.48378	8.57117	8.56529	8.62506	8.8557	8.4109	8.72094	8.85202	8.72689	8.58812	9.02321	8.66941	8.55299	8.49179	8.63363	8.99155	8.48041	8.63572	8.58972	8.74293	8.55599	8.63348	8.72409	9.04443	8.70454	8.83628
ENSECAG00000000558	kinesin family member 5B [Source:VGNC Symbol;Acc:VGNC:19422]	KIF5B	11.5263	11.7073	12.5177	12.3806	12.431	12.2846	12.3236	12.3412	12.1555	12.0237	12.1155	11.8735	12.6015	12.2838	12.3566	12.0636	11.4551	11.5704	11.5515	12.0279	12.1724	11.3592	12.2283	12.1445	12.194	11.5476	11.7711	12.2617	12.3176	10.3601	11.8495	10.6151
ENSECAG00000000559	solute carrier family 5 member 11 [Source:VGNC Symbol;Acc:VGNC:23244]	SLC5A11	-1.49751	-1.49288	-1.28857	-1.50352	-1.50343	-1.49649	-1.50498	-1.51425	-1.38892	-1.49619	-1.50123	-1.49713	-1.50231	-1.50034	-1.41947	-1.29569	-1.4857	-1.49489	-1.48743	-1.49708	-1.50678	-1.49898	-1.50486	-1.50324	-1.35274	-1.49603	-1.49405	-1.49248	-1.49657	-1.49266	-1.48526	-1.51059
ENSECAG00000000562	zinc finger DHHC-type containing 8 [Source:VGNC Symbol;Acc:VGNC:25204]	ZDHHC8	8.27737	8.6271	8.5092	8.79518	8.66021	9.32758	8.86993	8.60531	8.99623	8.77038	9.16518	8.91332	8.88761	9.12879	9.04126	8.98265	9.76985	8.50182	8.80285	8.77523	8.87024	8.19386	8.57817	8.84206	8.44845	8.91996	8.12301	9.09448	9.0854	8.19209	9.80519	9.1982
ENSECAG00000000565	neutral sphingomyelinase activation associated factor [Source:VGNC Symbol;Acc:VGNC:20904]	NSMAF	11.5696	11.5528	11.921	11.2984	11.2925	11.9114	10.8417	11.2627	11.1384	11.5951	11.6867	11.7527	11.6042	11.6227	11.5356	10.8898	10.6344	11.117	11.9161	11.1148	11.4792	12.1103	10.9654	11.2839	11.3464	11.844	11.435	11.9553	11.4958	11.6873	10.9492	10.8888
ENSECAG00000000566	RNA binding motif protein 43 [Source:VGNC Symbol;Acc:VGNC:22246]	RBM43	8.82322	8.30094	9.36371	8.73057	8.69367	8.41661	9.17339	8.62117	8.95064	8.23118	8.28055	8.29282	8.33506	7.92095	8.31183	9.04969	8.2521	8.47959	7.60132	9.23415	8.41711	8.29807	8.67223	8.70799	9.04482	8.49048	8.62894	8.13182	8.19762	8.67353	7.55304	8.67944
ENSECAG00000000567	NIPA magnesium transporter 1 [Source:VGNC Symbol;Acc:VGNC:55921]	NIPA1	6.0876	6.3613	6.99733	6.7919	6.50956	6.43066	6.79657	6.37343	6.81387	6.48617	7.10155	6.16387	6.64679	6.65761	6.79508	6.31402	6.48058	6.21285	5.31158	6.60688	6.41425	6.33151	6.54298	6.32487	6.54788	6.61692	6.11743	6.51913	6.70672	6.71942	6.17502	6.02669
ENSECAG00000000568	transmembrane protein 68 [Source:VGNC Symbol;Acc:VGNC:24310]	TMEM68	8.18331	7.49345	8.57301	8.20425	8.14847	7.62436	8.13786	7.85365	8.00625	7.81836	7.8983	7.87959	7.84997	7.67361	8.00233	8.62636	7.95433	7.93199	6.67509	8.00289	7.63408	7.65914	8.24464	7.83515	8.31872	7.283	8.15494	7.72545	7.84756	8.13572	7.7159	7.14083
ENSECAG00000000572	forkhead box P4 [Source:VGNC Symbol;Acc:VGNC:18116]	FOXP4	7.66614	6.64109	8.71497	7.9987	7.94409	7.36165	8.59406	8.37629	8.68385	7.19082	7.58231	7.6498	6.6334	6.70451	6.52547	9.09523	9.71359	8.56117	7.30409	9.10842	6.44624	5.86352	7.78648	8.4362	7.92867	7.94444	7.24715	7.19126	6.69615	6.03384	8.00014	9.52421
ENSECAG00000000574	NIPA like domain containing 4 [Source:VGNC Symbol;Acc:VGNC:20740]	NIPAL4	-1.74217	-1.73829	-1.62615	-1.74721	-1.68427	-1.67866	-1.74844	-1.70888	-1.75968	-1.67812	-1.74529	-1.74185	-1.74619	-1.74454	-1.73924	-1.75244	-1.73226	-1.61676	-1.73371	-1.74181	-1.74995	-1.7434	-1.74834	-1.74698	-1.74551	-1.74093	-1.73927	-1.73795	-1.74138	-1.7381	-1.73189	-1.75315
ENSECAG00000000575	homeobox A6 [Source:VGNC Symbol;Acc:VGNC:18840]	HOXA6	-1.9953	-1.9931	-2.00054	-1.99815	-1.99811	-1.99481	-1.92789	-2.0089	-1.96968	-1.99467	-1.99706	-1.99512	-1.99758	-1.99664	-1.99364	-2.00111	-1.98969	-1.99406	-1.99051	-1.9951	-1.92937	-1.996	-1.99879	-1.99802	-1.99719	-1.9946	-1.99366	-1.99291	-1.99485	-1.993	-1.98948	-2.00151
ENSECAG00000000576	F-box and leucine rich repeat protein 15 [Source:VGNC Symbol;Acc:VGNC:51505]	FBXL15	8.69523	8.50222	8.19517	8.1457	8.0976	8.1108	8.3999	8.24023	8.47342	8.29252	8.26438	8.19055	7.97694	8.12322	8.3549	8.92032	10.6294	8.72736	8.79722	8.73164	8.22439	8.66453	8.37137	8.85748	7.90202	8.66843	8.62988	8.19071	8.40079	9.27855	9.82111	9.23326
ENSECAG00000000577	defender against cell death 1 [Source:VGNC Symbol;Acc:VGNC:16999]	DAD1	11.5243	10.8309	10.9821	10.8204	11.01	10.792	11.0399	10.8325	11.126	11.2491	11.0122	11.1035	11.2979	11.1576	10.9489	11.084	12.6805	11.6402	11.3629	11.2783	10.9771	11.5475	11.0899	11.1672	11.1293	10.8461	11.4699	11.1342	11.0192	12.2493	12.0936	11.7006
ENSECAG00000000578	ninein [Source:VGNC Symbol;Acc:VGNC:51609]	NIN	9.18778	9.27542	10.219	9.87601	9.65165	9.87672	9.77049	9.6001	9.90049	9.76086	9.86239	9.3386	9.65837	9.57579	9.80502	9.73273	9.40953	9.39208	9.20626	9.39223	9.54334	8.4747	9.23609	9.25863	9.86607	9.04692	9.00273	9.4734	9.65335	7.17746	9.8673	9.07004
ENSECAG00000000579	ADAM metallopeptidase with thrombospondin type 1 motif 17 [Source:VGNC Symbol;Acc:VGNC:15066]	ADAMTS17	3.92331	3.78709	3.99214	3.49336	3.86511	3.8328	4.12699	4.29064	3.95716	3.89135	3.94824	3.93197	3.73359	3.87369	3.30647	4.73745	4.2451	4.33872	3.57979	4.06698	3.83811	3.62513	3.40821	4.293	3.84354	4.33833	3.97934	3.50675	4.15	3.85127	3.61291	4.51798
ENSECAG00000000580	glucosylceramidase beta 2 [Source:VGNC Symbol;Acc:VGNC:18262]	GBA2	10.3974	10.6611	10.4138	10.3563	10.421	10.6208	10.4583	10.4773	10.4592	10.5466	10.5497	10.5307	10.5667	10.5901	10.4544	10.4224	11.1691	10.6064	10.8786	10.6535	10.4768	10.3232	10.3928	10.393	10.0487	10.6197	10.4166	10.52	10.4098	9.98984	11.0642	10.9108
ENSECAG00000000583	chromosome 4 C7orf57 homolog [Source:VGNC Symbol;Acc:VGNC:49238]	C4H7orf57	10.1648	7.21446	10.2583	9.3983	9.45816	7.45556	9.75042	8.60003	9.81679	8.05152	8.23456	9.00434	7.9319	6.86581	6.18284	10.6766	9.56711	9.22942	7.20089	9.96642	7.03374	6.18102	8.96643	9.27169	10.1078	8.07164	9.07957	8.09667	7.64107	8.79914	8.0426	10.0557
ENSECAG00000000584	cytochrome c oxidase subunit 7A2 like [Source:VGNC Symbol;Acc:VGNC:16808]	COX7A2L	10.3961	10.3118	10.0933	10.2811	10.2237	10.5502	10.2726	10.1685	10.3159	10.1959	10.5159	10.0727	10.2934	10.5284	10.3279	9.9154	10.4043	10.4386	10.4035	10.3348	10.2757	11.0203	10.2239	10.2646	10.16	10.2157	10.6544	10.4491	10.0763	11.6202	10.0392	10.3149
ENSECAG00000000586	kinesin family member C2 [Source:VGNC Symbol;Acc:VGNC:19427]	KIFC2	4.8008	5.27188	5.08167	5.25566	5.47705	5.05396	5.65912	5.20122	5.41928	5.09311	5.24812	4.95012	4.27977	4.78205	5.07865	6.2572	6.14014	5.45249	4.65613	5.49914	5.05147	4.44036	5.38642	5.06468	5.31609	5.14166	4.94815	4.61266	4.824	4.55698	6.5444	5.83918
ENSECAG00000000587	proline rich and Gla domain 3 [Source:VGNC Symbol;Acc:VGNC:21910]	PRRG3	4.26463	3.34122	5.97184	4.73371	6.16523	4.54699	6.31924	6.53783	5.95274	3.68705	5.01763	4.22153	4.12314	3.62245	3.60219	6.03244	5.38115	6.32284	3.55635	6.34356	3.43113	4.76789	4.92433	6.08624	5.91828	6.74745	5.2613	3.84246	3.56604	5.59726	3.2374	5.85668
ENSECAG00000000588	semaphorin 6C [Source:VGNC Symbol;Acc:VGNC:22821]	SEMA6C	2.48185	2.77521	3.24637	3.39303	3.00387	3.51998	3.54097	3.23343	2.96	3.10496	3.52748	3.292	3.01815	3.40246	3.12575	3.37385	3.76857	2.49868	2.94863	3.1601	3.40314	2.90453	3.35005	2.93273	2.95215	2.9385	3.27667	3.48678	3.01892	2.51412	4.08265	3.75154
ENSECAG00000000589	3-hydroxy-3-methylglutaryl-CoA synthase 2 [Source:VGNC Symbol;Acc:VGNC:18809]	HMGCS2	-1.81807	-1.81403	-1.82771	-1.82332	-1.82324	-1.81718	-1.82459	-1.83969	-1.83629	-1.75156	-1.82132	-1.81774	-1.82226	-1.82054	-1.81502	-1.69887	-1.80776	-1.81578	-1.61432	-1.8177	-1.82616	-1.81935	-1.82449	-1.75793	-1.82155	-1.81678	-1.81505	-1.81368	-1.81725	-1.81383	-1.80737	-1.8295
ENSECAG00000000590	mitochondrial ribosomal protein L45 [Source:NCBI gene;Acc:100055317]	MRPL45	10.9188	11.1123	10.6485	10.7187	10.7877	11.2047	10.8135	10.8134	10.944	10.6789	11.0659	10.8921	11.1627	11.3069	11.0525	10.718	10.882	10.9759	11.2645	10.8579	10.7979	11.584	10.736	10.8543	10.818	11.2037	11.0968	11.1532	10.8386	11.606	10.2702	11.1949
ENSECAG00000000591	TRAF3 interacting protein 2 [Source:VGNC Symbol;Acc:VGNC:24458]	TRAF3IP2	10.7185	10.3905	10.7744	10.392	10.3733	10.7169	10.3786	10.4462	10.457	10.64	10.303	10.7001	10.2406	10.598	10.1551	10.6563	10.892	10.7116	11.1738	10.6426	10.3689	10.344	10.3045	10.6369	10.2661	10.8108	10.217	10.4838	10.0823	10.1385	10.2081	10.9291
ENSECAG00000000592	SS18 like 2 [Source:VGNC Symbol;Acc:VGNC:23605]	SS18L2	8.62593	8.55443	8.03381	8.21354	8.14261	8.38802	8.07175	8.10444	8.2162	8.12724	8.65352	8.53343	8.58062	8.42568	8.52886	8.07224	8.82352	8.76678	8.67765	8.36851	8.45622	9.17824	8.48078	8.24055	8.48515	8.53033	8.77094	8.5795	8.31133	9.55458	8.13297	8.17837
ENSECAG00000000593	pleiotrophin [Source:VGNC Symbol;Acc:VGNC:56050]	PTN	5.6427	3.57891	7.52614	5.23144	5.77088	5.0885	6.72669	6.25941	6.8958	4.73649	4.66429	5.11593	3.91266	4.6194	3.82906	7.65157	3.48521	6.4756	3.78042	6.91728	3.8249	3.36206	6.21013	7.33659	6.9884	4.71444	6.17755	4.68995	4.82336	6.12877	6.09916	6.58986
ENSECAG00000000594	0	0	4.08636	3.19587	3.88484	3.14572	3.2668	2.56871	3.55509	2.73087	4.98568	3.56307	2.06368	2.27126	2.50403	2.2449	2.09831	3.67723	3.23257	3.40765	3.61612	2.77809	2.03902	2.65537	2.4702	2.87638	4.23635	2.27163	2.59597	2.85293	2.56557	2.3035	2.36581	3.87942
ENSECAG00000000595	solute carrier family 30 member 9 [Source:VGNC Symbol;Acc:VGNC:23154]	SLC30A9	10.5151	9.97438	10.7949	10.3251	10.3902	9.97751	10.6254	10.2813	10.4127	10.0699	10.0392	10.0444	10.1093	9.92644	10.2039	10.8412	9.95919	10.4096	9.61869	10.5776	10.1627	10.0371	10.3693	10.2785	10.7613	9.82678	10.3484	9.97063	10.1	9.97703	9.98005	9.93993
ENSECAG00000000596	kinesin family member 13A [Source:VGNC Symbol;Acc:VGNC:19392]	KIF13A	9.0072	9.01447	10.0273	9.47228	9.50844	9.26908	9.60626	9.6263	9.62033	8.95726	9.14586	9.33564	9.07804	9.20584	9.16502	9.73981	8.82676	9.5332	8.89048	9.67708	8.62083	8.73811	9.27674	9.46913	9.70267	9.34328	9.20438	9.34624	9.11332	7.71294	8.9601	9.5854
ENSECAG00000000597	meiotic double-stranded break formation protein 1 [Source:VGNC Symbol;Acc:VGNC:20098]	MEI1	2.35081	1.98259	2.71366	2.3615	2.12776	1.96041	2.89765	2.39372	2.96034	2.36789	2.04997	2.27064	1.94408	2.05491	1.97768	2.83011	2.84801	2.29128	1.86055	2.574	2.10226	1.84181	2.41193	2.12877	2.72699	2.36681	2.7857	1.98453	2.27546	2.10416	1.86455	2.84769
ENSECAG00000000598	chromosome 10 C19orf18 homolog [Source:VGNC Symbol;Acc:VGNC:58129]	C10H19orf18	3.39661	1.91618	3.11804	2.63556	2.3203	1.54451	2.77641	2.28877	2.82729	1.73517	1.70312	2.49316	1.52729	1.85257	1.55225	3.44548	1.57999	2.14209	1.57402	2.79392	1.51499	1.53698	2.36855	1.69048	2.54868	2.016	1.74533	1.55716	1.54425	1.91743	1.58157	2.96937
ENSECAG00000000599	protocadherin 7 [Source:VGNC Symbol;Acc:VGNC:58208]	PCDH7	8.00831	5.89751	9.54529	8.35983	8.93867	7.2114	9.3996	8.38112	8.97734	7.07199	7.20951	7.88796	6.90531	6.21969	5.44388	9.35337	8.13642	8.83671	6.28468	9.37603	5.71643	6.18783	8.16237	8.3962	8.54674	7.90058	8.0617	7.40649	6.53849	6.72962	6.63591	8.72359
ENSECAG00000000602	0	0	2.51745	1.51726	1.82755	1.64406	1.94826	2.24089	2.47485	1.71122	1.84792	2.54674	2.10778	1.94703	1.88583	2.11398	1.51435	3.15133	1.53688	2.42368	3.25495	1.50665	1.62529	2.33449	2.28268	1.88959	2.09213	2.15649	2.07698	1.70447	1.67982	1.51785	1.53816	2.14263
ENSECAG00000000603	dihydroorotate dehydrogenase (quinone) [Source:VGNC Symbol;Acc:VGNC:53551]	DHODH	9.08271	9.04563	8.66499	8.77785	8.92801	8.74271	8.82937	9.16482	9.0148	8.88181	8.89588	8.95237	9.23599	9.20864	8.98307	8.8631	9.13833	9.13314	9.00968	8.80668	9.10153	9.29639	8.98546	9.12874	9.1755	8.97641	8.9475	9.12329	9.01395	9.16327	9.04016	9.13379
ENSECAG00000000604	0	0	-2.01499	-2.0133	-2.01901	-2.01718	-2.01715	-1.98755	-2.01771	-1.923	-2.0226	-2.01451	-2.01635	-2.01485	-2.01674	-2.01602	-2.01372	-2.01945	-2.01069	-2.01404	-2.01132	-2.01483	-2.01837	-2.01553	-2.01767	-2.01708	-2.01644	-2.01445	-2.01373	-2.01316	-2.01465	-2.01322	-2.01052	-2.01976
ENSECAG00000000605	SEC22 homolog C, vesicle trafficking protein [Source:VGNC Symbol;Acc:VGNC:56848]	SEC22C	7.14971	6.93309	7.42675	6.99489	7.29133	7.30357	7.40222	7.34615	7.40813	7.16698	7.44646	7.01131	7.14575	7.13622	7.42698	7.0662	6.45398	6.85211	7.00674	7.4597	7.1864	7.52327	7.10973	7.4422	7.27674	6.97141	7.07427	7.12716	7.36036	7.80931	7.00808	7.00572
ENSECAG00000000607	tribbles pseudokinase 3 [Source:VGNC Symbol;Acc:VGNC:51621]	TRIB3	9.86453	9.49164	9.58399	9.83647	9.76889	9.89862	9.60844	9.44255	9.90098	10.3281	9.44062	10.1063	9.63845	10.2208	9.66365	9.93922	10.5464	9.85152	10.3871	10.2013	10.0407	10.5152	9.93099	9.92417	9.42413	10.0276	9.73838	10.2008	10.1096	11.2678	10.9349	10.058
ENSECAG00000000608	caprin family member 2 [Source:VGNC Symbol;Acc:VGNC:16046]	CAPRIN2	9.14863	9.41475	9.27197	8.98286	9.09171	9.09006	9.16366	8.9599	8.87836	9.32773	9.02811	9.17441	8.9631	9.12115	8.73205	9.20873	8.56066	8.86429	9.24768	8.74486	9.01261	8.63468	9.08078	8.29266	9.12846	8.45692	8.79473	8.7788	9.10388	7.67562	8.87057	8.58657
ENSECAG00000000612	glutathione S-transferase theta-3-like [Source:NCBI gene;Acc:100053468]	0	7.41996	5.36672	7.6538	6.80204	6.53124	5.76236	7.05736	6.25366	6.93497	5.54341	5.9623	6.34174	4.98905	4.604	4.28558	8.54559	8.25348	7.42908	6.04688	8.48235	4.85183	5.95432	6.56658	6.38291	6.41974	5.88498	7.14109	5.55811	4.59076	7.36678	6.51655	8.93868
ENSECAG00000000614	sorting nexin 27 [Source:VGNC Symbol;Acc:VGNC:23424]	SNX27	9.79459	10.327	9.88504	10.5954	10.3082	10.7076	10.126	10.3388	10.1535	10.3222	10.648	9.8537	10.6887	10.5012	10.952	9.69787	10.0488	9.73572	10.1243	9.93762	10.6533	10.3354	10.266	10.0309	9.95574	10.4649	9.84104	10.638	10.7058	9.45584	10.7401	9.80531
ENSECAG00000000616	BARX homeobox 2 [Source:VGNC Symbol;Acc:VGNC:15768]	BARX2	7.99245	5.31379	7.50391	7.12049	7.49395	5.64947	7.44593	7.86199	7.76821	5.82953	5.87225	7.12823	5.57287	4.96008	4.21204	7.94501	6.78954	7.42445	4.14472	8.11018	4.70371	5.33411	6.81014	7.85996	7.25988	6.6989	6.6797	6.26884	4.9789	6.77659	4.80145	8.53142
ENSECAG00000000619	zinc finger protein 75D-like [Source:NCBI gene;Acc:111771447]	0	8.49631	8.42237	8.50955	8.14859	8.29964	9.47039	8.2151	8.08231	7.97611	8.37155	8.26248	8.51898	8.54345	8.18765	8.50061	8.54568	5.40448	7.72577	8.14038	8.19299	8.35524	9.55556	8.17233	8.03439	8.26849	7.75217	8.66045	8.21931	8.14065	7.86195	8.04079	7.83846
ENSECAG00000000620	0	0	-1.50699	-1.50236	-1.36783	-1.51302	-1.51292	-1.50597	-1.43881	-1.41855	-1.52348	-1.50568	-1.51072	-1.50661	-1.5118	-1.50982	-1.50349	-1.51925	-1.49517	-1.50437	-1.4969	-1.2853	-1.29308	-1.50846	-1.51436	-1.51273	-1.51098	-1.50551	-1.50353	-1.50196	-1.50605	-1.50213	-1.49472	-1.5201
ENSECAG00000000621	heat shock transcription factor 1 [Source:VGNC Symbol;Acc:VGNC:18892]	HSF1	11.0873	11.2117	10.9123	11.1231	11.1109	11.4839	11.1492	11.2046	11.3751	11.3554	11.2747	11.4077	11.1913	11.4864	11.1639	11.241	12.8964	10.8882	11.8046	11.2759	11.3337	11.0969	11.1854	11.3595	10.6776	11.222	11.1086	11.5596	11.2645	11.1683	12.5616	11.6964
ENSECAG00000000622	cyclin dependent kinase 18 [Source:VGNC Symbol;Acc:VGNC:16344]	CDK18	6.73993	6.0885	7.8296	7.07371	7.50662	6.88902	7.75847	7.43245	7.73515	6.29589	7.04803	6.71913	6.07658	6.25543	6.47678	7.89762	7.98694	7.57594	6.5048	8.04228	5.91882	5.77899	6.86935	7.09907	7.40769	7.26341	6.8541	6.25621	5.875	6.24934	7.69387	8.3283
ENSECAG00000000623	transcription factor 3 [Source:VGNC Symbol;Acc:VGNC:23953]	TCF3	9.28567	10.4163	9.75195	10.1062	10.1663	10.7487	10.2406	10.1279	10.1658	10.2736	10.3841	10.2496	10.1243	10.6093	10.3775	10.2122	10.3734	10.1021	10.0287	10.0243	10.5412	10.1547	10.1183	10.394	9.69885	10.2275	9.71499	10.3855	10.3829	9.77934	10.7135	10.1173
ENSECAG00000000624	protein tyrosine phosphatase non-receptor type 2 [Source:VGNC Symbol;Acc:VGNC:58225]	PTPN2	10.3407	10.27	10.461	10.2592	10.2837	10.528	10.0543	10.087	10.0426	10.5581	10.667	10.6828	10.518	10.5368	10.4698	10.0023	9.32774	10.1253	10.1994	9.77297	10.4531	10.4025	10.2924	10.18	10.2905	9.60834	10.4859	10.5269	10.4696	10.4867	9.45192	9.16016
ENSECAG00000000625	leucine rich repeats and calponin homology domain containing 2 [Source:VGNC Symbol;Acc:VGNC:19745]	LRCH2	-1.48862	-1.48339	-1.01532	-1.49543	-1.49532	-1.40301	-1.49708	-1.50753	-1.43373	-1.48713	-1.32394	-1.48819	-1.49405	-1.49182	-1.48467	-1.50248	-1.47526	-1.48566	-1.47721	-1.48814	-1.49912	-1.49029	-1.49695	-1.49511	-1.49313	-1.48695	-1.48471	-1.39846	-1.48756	-1.48313	-1.47475	-1.50344
ENSECAG00000000626	3-phosphoinositide dependent protein kinase 1 [Source:VGNC Symbol;Acc:VGNC:58811]	PDPK1	8.30319	9.03749	9.40671	9.02465	9.20576	9.38118	8.92807	9.35425	9.25746	9.08313	9.18	9.2139	8.97744	9.06995	9.23098	8.87084	7.78482	8.95731	9.06838	9.03643	9.01968	9.14571	8.7601	9.1559	9.13071	9.17569	8.77465	9.49143	8.88775	8.90912	9.4364	9.03416
ENSECAG00000000627	PDZ domain containing ring finger 4 [Source:VGNC Symbol;Acc:VGNC:21295]	PDZRN4	2.6411	1.90765	1.81843	2.09675	2.46061	2.87675	2.63927	2.14664	2.13044	3.01777	1.94336	2.08969	1.85188	1.68663	2.11894	1.81161	1.72929	2.18029	2.80547	1.69539	2.77496	2.34996	2.19633	2.12934	2.5197	2.38512	2.11844	2.90758	2.29168	1.70796	3.58835	2.43027
ENSECAG00000000628	0	0	-2.08458	-2.08283	-2.08878	-2.03023	-2.08683	-2.0842	-2.08742	-2.09574	-2.06396	-2.08408	-2.086	-2.08444	-2.08641	-2.08566	-2.08325	-2.08923	-2.0801	-2.08359	-2.08075	-2.08442	-2.08811	-2.08514	-2.08738	-2.08676	-2.0861	-2.08402	-2.08327	-2.08267	-2.08423	-2.08274	-2.07993	-2.06153
ENSECAG00000000631	tripeptidyl peptidase 2 [Source:VGNC Symbol;Acc:VGNC:24439]	TPP2	10.5368	10.6981	10.8051	10.684	10.708	10.501	10.7044	10.582	10.4148	10.6517	10.7966	10.601	10.7422	10.5941	10.8263	10.8721	10.2253	10.4379	10.3081	10.2925	10.8789	10.1965	10.6872	10.4349	10.8529	10.2843	10.4111	10.5634	10.8137	9.60211	10.5682	9.83022
ENSECAG00000000632	anoctamin 10 [Source:VGNC Symbol;Acc:VGNC:56713]	ANO10	9.30493	9.46596	9.38202	9.54113	9.19448	9.96957	9.35476	9.5698	9.74811	9.40265	9.83794	9.16217	9.80969	9.82399	9.94041	9.2372	9.6853	9.51246	9.56263	9.71944	9.1019	9.56448	9.14713	9.41747	9.33344	9.76868	9.637	9.3806	9.5279	9.31968	9.38829	9.78014
ENSECAG00000000633	ZW10 interacting kinetochore protein [Source:VGNC Symbol;Acc:VGNC:25428]	ZWINT	7.23644	8.52284	6.78862	7.69831	8.29889	7.70235	8.09705	8.44196	7.96453	8.49819	7.75194	8.13209	8.72542	8.775	7.95391	6.95679	7.63665	7.79086	7.84995	6.80201	8.92041	7.98102	8.27291	8.13516	7.63839	8.05617	7.80106	7.95294	8.39993	8.07363	8.35841	7.38197
ENSECAG00000000634	sphingomyelin phosphodiesterase acid like 3B [Source:VGNC Symbol;Acc:VGNC:23358]	SMPDL3B	8.60417	9.42887	8.42172	9.03108	8.22179	8.61465	8.89632	9.25166	9.34879	9.32359	8.38746	9.03211	9.63033	9.39233	9.08	8.12191	9.36731	9.00718	10.3143	8.41497	8.84415	9.24282	9.166	9.3927	9.06256	9.36595	8.31009	9.28417	9.49983	9.53482	9.84682	8.6246
ENSECAG00000000637	calcium voltage-gated channel auxiliary subunit beta 1 [Source:VGNC Symbol;Acc:VGNC:15990]	CACNB1	9.77207	9.06513	9.34224	9.20074	9.50274	9.244	8.5377	9.74144	9.60725	10.2707	9.75532	10.3534	9.33255	9.51911	9.57013	9.33286	11.2789	8.90745	10.5249	9.55061	10.1373	9.28231	9.61284	9.46113	9.36608	9.73988	9.90753	10.1708	9.92901	9.45357	11.0577	9.65602
ENSECAG00000000638	SEL1L family member 3 [Source:VGNC Symbol;Acc:VGNC:49423]	SEL1L3	9.16984	8.30987	10.1512	9.14606	9.40422	8.91099	9.85385	9.48264	9.72807	9.02451	8.89439	9.5586	8.27445	8.38324	7.96439	10.049	9.33017	9.95065	9.38053	10.2685	8.50807	9.12921	9.40265	9.81877	10.034	9.70455	9.30019	8.74453	8.46834	8.90854	8.76985	10.3168
ENSECAG00000000639	plexin B3 [Source:VGNC Symbol;Acc:VGNC:21605]	PLXNB3	7.21645	4.80238	7.45217	6.74603	6.6606	5.28534	7.86716	7.24741	7.34214	6.26435	5.64654	6.33184	4.40553	4.2826	4.88168	8.06421	7.3989	7.7221	5.26287	7.80989	4.77678	4.69442	6.40793	6.8026	7.03942	6.42806	6.33086	5.07367	5.0457	5.33278	6.28526	7.92853
ENSECAG00000000641	PLAG1 like zinc finger 1 [Source:VGNC Symbol;Acc:VGNC:21527]	PLAGL1	8.5411	8.59232	8.59949	8.6616	8.50553	8.36686	8.64088	8.96297	8.40693	8.48123	9.07839	8.58931	8.55702	8.42259	8.91447	8.85312	8.31569	8.70867	8.21146	8.29959	8.72913	7.77181	9.00317	8.50488	8.67999	8.29862	8.2907	8.49935	8.71196	7.04737	8.91209	8.41385
ENSECAG00000000642	splicing factor proline and glutamine rich [Source:VGNC Symbol;Acc:VGNC:50763]	SFPQ	12.5567	13.0225	13.0509	12.7907	12.9042	13.2453	12.8731	12.9306	12.6048	12.9654	12.6213	13.0515	13.096	13.1548	12.6439	12.6659	12.1705	12.417	13.1364	12.6547	13.0071	12.8195	12.8273	12.8611	12.6173	12.7901	12.5135	13.3545	13.0343	12.2382	12.4653	12.3613
ENSECAG00000000643	ATP binding cassette subfamily B member 7 [Source:VGNC Symbol;Acc:VGNC:14911]	ABCB7	9.54895	9.66239	9.27452	9.64407	9.52049	9.75392	9.46518	9.33295	9.39092	9.50869	9.86434	9.51438	9.86014	9.8395	9.9832	9.3042	8.96341	9.13536	9.21468	9.326	9.86664	9.58656	9.53006	9.43648	9.57888	9.50309	9.61735	9.71891	9.63496	9.15268	9.05713	9.056
ENSECAG00000000644	MAP7 domain containing 3 [Source:VGNC Symbol;Acc:VGNC:51986]	MAP7D3	10.4413	10.5054	10.3479	10.6443	10.7764	11.1774	10.5243	10.7001	10.6215	10.7202	10.9756	10.6995	11.0626	11.3208	11.062	10.2736	9.79925	10.1773	10.8352	10.227	11.0377	9.92238	10.402	10.5639	10.6713	10.375	10.5077	11.0166	10.7728	8.10609	10.2175	9.72515
ENSECAG00000000645	nuclear receptor subfamily 2 group C member 1 [Source:VGNC Symbol;Acc:VGNC:20864]	NR2C1	8.70127	8.32394	8.86542	8.60033	8.56349	8.48831	8.82958	8.39702	8.58264	8.27789	8.51161	8.4381	8.33549	8.30285	8.35124	8.96181	8.55116	8.19309	8.28353	8.59094	8.36857	8.49016	8.46735	8.23636	8.83415	7.94393	8.32598	8.20786	8.37011	8.37894	7.99098	8.01965
ENSECAG00000000647	0	0	1.85878	1.63692	2.07916	1.90442	1.44711	1.6187	2.41538	2.35306	1.61691	1.87533	1.92782	1.74921	1.82046	1.45284	1.77145	1.84454	2.60408	1.88262	2.17618	2.14311	1.78189	1.45545	2.18678	2.91887	2.00813	1.97572	2.00008	1.46876	2.06669	1.78101	1.83982	1.65957
ENSECAG00000000648	ligand dependent nuclear receptor corepressor like [Source:VGNC Symbol;Acc:VGNC:51207]	LCORL	10.5194	11.101	11.4843	11.0056	10.6561	10.5461	11.1618	10.8923	10.6505	11.4728	10.755	10.6111	10.3244	9.89754	11.1789	11.1037	10.3298	10.2828	10.8332	10.6284	11.2573	10.0007	10.9605	9.9219	11.1024	9.93993	10.2728	10.491	11.1107	9.3497	10.4502	9.53646
ENSECAG00000000649	5-hydroxytryptamine receptor 1B [Source:NCBI gene;Acc:100009680]	HTR1B	0.975564	0.985789	1.70466	1.13117	1.39851	1.95073	1.1247	1.94464	0.93729	2.3413	1.14374	1.32271	0.965623	0.969621	0.983233	1.09937	1.0029	3.05865	1.68665	1.45352	1.11343	1.74928	1.26101	2.15734	2.12372	0.978759	0.983153	0.986711	0.977581	0.986305	1.00402	1.59991
ENSECAG00000000650	N-acetylneuraminate pyruvate lyase [Source:VGNC Symbol;Acc:VGNC:58673]	NPL	11.2034	11.3544	10.4222	11.2156	10.7718	11.5727	10.6076	10.7036	10.8855	11.5232	11.6691	10.6612	11.5688	11.5372	12.0157	10.3632	10.723	11.0666	11.427	10.7208	11.2118	11.4686	11.2986	10.639	10.8691	11.2423	11.2965	11.0368	11.4954	11.3658	11.5059	10.4519
ENSECAG00000000651	serine peptidase inhibitor, Kazal type 5 [Source:VGNC Symbol;Acc:VGNC:23523]	SPINK5	8.50757	4.15966	7.87964	7.22813	9.5121	7.16335	9.58776	9.73817	7.12045	6.22384	6.29174	6.71185	5.19894	4.31113	4.38492	6.81726	6.44376	10.7724	4.21057	7.05719	4.99608	5.1846	7.00657	7.32	7.06973	7.54561	8.45511	5.6714	5.14379	4.28852	5.95104	8.58905
ENSECAG00000000655	bisphosphoglycerate mutase [Source:VGNC Symbol;Acc:VGNC:15866]	BPGM	8.69659	7.73159	8.43487	8.02143	8.04895	7.98697	8.26419	7.93811	8.31696	7.72781	8.01967	8.22395	8.03764	7.82763	7.75184	8.54403	7.88256	8.17314	7.64805	8.62515	7.6416	8.10703	7.86875	8.35009	8.26631	7.63005	8.3972	7.91262	7.60173	8.86367	7.12121	8.68898
ENSECAG00000000657	CUB domain containing protein 2 [Source:VGNC Symbol;Acc:VGNC:55159]	CDCP2	-2.00261	-2.0008	-1.97771	-2.00497	-2.00493	-2.00221	-2.00554	-1.95797	-2.0108	-2.00209	-2.00407	-2.00246	-2.00449	-2.00372	-2.00124	-1.97825	-1.99798	-2.00158	-1.99866	-2.00244	-2.00625	-2.00319	-2.0055	-2.00486	-2.00417	-2.00203	-2.00125	-2.00064	-2.00224	-2.00071	-1.9978	-1.97856
ENSECAG00000000658	glycoprotein nmb [Source:VGNC Symbol;Acc:VGNC:18503]	GPNMB	17.2713	16.5883	16.0714	16.9522	16.4525	16.989	16.0395	16.1617	16.2269	16.9392	17.3825	16.4306	16.676	16.9646	17.3557	16.0957	16.7556	15.8378	16.967	16.6358	16.7972	17.2774	16.7524	16.1035	16.2299	17.2433	17.1594	17.1872	16.8809	16.7447	16.8205	16.6044
ENSECAG00000000659	cholinergic receptor nicotinic beta 4 subunit [Source:VGNC Symbol;Acc:VGNC:16529]	CHRNB4	1.03665	0.864963	1.53124	1.14635	0.846048	0.858166	1.45075	1.29631	1.14628	1.04681	1.02062	1.41019	0.847918	1.16872	0.862797	1.67636	2.86008	0.861138	0.875891	1.03918	0.992614	1.51821	1.74634	1.01045	1.15769	1.19792	1.32682	1.49094	0.858013	0.8654	0.880453	1.77985
ENSECAG00000000660	prokineticin 2 [Source:HGNC Symbol;Acc:HGNC:18455]	PROK2	4.06544	6.08915	4.60179	4.87108	5.05117	5.1333	5.15985	5.09417	4.68608	5.73658	5.56625	4.67287	6.71319	6.11812	5.39125	4.1057	3.45037	6.11019	5.70344	4.2841	5.83202	5.20982	5.85566	5.36767	4.90007	5.87484	5.5551	5.05757	6.70244	6.95175	3.45425	4.66241
ENSECAG00000000661	intelectin-1-like [Source:NCBI gene;Acc:100060860]	0	6.97393	7.82782	7.39327	7.32326	7.19912	6.61191	7.51012	7.72516	7.56707	7.86591	6.78964	6.56479	6.21364	4.69906	6.32097	7.84018	7.55399	7.38325	6.9713	7.16017	7.59937	6.8089	7.15566	5.7338	7.55375	6.71184	6.89368	6.07075	7.65769	6.26021	6.75472	7.64094
ENSECAG00000000662	3-hydroxymethyl-3-methylglutaryl-CoA lyase like 1 [Source:VGNC Symbol;Acc:VGNC:18806]	HMGCLL1	1.18487	0.877657	1.684	1.2627	1.37357	0.872433	1.44176	1.02286	1.5542	0.87285	0.866013	1.91162	1.02518	0.867184	1.21526	1.89194	0.888946	1.45013	0.886128	1.04567	0.859128	0.869	1.22041	1.36686	1.37526	0.87308	0.875937	0.87826	1.05005	1.06897	1.95134	1.17729
ENSECAG00000000663	0	0	0	0	0	0	0	0	0	0	0	0	0	0	0	0	0	0	0	0	0	0	0	0	0	0	0	0	0	0	0	0	0	0
ENSECAG00000000665	TBC1 domain family member 17 [Source:VGNC Symbol;Acc:VGNC:23899]	TBC1D17	10.129	10.4463	10.1995	10.2103	9.96663	10.2886	10.4534	10.1147	10.0862	10.8393	10.2823	10.5381	10.1472	10.2979	10.5091	10.5656	11.3066	10.4511	10.7602	10.4087	10.1842	10.0387	10.4392	9.99646	9.64604	10.5433	10.2008	10.4572	10.6186	10.2622	11.6927	10.6848
ENSECAG00000000666	centrosomal protein 126 [Source:VGNC Symbol;Acc:VGNC:56025]	CEP126	9.99712	6.32359	10.118	9.14408	8.918	6.53782	9.59829	7.81066	9.30951	7.5875	7.53463	8.29559	6.7685	5.77836	5.60386	10.0368	9.01238	8.00906	5.43036	9.35317	6.00525	5.05264	8.24511	8.2295	9.40885	6.72994	8.03145	7.34181	7.03532	6.32783	6.35803	8.10866
ENSECAG00000000671	leucine rich repeat containing 27 [Source:VGNC Symbol;Acc:VGNC:55914]	LRRC27	11.0174	8.98045	10.9169	10.1283	10.1777	9.09716	10.7991	9.76524	10.7903	9.57929	9.27832	9.9006	8.8801	8.45179	8.74379	11.1018	10.1317	10.23	8.72956	11.3499	8.83086	8.53388	9.91168	10.3691	10.706	9.67549	10.3263	9.3745	8.93632	10.0177	8.71652	11.3941
ENSECAG00000000675	required for meiotic nuclear division 5 homolog B [Source:VGNC Symbol;Acc:VGNC:22415]	RMND5B	10.5162	10.402	10.3025	10.2093	10.2836	10.4589	10.3964	10.5858	10.4629	10.4366	10.3319	10.3821	10.4675	10.5144	10.3764	10.4355	11.7752	10.7501	10.9259	10.4987	10.4523	10.7532	10.3772	10.5958	10.1651	10.506	10.3571	10.4719	10.3586	10.8317	11.6371	10.7409
ENSECAG00000000678	nuclear transcription factor Y subunit gamma [Source:VGNC Symbol;Acc:VGNC:20723]	NFYC	10.5566	10.4074	10.112	10.1774	10.216	10.4355	10.2844	10.1841	10.3176	10.4715	10.4718	10.4726	10.5125	10.5624	10.3659	10.6245	10.2578	10.4336	10.6323	10.2221	10.3347	10.4599	10.1603	10.3267	10.1969	10.5378	10.2998	10.5196	10.298	10.4037	10.4573	10.6385
ENSECAG00000000679	pancreatic and duodenal homeobox 1 [Source:VGNC Symbol;Acc:VGNC:21285]	PDX1	0	0	0	0	0	0	0	0	0	0	0	0	0	0	0	0	0	0	0	0	0	0	0	0	0	0	0	0	0	0	0	0
ENSECAG00000000680	SLC35A4 upstream open reading frame protein [Source:NCBI gene;Acc:111767793]	0	8.3083	9.2071	8.63228	8.90601	9.07632	9.63149	8.80537	9.41883	9.10637	8.78273	9.11239	9.20058	9.58238	9.60224	9.14847	8.22271	10.0892	8.75185	9.6473	8.63415	9.05259	9.27132	8.87197	9.31164	8.2527	9.20432	8.67927	9.49113	9.27945	9.1999	10.4075	9.02376
ENSECAG00000000681	acyl-coenzyme A thioesterase THEM4 [Source:NCBI gene;Acc:102147639]	0	-1.34577	-1.33983	-1.26553	-1.3535	-1.35337	-1.2487	-1.25913	-1.29974	-1.28603	-1.34408	-1.35055	-1.15359	-1.35193	-1.3494	-1.34128	-1.36095	-1.33061	-1.34241	-1.33282	-1.2503	-1.35768	-1.34766	-1.35522	-1.35313	-0.990316	-1.24932	-1.34133	-1.33931	-1.34457	-1.33954	-1.33003	-1.36105
ENSECAG00000000682	NADH:ubiquinone oxidoreductase subunit B5 [Source:VGNC Symbol;Acc:VGNC:20641]	NDUFB5	10.2111	10.006	9.44889	9.26819	9.59958	9.34436	9.56177	9.20728	9.58201	9.46287	9.70956	9.60961	9.66516	9.44542	9.50071	9.78823	9.24863	9.73281	9.5671	9.83313	9.65919	10.1542	9.69134	9.7593	9.64486	9.73848	10.0417	9.70412	9.59069	10.9794	8.24102	10.0184
ENSECAG00000000683	0	0	-2.08478	-2.08289	-2.08929	-2.08724	-2.0872	-2.08436	-2.08783	-2.09678	-2.09331	-2.08424	-2.0863	-2.08462	-2.08674	-2.08593	-2.08335	-2.08978	-2.07995	-2.08371	-2.08066	-2.0846	-2.08857	-2.08538	-2.08778	-2.08712	-2.05811	-2.08417	-2.08336	-2.08272	-2.0844	-2.0828	-2.07977	-1.99666
ENSECAG00000000684	lysine demethylase 8 [Source:VGNC Symbol;Acc:VGNC:19343]	KDM8	8.75921	9.12076	8.80314	8.69219	8.60755	8.64855	8.65189	8.7322	8.76109	8.71941	8.6789	8.78963	8.7509	8.63916	8.66085	8.82266	8.21964	8.8906	8.68979	8.77183	8.52798	8.63499	8.6543	8.66721	8.42934	8.80223	8.72038	8.68173	8.54829	8.02512	8.16401	8.83405
ENSECAG00000000685	beta-2-microglobulin [Source:VGNC Symbol;Acc:VGNC:15722]	B2M	17.9385	17.8164	16.7827	17.1697	17.0548	17.4332	16.8775	16.649	16.9358	17.3098	17.3655	17.3122	17.3822	17.668	17.4513	16.8035	16.4866	17.4473	17.1747	17.2637	17.1312	17.7969	17.2206	17.2572	17.2765	17.2724	17.4628	17.5433	17.2302	18.1901	16.7733	16.6575
ENSECAG00000000686	lysosomal protein transmembrane 5 [Source:VGNC Symbol;Acc:VGNC:19583]	LAPTM5	14.7706	15.2521	14.2307	14.9344	14.8771	15.7039	14.6138	15.0054	14.9695	15.1675	15.3243	15.1244	15.3878	15.7045	15.5093	14.0589	14.9257	14.6997	16.0524	14.3681	15.2231	15.5037	14.8684	14.953	14.4479	15.1911	14.9728	15.426	15.1552	15.2811	14.8406	14.8027
ENSECAG00000000689	protein phosphatase 4 regulatory subunit 2 [Source:VGNC Symbol;Acc:VGNC:21790]	PPP4R2	9.79524	9.46375	10.1542	9.94212	10.0111	10.1186	9.86733	9.86075	9.79375	9.95433	9.99646	9.76842	10.2394	9.98963	9.95851	9.89004	9.2334	9.50269	9.44391	9.75201	9.92186	9.64513	9.78789	9.90761	10.0933	9.4257	9.8079	10.0443	9.86339	9.41787	9.59923	8.74241
ENSECAG00000000690	mutL homolog 1 [Source:VGNC Symbol;Acc:VGNC:20209]	MLH1	8.2213	8.33202	7.85161	8.05376	8.06949	8.50087	8.31649	8.22852	8.44711	8.30867	8.11898	8.16768	8.37254	8.35684	8.1903	8.04435	7.795	8.03204	8.24238	7.97172	8.57787	8.67402	8.12635	8.13867	8.25776	8.08563	8.19243	8.1784	8.16412	8.41649	7.45516	8.2571
ENSECAG00000000691	WD repeat domain 33 [Source:VGNC Symbol;Acc:VGNC:24990]	WDR33	11.096	11.444	11.093	11.2169	11.3019	11.4352	11.0023	11.1187	11.078	11.3758	11.4791	11.3066	11.522	11.2126	11.6556	10.8827	10.5091	11.0344	11.0051	10.9336	11.336	11.0819	11.1967	11.0525	11.0496	11.0806	11.0551	11.4197	11.3106	10.3651	11.0473	10.6013
ENSECAG00000000693	vexin [Source:HGNC Symbol;Acc:HGNC:28498]	VXN	5.11162	4.4638	4.98111	4.69622	4.37442	4.16292	4.74369	4.29172	3.83324	4.75579	4.13009	4.46204	4.1079	4.2835	4.63293	5.61977	5.65339	4.37171	5.02233	4.66283	4.64046	4.11545	4.49343	4.14787	4.35697	3.62927	4.29026	3.488	4.23559	5.25042	4.66454	4.91511
ENSECAG00000000696	radial spoke head 9 homolog [Source:NCBI gene;Acc:100067560]	0	11.2439	8.26257	10.4616	9.4116	9.81187	8.40241	10.44	9.29249	10.2398	9.09121	9.0152	9.63098	8.3894	7.97319	7.61096	11.0999	12.0549	10.36	8.16826	10.931	7.68483	7.93932	9.56964	10.4365	9.98152	9.44462	10.3625	8.87	8.30696	11.0608	9.64402	11.7023
ENSECAG00000000697	biliverdin reductase B [Source:VGNC Symbol;Acc:VGNC:15841]	BLVRB	13.6828	13.422	12.4972	12.7267	12.6769	12.5446	12.8818	12.5534	12.7862	13.3128	12.9369	12.7503	12.9095	12.6767	13.0685	12.9111	14.8504	13.7061	13.4144	13.5003	12.9855	13.4596	13.5209	12.8653	12.6887	13.6314	13.5795	12.8799	13.2987	14.1627	14.2337	13.4971
ENSECAG00000000699	solute carrier family 6 member 1 [Source:VGNC Symbol;Acc:VGNC:23251]	SLC6A1	-1.92301	-1.92063	-1.8904	-1.9261	-1.92605	-1.92249	-1.92685	-1.86814	-1.93373	-1.92233	-1.92492	-1.92282	-1.92548	-1.92446	-1.92121	-1.89108	-1.91695	-1.92166	-1.91783	-1.92279	-1.92777	-1.92376	-1.92679	-1.84941	-1.92506	-1.92225	-1.92123	-1.92043	-1.92253	-1.92052	-1.91671	-1.92973
ENSECAG00000000700	glutamyl-prolyl-tRNA synthetase [Source:VGNC Symbol;Acc:VGNC:17635]	EPRS	11.9589	12.0893	12.3247	12.2324	12.359	12.2542	12.3409	12.2851	12.2523	12.0661	12.1506	12.2865	12.6869	12.3866	12.2012	12.0133	11.4831	11.7634	11.901	12.2582	12.306	11.8608	12.1298	12.325	12.247	12.0358	12.1155	12.3891	12.3004	10.3086	11.6535	11.355
ENSECAG00000000701	fibronectin 1 [Source:VGNC Symbol;Acc:VGNC:56555]	FN1	10.9983	11.1533	10.7249	12.0302	11.2971	12.2525	11.7185	12.3863	11.7498	12.4637	12.2925	12.5539	12.1335	13.3635	12.4601	11.5736	11.5097	10.6094	11.6565	11.6241	11.5805	11.1024	12.5022	12.0421	11.1258	12.3063	11.2264	12.3306	12.2704	9.11832	11.9966	11.7052
ENSECAG00000000702	fetal and adult testis expressed 1 [Source:VGNC Symbol;Acc:VGNC:17927]	FATE1	-2.17342	-2.17212	-2.17653	-2.17512	-2.17509	-2.17314	-2.17553	-2.16056	-2.17929	-2.17305	-2.17447	-2.17332	-2.17477	-2.17422	-2.17244	-2.15599	-2.17011	-2.17269	-2.17059	-2.15245	-2.17603	-2.17384	-2.17549	-2.17504	-2.17454	-2.17301	-2.17245	-2.17201	-2.17316	-2.17206	-2.16998	-2.1771
ENSECAG00000000703	3-oxoacyl-ACP synthase, mitochondrial [Source:VGNC Symbol;Acc:VGNC:21103]	OXSM	7.96987	7.65647	7.40438	7.33675	7.40228	6.95479	7.57864	7.14552	7.53647	7.14304	7.17716	7.0055	7.30011	7.1172	7.15819	7.94831	7.81297	7.43889	7.05964	7.64269	7.33624	7.69771	7.60154	7.39329	7.47933	7.52518	7.3959	6.79314	7.23987	7.98619	6.80018	7.84842
ENSECAG00000000705	membrane associated ring-CH-type finger 10 [Source:VGNC Symbol;Acc:VGNC:19974]	40238	6.64158	3.94555	6.42319	5.45435	5.6981	3.79409	5.79543	4.63323	6.33916	4.19573	4.37596	4.83251	3.7042	3.41023	3.17201	6.90071	7.03348	5.23488	4.21118	6.37302	3.79414	3.1295	4.58582	5.41073	6.0018	4.1903	5.87015	4.32917	4.18428	5.43685	4.81104	6.8786
ENSECAG00000000706	multiple EGF like domains 11 [Source:VGNC Symbol;Acc:VGNC:51573]	MEGF11	4.80754	4.84863	6.85775	5.69206	5.76071	6.07617	6.67029	6.38019	6.51417	5.58677	4.88643	5.87146	4.93676	4.2735	5.24214	6.82111	5.79427	7.14579	4.2587	6.17537	5.26243	4.84551	6.38481	6.76111	6.57327	5.64086	5.39052	5.29569	4.58966	5.77072	6.66829	7.24675
ENSECAG00000000708	SAP domain containing ribonucleoprotein [Source:VGNC Symbol;Acc:VGNC:49385]	SARNP	10.6909	10.5033	9.97838	10.1963	10.2747	10.3241	10.1458	10.3231	10.234	10.5238	10.5102	10.6654	10.6369	10.6512	10.4406	10.1857	9.47635	10.5415	10.4362	9.97907	10.5179	10.6561	10.3917	10.3523	10.4074	10.0179	10.5868	10.3991	10.4393	11.0583	9.96925	10.1649
ENSECAG00000000709	neuroligin 4 X-linked [Source:NCBI gene;Acc:100050709]	0	0	0	0	0	0	0	0	0	0	0	0	0	0	0	0	0	0	0	0	0	0	0	0	0	0	0	0	0	0	0	0	0
ENSECAG00000000710	transmembrane protein 151B [Source:HGNC Symbol;Acc:HGNC:21315]	TMEM151B	3.54876	3.9504	4.54924	4.24574	3.53849	4.16964	4.41928	3.78112	4.0408	4.25993	3.95258	4.56072	3.97534	4.17089	3.87385	4.40654	2.87607	4.65572	4.04789	4.23083	3.65557	3.89451	3.96473	3.47172	3.93811	4.32285	3.52548	3.9591	4.87974	3.62575	4.5591	3.9004
ENSECAG00000000711	coilin [Source:VGNC Symbol;Acc:VGNC:16719]	COIL	9.66018	9.60008	9.71622	9.51367	9.60002	9.7512	9.52894	9.53271	9.52127	9.38749	9.35814	9.82192	9.68199	9.64683	9.38117	9.69256	8.76131	9.34533	9.27621	9.68548	9.43192	9.64626	9.48462	9.59923	9.57796	9.39484	9.51125	9.82588	9.42904	9.46641	8.39939	9.31873
ENSECAG00000000712	SRA stem-loop interacting RNA binding protein [Source:VGNC Symbol;Acc:VGNC:52441]	SLIRP	9.16188	8.69764	8.4223	8.46344	8.491	8.02409	8.55585	8.17989	8.40499	8.81358	8.6695	8.98318	8.82929	8.57629	8.58783	8.77162	8.57472	8.9542	8.65651	8.78342	8.853	8.647	8.90683	8.70763	8.80519	8.04086	9.1342	8.71454	8.85711	9.31715	8.04606	8.52497
ENSECAG00000000713	Mdm1 nuclear protein [Source:VGNC Symbol;Acc:VGNC:20058]	MDM1	10.8601	10.0287	10.8277	10.3992	10.1934	9.92719	10.331	10.0131	10.4384	10.1974	10.4778	10.0196	9.69062	10.0887	10.1011	10.9289	10.0466	10.398	9.49756	10.812	9.93224	9.74005	9.84654	10.2036	10.6411	10.2655	10.3914	9.73296	9.85719	9.62734	9.4783	10.4262
ENSECAG00000000714	calcium homeostasis modulator family member 4 [Source:VGNC Symbol;Acc:VGNC:16013]	CALHM4	-2.17382	-2.17211	-2.17788	-2.17603	-2.176	-2.17344	-2.17657	-2.18464	-2.18151	-2.17333	-2.17519	-2.17368	-2.17558	-2.17486	-2.17253	-2.17833	-2.16947	-2.17285	-2.1701	-2.17366	-2.17723	-2.09198	-2.17653	-2.17593	-2.17528	-2.17327	-2.17254	-2.17196	-2.17347	-2.17203	-2.1693	-2.17864
ENSECAG00000000715	leupaxin [Source:VGNC Symbol;Acc:VGNC:19742]	LPXN	10.3851	10.0198	9.77147	10.4123	10.2091	10.6073	9.79767	10.6358	10.2188	10.6458	10.4897	10.489	10.9189	10.7138	10.3805	9.47675	9.69298	9.65331	10.3615	10.0262	10.7953	11.0528	9.97679	10.5789	10.212	10.7302	10.4443	10.9854	10.807	11.5657	9.59411	9.4668
ENSECAG00000000716	RAB11B, member RAS oncogene family [Source:VGNC Symbol;Acc:VGNC:22084]	RAB11B	10.5251	10.9181	10.2839	10.6272	10.583	10.9624	10.6989	10.5791	10.9901	10.8276	11.0013	10.7945	11.0074	11.0021	10.8806	10.7508	12.581	10.625	11.2761	11.0084	10.7466	10.3442	10.7795	10.896	10.0807	10.9594	10.4002	10.8891	10.8446	10.1907	12.3451	11.4345
ENSECAG00000000718	TATA-box binding protein associated factor 15 [Source:VGNC Symbol;Acc:VGNC:56497]	TAF15	12.1104	11.6595	11.6663	11.6808	11.5561	11.5931	11.7755	11.5888	11.5439	11.7544	11.6856	11.6573	11.9492	11.6247	11.7369	12.0385	11.3894	11.6346	11.7075	11.903	11.8313	11.2232	11.6831	11.4951	11.8904	11.1879	11.4738	11.5787	11.6703	10.3208	11.4702	11.8581
ENSECAG00000000719	carbonic anhydrase 6 [Source:VGNC Symbol;Acc:VGNC:15966]	CA6	-0.252602	-0.355577	-0.137728	-0.18558	-0.514948	-0.135347	-0.515492	-0.258506	-0.519531	-0.512191	-0.51415	-0.512569	-0.514545	-0.513816	-0.511284	-0.517059	-0.504191	-0.363962	-0.190863	-0.371338	-0.516101	-0.513297	-0.290461	-0.183414	-0.386041	-0.512125	-0.511299	-0.510626	-0.512345	-0.510703	-0.503099	-0.317236
ENSECAG00000000721	MYCBP associated protein [Source:VGNC Symbol;Acc:VGNC:20469]	MYCBPAP	9.32555	6.76095	9.14207	8.22125	8.70131	6.59455	8.99069	7.62618	9.38026	7.36517	7.39034	8.13873	7.04128	6.12439	5.80736	9.36661	8.18332	8.32003	6.209	9.37031	6.21954	5.72609	7.72284	7.94612	9.27363	7.52553	8.11028	7.19123	6.89552	6.97622	7.07465	9.4683
ENSECAG00000000722	BTB domain containing 3 [Source:VGNC Symbol;Acc:VGNC:15911]	BTBD3	7.12347	7.12317	7.72195	7.53503	7.45653	7.31638	7.32069	7.3065	7.54041	6.97389	7.27143	6.9117	7.10163	6.95428	7.40009	7.54509	7.05634	6.91307	6.99302	7.72486	7.03199	7.46401	7.41809	7.29384	7.70573	7.3482	7.15227	7.24106	7.3389	7.21907	6.78112	7.39859
ENSECAG00000000723	metabolism of cobalamin associated B [Source:VGNC Symbol;Acc:VGNC:57124]	MMAB	8.84819	7.29387	8.66708	7.86642	7.91512	7.02005	8.50658	7.94346	8.11795	7.57502	7.32443	7.80129	7.28442	7.14537	7.0196	9.02065	9.17646	8.28063	7.62271	8.32942	7.04043	7.38235	7.91615	7.80743	8.08203	7.59605	8.10117	7.34049	7.51907	8.1337	8.60223	9.04888
ENSECAG00000000725	zinc finger MYND-type containing 11 [Source:NCBI gene;Acc:100057731]	ZMYND11	11.7066	11.3675	11.9843	11.7144	11.7343	11.7067	11.8444	11.5986	11.6825	11.4845	11.6575	11.549	11.7036	11.5999	11.6986	11.9421	11.0613	11.3168	11.0622	11.704	11.5748	11.1003	11.5626	11.571	11.9098	11.0293	11.5291	11.5719	11.5696	10.2999	10.9095	10.8065
ENSECAG00000000726	homeobox C9 [Source:VGNC Symbol;Acc:VGNC:18851]	HOXC9	-1.99601	-1.9935	-2.00201	-1.95877	-1.95857	-1.99546	-1.95943	-2.01163	-2.00736	-1.9953	-1.99803	-1.99581	-1.99862	-1.99755	-1.99411	-1.96239	-1.98959	-1.99459	-1.99053	-1.99578	-2.00105	-1.99681	-2.00001	-1.99913	-1.99818	-1.99521	-1.9537	-1.99328	-1.9955	-1.99337	-1.98935	-2.00313
ENSECAG00000000727	HtrA serine peptidase 3 [Source:VGNC Symbol;Acc:VGNC:18912]	HTRA3	1.32014	1.03524	2.32625	1.27924	1.28059	1.02731	1.32682	1.85882	1.90645	1.02795	1.01748	1.02595	1.01534	1.01928	1.03272	2.70037	2.61149	2.06365	1.04797	2.02898	1.00682	1.58623	1.01039	1.73097	2.25591	1.33077	1.03264	1.03616	1.02714	1.03575	1.05328	1.76388
ENSECAG00000000728	phosphatidylinositol glycan anchor biosynthesis class N [Source:VGNC Symbol;Acc:VGNC:21428]	PIGN	9.64928	8.16981	10.1605	9.08306	9.07869	8.11236	9.85092	8.78739	9.87908	8.36937	8.55443	8.85584	8.41839	8.19893	8.24431	9.87026	8.91678	9.08918	8.02222	9.97536	7.99254	8.18183	8.88161	8.977	9.75612	8.79271	9.38955	8.52224	8.19468	9.3544	8.08673	9.97299
ENSECAG00000000730	S100 calcium binding protein A16 [Source:VGNC Symbol;Acc:VGNC:22651]	S100A16	8.61985	5.72858	8.69617	7.84583	8.44729	6.74206	8.73066	9.10484	8.6775	6.909	7.2194	7.95447	6.57478	5.99628	5.26492	8.95309	9.72425	10.5116	6.66062	9.04301	5.59612	7.09843	8.24538	8.64419	8.32207	8.27083	8.21035	7.395	6.09763	9.0403	9.33812	11.0459
ENSECAG00000000731	chromosome 1 C10orf82 homolog [Source:VGNC Symbol;Acc:VGNC:49191]	C1H10orf82	2.62533	2.69338	2.43835	2.78699	2.85823	2.81366	2.70716	2.80792	3.09571	2.82966	2.51277	3.00923	2.86858	2.95299	2.05985	2.63136	2.08686	2.56459	2.93389	3.5285	2.90043	2.31939	2.98194	2.85452	3.61921	2.87203	2.76569	2.6038	2.73099	2.48944	2.0884	2.62564
ENSECAG00000000733	chromosome 8 C18orf21 homolog [Source:VGNC Symbol;Acc:VGNC:50916]	C8H18orf21	9.17077	8.54084	8.83523	8.76074	8.87939	8.52551	8.8428	8.67393	8.61891	8.71311	8.52758	9.01673	8.88288	8.68618	8.63215	8.95671	7.9924	8.62462	7.91281	8.76079	8.90901	8.55104	8.89791	8.77301	8.95171	7.94268	8.77856	8.76281	8.89139	9.27331	8.27219	7.93925
ENSECAG00000000734	high mobility group AT-hook 1 [Source:VGNC Symbol;Acc:VGNC:18802]	HMGA1	9.96806	10.2789	9.98736	10.0412	10.24	10.467	10.2418	10.596	10.2944	10.2578	10.2396	10.3265	10.6857	10.3111	10.1028	10.03	11.7138	10.6891	10.6227	10.3189	9.9823	10.536	10.3332	10.2206	9.36025	10.5249	10.4152	10.4816	10.4444	10.877	11.786	11.2351
ENSECAG00000000735	MAPK interacting serine/threonine kinase 1 [Source:VGNC Symbol;Acc:VGNC:20204]	MKNK1	10.9984	11.5199	10.7646	11.1471	10.8824	11.5255	10.8121	10.9448	11.0586	11.4196	11.4511	10.8162	11.2771	11.1993	11.5104	10.7878	11.0174	11.176	11.4601	10.709	11.3605	11.4247	10.949	10.6636	10.942	11.271	10.9293	11.116	11.4349	11.0002	11.7299	10.8267
ENSECAG00000000737	protein kinase cAMP-dependent type I regulatory subunit alpha [Source:VGNC Symbol;Acc:VGNC:21842]	PRKAR1A	12.8114	12.2363	12.5341	12.3607	12.4308	12.2227	12.5456	12.3094	12.7137	12.297	12.3929	12.4824	12.5357	12.2894	12.458	12.6383	12.2371	12.3799	12.2376	12.8233	12.2995	12.4145	12.4916	12.4402	12.6263	12.3099	12.5705	12.4375	12.3506	12.8364	12.0619	12.6851
ENSECAG00000000738	CWC27 spliceosome associated cyclophilin [Source:VGNC Symbol;Acc:VGNC:58153]	CWC27	9.05131	8.48668	8.84383	8.89339	8.9371	8.90798	8.93666	8.75838	8.7118	8.91374	8.93336	8.74578	9.19511	9.07433	9.11886	8.70652	8.21455	8.40333	8.2186	8.37053	9.12785	8.34204	8.74604	8.72776	8.92624	8.26365	8.7665	9.00855	8.99875	7.5809	8.54283	7.54217
ENSECAG00000000740	chromosome 10 C6orf58 homolog [Source:NCBI gene;Acc:100073055]	0	0.25546	-0.168817	-0.181782	0.215867	-0.177848	0.00782908	-0.179074	0.528971	0.116634	-0.171786	-0.176069	-0.172603	-0.176949	-0.17533	-0.169843	0.391183	-0.161981	0.908664	-0.16367	-0.172561	-0.180458	-0.174188	-0.178984	-0.177701	-0.0151578	-0.171642	-0.169875	-0.168447	-0.172117	-0.16861	-0.161536	0.579531
ENSECAG00000000743	prune exopolyphosphatase 1 [Source:VGNC Symbol;Acc:VGNC:21925]	PRUNE1	8.11933	7.90828	8.06754	8.02524	7.93508	8.00521	8.21733	7.81929	8.11589	7.99471	7.93856	7.76386	8.06472	7.71508	7.96879	8.02792	8.21199	8.26059	8.34559	8.39578	7.81547	8.43275	8.22646	7.99034	8.30186	8.02183	8.32318	8.0281	8.12355	9.0884	8.33529	8.37647
ENSECAG00000000744	TBC1 domain family member 2 [Source:VGNC Symbol;Acc:VGNC:23901]	TBC1D2	9.44882	7.70351	9.57465	8.84299	9.4758	7.95828	9.99281	9.48298	9.58245	8.5274	8.15313	8.77722	7.64045	7.33581	7.52247	10.4337	9.82755	9.80933	8.82237	10.0592	7.90059	7.53873	9.42451	9.34383	9.26934	9.26218	9.33517	7.77672	7.70077	8.32946	9.04642	10.3343
ENSECAG00000000746	kinesin family member 3C [Source:VGNC Symbol;Acc:VGNC:19420]	KIF3C	5.38551	5.01169	5.88003	5.52327	5.72796	5.18923	5.50795	5.48968	5.69859	5.25399	5.84951	5.33138	4.88747	6.01765	5.49406	5.73326	6.08609	5.72417	5.59941	5.7866	4.91154	4.69462	5.15487	5.51325	5.12809	5.44066	4.98742	5.33361	5.24045	4.90045	5.3153	6.73592
ENSECAG00000000748	clarin 1 [Source:VGNC Symbol;Acc:VGNC:56844]	CLRN1	-1.81805	-1.81402	-1.82767	-1.69291	-1.82321	-1.81716	-1.82456	-1.83964	-1.83625	-1.8169	-1.82129	-1.81772	-1.82223	-1.82051	-1.815	-1.82872	-1.80776	-1.81577	-1.67957	-1.81768	-1.82613	-1.81933	-1.82446	-1.75755	-1.82152	-1.68768	-1.81503	-1.81367	-1.81723	-1.81382	-1.80737	-1.82946
ENSECAG00000000749	dihydrolipoamide dehydrogenase [Source:VGNC Symbol;Acc:VGNC:17208]	DLD	10.7336	10.5848	10.5813	10.6836	10.7399	10.5435	10.7343	10.5543	10.623	10.5167	10.7345	10.5975	10.9812	10.8508	10.9036	10.5525	10.1387	10.4405	10.2349	10.6398	10.8547	10.6322	10.7739	10.7673	10.7655	10.3127	10.668	10.7359	10.6543	10.6823	10.3751	10.115
ENSECAG00000000751	NEDD4 like E3 ubiquitin protein ligase [Source:VGNC Symbol;Acc:VGNC:20660]	NEDD4L	10.385	8.41592	10.1651	9.31687	9.26388	8.93352	9.80388	9.34319	9.76422	9.18505	8.96734	9.24807	7.76547	8.68572	8.0774	10.2553	9.74677	9.95674	8.43726	9.88383	7.60568	8.4082	9.18387	9.19947	10.0011	8.81382	9.26412	8.81112	8.48937	8.70597	8.54377	9.98224
ENSECAG00000000752	ETS homologous factor [Source:VGNC Symbol;Acc:VGNC:17469]	EHF	11.9778	12.0321	12.3538	12.2503	12.3987	12.5836	12.2249	12.4742	12.4105	12.4959	12.0211	12.6986	12.0621	12.555	12.2644	12.0972	11.3509	12.1742	12.4887	12.3906	11.9398	12.0446	12.2537	12.4475	12.2541	12.3286	12.2681	12.7902	11.6339	11.6428	11.5166	12.2544
ENSECAG00000000753	tetratricopeptide repeat domain 17 [Source:VGNC Symbol;Acc:VGNC:24612]	TTC17	11.0717	11.4154	11.4795	11.4827	11.6036	11.6113	11.4747	11.4325	11.4258	11.2446	11.7088	11.259	11.875	11.4462	11.7061	11.2572	10.7383	10.9522	11.6013	11.2968	11.5991	11.8151	11.4844	11.5759	11.4849	11.5536	11.3333	11.6139	11.6824	11.4641	11.26	11.0648
ENSECAG00000000755	sacsin molecular chaperone [Source:VGNC Symbol;Acc:VGNC:22665]	SACS	7.82954	8.89115	9.24336	8.96819	8.76317	9.22913	8.88622	8.78173	8.6106	9.18763	9.19696	8.70122	9.13901	8.75534	9.46546	8.79738	7.52114	7.97491	8.23942	8.35231	9.16371	8.53917	8.72653	8.387	9.0161	8.59822	8.06993	8.70628	9.26789	6.93714	9.20676	7.56309
ENSECAG00000000758	calpain 11 [Source:VGNC Symbol;Acc:VGNC:16038]	CAPN11	-1.06115	-1.05346	-1.06953	-1.06855	-1.06853	-1.05945	-0.956871	-1.00595	-0.988698	-1.05896	-1.06733	-1.06052	-0.84593	-1.06585	-1.05534	-1.06975	-1.04154	-0.704449	-1.0444	-0.936759	-1.0692	-1.06359	-0.957223	-1.06849	-0.750067	-0.815648	-0.931462	-1.05279	-1.05959	-1.05309	-1.04079	-0.971622
ENSECAG00000000759	regulation of nuclear pre-mRNA domain containing 1A [Source:VGNC Symbol;Acc:VGNC:22541]	RPRD1A	8.7111	8.68306	8.93053	8.60922	8.70769	8.36892	8.7543	8.60651	8.65193	8.41216	8.57913	8.35996	8.41048	8.31223	8.70782	8.7606	7.61236	8.67634	8.3838	8.67262	8.91289	8.5632	8.64512	8.52128	8.95295	8.43034	8.43977	8.46085	8.65073	8.86436	8.59269	8.43811
ENSECAG00000000762	DNA damage inducible 1 homolog 2 [Source:VGNC Symbol;Acc:VGNC:50682]	DDI2	7.08904	7.99397	8.48605	8.24436	8.39014	8.49221	8.11633	8.4325	8.27881	7.88238	8.41452	8.05891	8.42291	8.1048	8.51721	7.75262	7.41235	7.68971	8.1305	8.29499	8.05894	8.24543	7.95871	8.34076	8.1185	8.61179	7.60229	8.38923	8.2647	7.46243	7.7592	7.69389
ENSECAG00000000763	cysteine and serine rich nuclear protein 1 [Source:VGNC Symbol;Acc:VGNC:58750]	CSRNP1	11.697	12.3502	12.1577	11.9019	12.079	12.6701	11.5606	11.8226	12.1008	12.2926	12.5612	12.324	12.5013	13.6651	12.169	11.2752	12.6452	13.0289	13.6587	12.0784	12.3742	12.7372	11.9877	11.8969	11.4464	12.9314	12.1615	13.0031	12.3585	12.7397	13.301	11.8764
ENSECAG00000000764	WD repeat domain 63 [Source:VGNC Symbol;Acc:VGNC:25010]	WDR63	10.4991	6.91409	9.95774	9.24164	9.18314	7.19545	10.126	8.19452	9.83292	8.35854	8.18352	8.77487	7.70081	6.84241	5.91456	10.5671	9.2068	8.62919	6.18786	10.1953	6.63517	5.99403	8.97905	8.77729	9.89946	7.81726	9.17528	7.91711	7.48616	7.70837	7.3522	9.33998
ENSECAG00000000767	solute carrier family 4 member 7 [Source:VGNC Symbol;Acc:VGNC:23236]	SLC4A7	9.63254	9.61502	11.1687	10.4547	10.8315	10.4936	10.8424	10.8718	10.5745	10.1477	10.3086	10.2165	10.2026	10.0815	10.1214	10.7236	9.7475	10.5679	9.98213	10.9711	10.222	9.87573	10.5805	10.662	11.1476	10.152	10.1996	9.98743	10.3298	10.2333	10.2626	9.48759
ENSECAG00000000769	membrane spanning 4-domains A13 [Source:VGNC Symbol;Acc:VGNC:58193]	MS4A13	1.70471	1.76587	1.87616	2.13141	1.53853	1.34456	2.4906	1.7972	2.66522	1.84923	1.33395	1.57624	1.54196	1.33589	1.3504	1.95863	1.3715	1.94147	1.36693	2.8446	1.32248	1.3389	2.43518	2.05502	2.59467	1.55097	1.90674	1.35412	1.34437	2.42233	1.3727	2.60169
ENSECAG00000000770	solute carrier family 35 member C1 [Source:VGNC Symbol;Acc:VGNC:23169]	SLC35C1	11.0863	9.87756	11.4837	10.9977	11.2083	10.1441	11.5903	10.7859	11.4516	10.1386	10.2891	10.8617	10.3488	10.4343	9.8364	11.784	12.1787	11.2098	10.3963	12.1377	9.81542	9.92953	10.787	11.2494	10.4489	10.9905	11.0507	10.3556	10.2372	11.3521	10.8789	12.4297
ENSECAG00000000771	tumor protein p73 [Source:VGNC Symbol;Acc:VGNC:50788]	TP73	9.12425	7.23023	9.19977	8.34579	8.37688	7.45374	9.35682	8.33943	9.26625	7.99383	7.73962	8.42471	6.94088	6.58611	6.66119	9.62199	9.90127	8.58697	7.85027	9.42257	7.0892	6.82843	8.41418	8.41788	8.58574	7.63796	8.33518	7.34916	7.21242	7.74221	8.62827	10.2257
ENSECAG00000000773	gamma-glutamyltransferase 7 [Source:VGNC Symbol;Acc:VGNC:18330]	GGT7	11.3472	8.92513	11.8821	10.5343	10.919	9.72619	11.5608	10.7128	11.7436	10.0168	9.91726	10.6993	9.28972	9.0377	8.39327	12.1751	12.6445	11.4663	9.72588	12.1183	8.69947	9.6252	10.7214	11.257	11.0213	10.8753	11.1585	9.85749	9.47669	11.7972	10.7875	12.9728
ENSECAG00000000774	ovalbumin [Source:NCBI gene;Acc:102149380]	0	5.76603	3.05883	5.87522	4.65151	4.20712	3.13424	4.75137	3.93803	5.00886	3.1445	3.87409	4.63137	2.80419	2.67038	2.53412	5.98939	2.59901	4.22598	2.58522	4.97146	2.87319	2.84101	3.83771	3.40045	5.07203	3.51418	4.64278	3.8141	2.70661	3.66382	3.00887	4.22484
ENSECAG00000000775	CD8b molecule [Source:NCBI gene;Acc:100052855]	0	10.6901	11.1048	9.78083	10.726	10.4625	11.3047	10.1325	10.325	10.4095	10.6067	11.1336	10.6476	10.6664	11.38	11.1848	9.84127	11.032	10.717	11.1925	10.1551	10.801	11.4445	10.6359	10.489	10.268	10.8408	10.8975	11.2777	10.6521	11.5505	11.3099	10.3885
ENSECAG00000000778	0	0	9.32526	6.28095	9.68144	7.44081	7.28192	8.2837	9.56364	8.4613	9.51986	8.25595	7.74948	6.47907	7.02231	6.96979	6.45293	9.20907	10.576	8.68819	6.34461	9.22643	6.73989	7.9669	8.60349	9.94028	9.31193	7.8596	8.89086	7.90892	7.42078	8.8087	7.51966	11.5417
ENSECAG00000000779	serpin family B member 12 [Source:VGNC Symbol;Acc:VGNC:22849]	SERPINB12	-1.77606	-1.77307	-1.63873	-1.77995	-1.77989	-1.7754	-1.78089	-1.67456	-1.78955	-1.77521	-1.7303	-1.77582	-1.77916	-1.77789	-1.7738	-1.73593	-1.76843	-1.77437	-1.76955	-1.77579	-1.78205	-1.77701	-1.78082	-1.77977	-1.77864	-1.77511	-1.77383	-1.77281	-1.77546	-1.77293	-1.76814	-1.78452
ENSECAG00000000780	potassium channel tetramerization domain containing 3 [Source:VGNC Symbol;Acc:VGNC:19325]	KCTD3	8.80281	8.01204	9.21572	8.60295	9.09391	8.34083	9.36824	8.94536	9.20574	8.20082	8.51261	8.41279	8.2192	8.15293	8.23434	9.73077	8.07957	9.2607	7.55501	9.5053	8.4456	8.30542	9.08767	9.20847	9.24917	8.52858	8.84181	8.34015	8.23067	8.61634	8.44801	9.155
ENSECAG00000000781	ankyrin repeat and LEM domain containing 1 [Source:HGNC Symbol;Acc:HGNC:26812]	ANKLE1	8.18412	9.78116	8.26984	9.22398	9.35478	9.30042	9.03366	9.32558	9.20387	8.99242	8.42046	8.78311	9.57372	9.27611	9.72386	8.69739	9.8502	8.85464	9.28265	8.46726	9.95426	9.01719	9.39905	9.37246	8.70956	9.11351	7.94487	8.9591	9.75454	9.10811	10.7528	9.12911
ENSECAG00000000782	heterogeneous nuclear ribonucleoprotein A2/B1 [Source:VGNC Symbol;Acc:VGNC:18822]	HNRNPA2B1	14.4778	14.0682	14.2402	14.1524	14.0715	13.8467	14.1155	14.0118	13.9216	14.2445	14.1398	14.2231	14.4625	13.8864	14.1247	14.3722	13.5634	14.0747	13.8321	13.9877	14.379	13.5985	14.2018	13.8606	14.4334	13.4808	14.0974	14.1626	14.1657	13.2512	14.0418	13.5713
ENSECAG00000000783	dual specificity phosphatase 27, atypical [Source:VGNC Symbol;Acc:VGNC:50477]	DUSP27	-0.629121	-0.627142	-0.633219	-0.500727	-0.500246	-0.628699	-0.129108	-0.638294	-0.457452	-0.475822	-0.630599	-0.351655	-0.631009	-0.630254	-0.62764	0.124761	-0.614806	-0.471881	-0.618961	-0.240746	-0.404741	-0.485877	-0.631947	-0.631357	-0.6307	-0.628507	-0.627656	-0.626961	-0.628734	-0.627041	-0.613723	-0.521897
ENSECAG00000000784	epithelial splicing regulatory protein 1 [Source:VGNC Symbol;Acc:VGNC:17684]	ESRP1	9.52703	6.56953	10.341	9.26133	9.73851	8.14707	10.104	9.75174	9.91347	7.93141	8.47461	8.81277	7.85487	7.14428	6.23045	10.2694	9.22913	9.88155	7.48162	10.3163	6.61493	7.56045	9.24448	9.72477	10.0936	9.32977	9.29233	8.35423	7.3474	9.1127	8.21403	10.1825
ENSECAG00000000787	ADAM metallopeptidase with thrombospondin type 1 motif 16 [Source:VGNC Symbol;Acc:VGNC:15065]	ADAMTS16	2.34957	2.02319	3.02618	1.92322	2.02397	1.55369	1.80181	2.04773	2.08645	1.55443	1.82883	1.85978	1.93416	1.95182	2.01214	3.2548	1.58283	1.55774	1.93863	1.98159	1.66852	2.25136	2.00815	2.58096	2.04226	1.72402	2.47667	2.33802	1.98705	2.56977	1.58414	3.06786
ENSECAG00000000788	membrane spanning 4-domains A8 [Source:VGNC Symbol;Acc:VGNC:69321]	MS4A8	12.1492	9.21551	11.6786	11.248	10.91	8.9861	11.5066	10.2312	11.6127	9.98752	9.64449	10.9759	9.30882	8.6593	8.14009	11.9097	11.3567	11.5112	8.16462	11.9486	8.58528	8.30518	10.5318	10.8306	11.5393	10.1657	11.1001	10.2424	9.03855	11.3442	9.30825	12.3589
ENSECAG00000000789	SH3 binding domain protein 5 like [Source:VGNC Symbol;Acc:VGNC:22937]	SH3BP5L	8.10278	8.39048	8.2294	8.27926	8.34109	8.60727	8.43069	8.51341	8.50689	8.44306	8.53672	8.31876	8.34961	8.0994	8.48045	8.24237	8.88609	8.53137	8.12496	8.47111	8.47898	8.56371	8.25022	8.59474	8.10556	8.66652	8.31655	8.49588	8.43901	8.43023	8.93389	8.681
ENSECAG00000000790	C-X-C motif chemokine ligand 17 [Source:VGNC Symbol;Acc:VGNC:52369]	CXCL17	10.6179	7.84755	10.1757	9.35545	9.19886	7.95491	10.3239	9.62031	10.0455	8.69368	8.71026	9.31903	8.00459	7.73329	7.4019	10.6809	10.503	10.7211	7.91301	10.9014	7.16982	8.02906	9.65544	10.0904	10.1141	9.91152	10.0104	8.38013	7.30848	9.54598	8.42077	11.3417
ENSECAG00000000791	dematin actin binding protein [Source:VGNC Symbol;Acc:VGNC:17230]	DMTN	10.0951	9.97902	9.1976	10.5147	10.4291	10.2711	9.9009	10.8491	10.5495	11.1771	10.6963	10.3489	10.1159	11.5821	10.7833	9.84956	12.2302	8.95781	11.1118	10.2588	10.7046	9.85583	10.5687	10.4676	9.39191	10.8284	10.0551	10.7149	10.0798	10.6341	11.4187	10.7919
ENSECAG00000000792	LUC7 like [Source:VGNC Symbol;Acc:VGNC:19837]	LUC7L	10.7418	10.2538	10.3314	10.0672	10.0322	10.1165	10.2804	10.152	10.1319	10.5686	10.1927	10.5431	10.1038	9.86339	10.1597	10.4975	10.4311	10.5362	10.621	10.1552	10.4019	10.4442	10.3123	10.2611	10.3738	9.97905	10.4795	10.4621	10.3282	10.0673	10.5927	10.3811
ENSECAG00000000794	embigin [Source:VGNC Symbol;Acc:VGNC:17550]	EMB	11.5589	10.9208	11.6817	11.0815	10.8923	9.77744	11.3174	10.1552	11.2665	10.6582	9.72201	10.8012	10.898	8.85436	8.44126	11.5516	10.4192	11.6009	10.4905	11.7726	8.66126	9.65239	10.6767	10.9415	11.0551	10.7503	10.983	10.2549	10.5677	10.5764	8.9228	10.9564
ENSECAG00000000795	alcohol dehydrogenase iron containing 1 [Source:VGNC Symbol;Acc:VGNC:15117]	ADHFE1	7.84918	6.76611	7.88932	7.65696	7.56991	7.06978	7.923	6.93544	7.49196	6.91194	7.16615	7.07634	6.81671	6.74381	6.94921	8.46425	6.37196	7.30153	6.68895	7.78966	6.71852	6.22921	7.05889	6.82315	7.62078	6.9632	7.09006	6.67062	6.6874	6.49404	6.30366	7.78818
ENSECAG00000000796	centrin 2 [Source:VGNC Symbol;Acc:VGNC:16447]	CETN2	12.9084	10.4594	12.1076	11.5924	11.494	10.639	12.197	10.883	12.1378	11.081	10.9906	11.4678	10.8064	10.7392	10.3617	12.6032	11.5093	11.7456	10.6546	12.7552	10.47	10.8388	11.3843	11.5952	11.889	10.6383	12.0611	10.7817	10.4549	12.6392	9.69733	12.7888
ENSECAG00000000797	Sad1 and UNC84 domain containing 2 [Source:VGNC Symbol;Acc:VGNC:23759]	SUN2	12.3576	12.5417	12.0554	12.53	12.3475	12.757	12.3401	12.381	12.6231	12.668	12.8453	12.5902	12.3478	12.7544	12.7398	12.5066	13.067	12.1257	12.6903	12.4447	12.4818	12.407	12.2872	12.3871	11.8728	12.6258	12.5679	12.6532	12.4826	12.3311	13.0692	12.8227
ENSECAG00000000799	dynein axonemal assembly factor 3 [Source:NCBI gene;Acc:100055404]	0	10.1611	7.36449	10.1491	9.53092	9.64869	8.06892	10.4676	9.18708	10.4257	8.83668	8.54457	9.54724	8.04828	7.45817	6.82224	10.9652	11.8945	9.6171	7.4905	10.935	7.09086	7.11805	9.51501	10.0157	9.65702	8.89627	9.46333	8.63924	8.08772	9.87674	9.73262	11.4746
ENSECAG00000000800	heparan sulfate 2-O-sulfotransferase 1 [Source:NCBI gene;Acc:100063266]	0	6.90944	7.54193	7.80534	7.70655	7.73658	7.8294	7.49461	7.82949	7.66667	7.43925	7.71397	7.22824	7.90309	7.82035	8.13301	7.28615	6.32931	7.09509	7.38069	7.70367	7.51621	7.63708	7.54058	7.6263	7.58805	7.67649	7.34376	7.47811	7.77825	7.22859	7.85656	6.73821
ENSECAG00000000803	olfactory receptor 11H6-like [Source:NCBI gene;Acc:100072541]	0	0	0	0	0	0	0	0	0	0	0	0	0	0	0	0	0	0	0	0	0	0	0	0	0	0	0	0	0	0	0	0	0
ENSECAG00000000808	Tctex1 domain containing 1 [Source:VGNC Symbol;Acc:VGNC:50894]	TCTEX1D1	10.5271	10.5497	10.6597	10.2652	9.9601	9.57911	10.2262	10.1565	10.1573	10.7131	10.1511	10.1487	9.78317	9.12194	10.343	10.4665	9.43116	10.1214	9.73231	10.1559	10.3119	9.62551	9.94409	9.38117	10.3256	9.7663	10.2342	9.79425	9.98333	9.59657	9.99766	9.71181
ENSECAG00000000809	glutaminyl-tRNA synthetase [Source:VGNC Symbol;Acc:VGNC:22069]	QARS	12.3942	12.3296	12.3188	12.0971	12.0444	12.3116	12.2579	12.1949	12.2625	12.157	12.3609	12.2714	12.0647	12.2853	12.2455	12.5394	13.4212	12.9115	12.7081	12.2984	12.1297	12.3201	12.204	12.0348	12.2645	12.4262	12.4039	12.0635	12.1106	12.5179	13.2585	13.0585
ENSECAG00000000811	translocase of inner mitochondrial membrane 10B [Source:VGNC Symbol;Acc:VGNC:56794]	TIMM10B	8.88384	9.00667	8.40592	8.43842	8.40385	8.59806	8.4615	8.5743	8.79116	8.56486	8.82193	8.54964	8.69955	8.72437	8.58545	8.36252	10.6694	9.20964	9.11138	8.83806	8.63676	9.33901	8.78696	8.76027	8.69548	8.94525	9.05438	8.87534	8.63879	9.78719	9.77749	8.92275
ENSECAG00000000813	sodium voltage-gated channel alpha subunit 5 [Source:VGNC Symbol;Acc:VGNC:22740]	SCN5A	1.58123	1.60698	2.31351	1.6785	2.39291	1.96404	2.52087	1.8644	2.41496	1.4182	1.56256	2.29907	1.55704	1.70132	1.99142	2.34526	1.44429	1.74212	1.43975	1.58358	1.39565	1.41191	2.31221	1.89282	2.47645	1.96788	1.42323	2.00881	1.96289	1.76026	1.44548	3.25804
ENSECAG00000000815	G protein-coupled receptor kinase 1 [Source:VGNC Symbol;Acc:VGNC:18593]	GRK1	-1.36041	-1.35424	-1.37515	-1.26894	-1.36831	-1.35905	-1.37039	-1.37855	-1.29851	-1.25885	-1.36538	-1.35991	-1.36682	-1.36419	-1.35575	-1.37661	-1.34466	-0.959545	-1.34696	-1.35984	-1.37279	-1.36237	-1.37023	-1.36807	-1.36573	-1.35844	-1.15696	-1.3537	-1.35916	-1.35394	-1.34406	-1.052
ENSECAG00000000816	adenosine monophosphate deaminase 3 [Source:VGNC Symbol;Acc:VGNC:15285]	AMPD3	7.64079	6.99654	8.27129	7.5297	7.56408	7.01015	7.30825	7.38331	7.57198	7.1134	6.71393	8.03353	7.00202	7.65114	6.57628	8.03159	7.113	8.1168	7.99071	8.2241	6.3954	6.86032	6.88513	7.50263	7.28994	8.00477	7.27872	7.9958	6.87478	7.46889	7.75225	8.5402
ENSECAG00000000817	nucleosome assembly protein 1 like 4 [Source:VGNC Symbol;Acc:VGNC:20558]	NAP1L4	10.5164	10.6353	10.5958	10.7086	10.7556	10.8285	10.6365	10.9698	10.8112	10.4525	10.6806	10.7454	11.0259	10.8833	10.7882	10.5433	10.4259	10.8239	10.6801	10.6478	10.8459	11.0206	10.6782	10.9418	10.8392	10.9365	10.6364	10.9286	10.8248	10.9405	10.4481	10.669
ENSECAG00000000820	olfactory receptor 11H6-like [Source:NCBI gene;Acc:100072386]	0	0	0	0	0	0	0	0	0	0	0	0	0	0	0	0	0	0	0	0	0	0	0	0	0	0	0	0	0	0	0	0	0
ENSECAG00000000822	olfactory receptor family 52 subfamily W member 1 [Source:HGNC Symbol;Acc:HGNC:15239]	OR52W1	2.26769	2.73392	3.152	3.02137	2.92426	2.50567	3.21858	2.71568	2.87242	2.77729	2.62882	2.27747	2.5324	2.12243	3.45975	2.91221	2.0204	1.98979	2.19895	2.74986	2.9596	2.47765	2.94219	2.33763	2.82044	2.50164	2.30033	2.31465	2.83561	2.81798	3.67458	2.27138
ENSECAG00000000823	autophagy related 4C cysteine peptidase [Source:VGNC Symbol;Acc:VGNC:15624]	ATG4C	8.71398	8.4792	8.7472	8.80298	8.70784	8.71272	8.73607	8.44901	8.44283	8.45281	8.84253	8.50844	8.92856	8.72721	8.94793	8.62463	8.06695	8.30759	8.38775	8.42368	8.82165	8.612	8.62278	8.44733	8.72376	8.04028	8.62661	8.43712	8.60896	8.62871	8.03606	7.72218
ENSECAG00000000825	0	0	3.24386	3.9209	6.95369	6.14031	3.32441	4.10158	5.31388	4.36392	6.75026	4.47902	5.46409	4.28807	3.46009	4.21952	4.07297	4.27339	7.50797	5.66583	6.6744	7.80661	3.67959	4.35921	5.86848	3.44685	6.46149	3.8565	6.90323	4.25151	3.65578	6.1575	6.78631	3.90105
ENSECAG00000000827	testis expressed 44 [Source:VGNC Symbol;Acc:VGNC:24024]	TEX44	-1.92331	-1.92081	-1.92927	-1.92655	-1.76567	-1.92276	-1.92734	-1.8656	-1.93458	-1.9226	-1.92531	-1.9231	-1.9259	-1.92483	-1.92142	-1.92992	-1.91693	-1.92189	-1.91786	-1.92308	-1.92831	-1.9241	-1.92728	-1.9264	-1.92546	-1.92251	-1.92144	-1.92059	-1.9228	-1.92069	-1.91669	-1.93037
ENSECAG00000000831	0	0	7.11235	7.33026	7.60103	7.24072	7.20593	7.36576	7.5453	7.29256	7.20307	7.79317	7.03399	6.90937	6.64886	6.68422	7.39368	7.50036	6.86424	6.94884	7.32984	7.4035	7.28776	7.44617	7.22927	6.48767	7.36241	6.53751	6.81565	6.87687	7.31867	6.55369	7.4741	6.47084
ENSECAG00000000834	La ribonucleoprotein domain family member 7 [Source:VGNC Symbol;Acc:VGNC:19590]	LARP7	10.99	10.7479	11.104	11.0619	11.0093	11.1336	10.8831	10.9362	10.8178	10.9553	11.0582	11.0374	11.4367	11.2498	11.1838	10.9033	10.0074	10.6657	10.5853	10.6992	11.1647	10.5817	11.0561	10.9445	11.1105	10.2487	10.9478	11.2296	11.2033	9.47294	10.3214	9.47939
ENSECAG00000000835	coiled-coil domain containing 152 [Source:VGNC Symbol;Acc:VGNC:16130]	CCDC152	9.20131	8.85756	8.00448	9.17252	8.98391	10.3941	8.79976	8.44626	8.45975	9.60465	9.8743	8.08622	9.314	10.1272	10.5624	8.5064	6.9187	8.2411	8.7893	8.4517	9.55496	9.86471	9.22369	8.31321	8.31756	8.84107	9.40884	8.37253	9.48658	9.00459	8.62604	7.6606
ENSECAG00000000836	FES proto-oncogene, tyrosine kinase [Source:VGNC Symbol;Acc:VGNC:17997]	FES	10.8398	11.634	10.3937	11.2794	11.1245	11.5739	10.9738	11.1518	10.9971	11.3422	11.5884	11.1443	11.4355	11.6283	11.4656	10.8508	12.6427	11.0987	11.7183	10.7641	11.5573	11.5614	10.9966	10.963	10.6674	11.49	11.1483	11.276	11.4981	11.2987	12.9578	11.3486
ENSECAG00000000840	natriuretic peptide C [Source:VGNC Symbol;Acc:VGNC:56590]	NPPC	-0.804372	-1.14249	-1.04491	-1.16134	-1.16117	-1.14888	-1.16292	-1.08207	-1.16575	-1.14835	-1.15727	-1.15001	-1.15918	-1.15569	-1.14449	-1.16402	-1.12977	-1.14605	-1.13283	-1.14993	-1.16334	-0.605336	-1.16289	-1.16084	-1.15774	-1.14807	-1.14455	-1.14178	-1.14902	-0.879575	-0.602441	-1.1642
ENSECAG00000000841	heat shock protein family A (Hsp70) member 1 like [Source:HGNC Symbol;Acc:HGNC:5234]	HSPA1L	6.15791	6.35401	6.05423	5.74847	6.56525	7.34989	6.45513	5.99784	6.33711	6.16575	6.03182	6.38926	7.90329	6.38926	7.10002	6.23452	7.83334	7.72172	7.278	6.13458	8.17628	7.3712	7.70969	6.51609	7.36705	6.36258	6.44638	7.60252	8.44335	6.74329	8.36001	6.52072
ENSECAG00000000843	forkhead box C2 [Source:NCBI gene;Acc:100036555]	FOXC2	0.620136	0.627275	1.24745	0.611566	1.70589	0.621667	1.99677	1.22156	1.20373	1.09151	0.781678	0.8008	0.776328	1.1595	0.625487	1.15049	0.639305	1.64879	0.636313	0.620773	0.607263	0.617967	0.609763	0.611949	0.614368	2.06926	1.22675	0.627921	0.621541	0.627636	0.640095	0.602515
ENSECAG00000000847	solute carrier family 16 member 9 [Source:VGNC Symbol;Acc:VGNC:23046]	SLC16A9	8.7986	8.8898	8.91061	6.7801	7.04009	5.83568	6.65071	6.64511	6.6485	6.24694	6.44489	9.24009	6.47922	9.35167	7.38574	6.12179	7.58752	6.61898	8.16963	6.57769	6.35466	5.87178	7.22989	6.52648	6.96386	6.42945	6.00758	9.36522	6.67258	8.5647	7.01701	6.33777
ENSECAG00000000851	granzyme-like protein 2 [Source:NCBI gene;Acc:111768663]	0	-1.2241	-1.21786	-1.14239	-1.23221	-1.23208	-1.22272	-1.04266	-0.966749	-1.09444	-1.22232	-1.22912	-1.22358	-1.23057	-1.22791	-1.21938	-1.1472	-1.20817	-1.12099	-1.21049	-1.22352	-1.23596	-1.22608	-1.23402	-1.23183	-1.03432	-1.12293	-1.21943	-1.21731	-1.22283	-1.21755	-1.20756	-1.06878
ENSECAG00000000852	SH3 domain GRB2 like endophilin interacting protein 1 [Source:VGNC Symbol;Acc:VGNC:22916]	SGIP1	9.18699	8.84484	9.22018	8.53387	8.52407	8.74183	8.39123	8.60561	8.72931	8.99156	8.77665	8.32449	9.15302	9.64616	9.55542	8.94958	8.09016	8.36252	8.95041	8.11133	8.51643	8.34271	8.43144	8.44234	8.52225	8.28859	8.52371	8.64417	9.02645	8.52725	9.1351	8.19746
ENSECAG00000000855	tripartite motif containing 23 [Source:VGNC Symbol;Acc:VGNC:24496]	TRIM23	1.75615	1.77543	3.38765	2.17981	3.64815	2.11716	3.29183	2.93699	3.37356	3.92308	2.51781	2.47927	3.69815	3.38369	1.77063	1.71009	3.22988	1.76694	2.35993	1.75788	1.72059	3.52328	1.72681	2.72032	1.74035	3.38442	1.77048	1.77716	1.75997	2.29906	1.80937	2.77778
ENSECAG00000000857	caveolae associated protein 3 [Source:VGNC Symbol;Acc:VGNC:56021]	CAVIN3	4.05523	3.49971	4.94515	4.02428	5.26663	3.67905	5.56779	4.69618	4.91129	4.09473	5.13899	4.13824	4.59153	5.87397	4.12595	5.56671	5.92995	6.06136	4.23944	5.17702	4.38038	3.82075	5.1228	4.67208	4.66256	4.41762	5.23504	4.64173	4.84567	6.6018	5.26142	6.34443
ENSECAG00000000859	HEXIM P-TEFb complex subunit 1 [Source:VGNC Symbol;Acc:VGNC:18761]	HEXIM1	11.3199	10.7577	10.9845	10.7115	10.7148	11.0853	10.9301	10.8964	10.7671	10.8863	10.8144	10.751	10.8547	10.856	10.6622	11.1986	10.6134	11.3443	11.0074	11.0645	10.865	11.0209	11.1	11.0165	10.9749	10.9952	10.8526	11.2097	11.0171	10.6027	11.1357	11.2199
ENSECAG00000000860	colony stimulating factor 1 receptor [Source:VGNC Symbol;Acc:VGNC:16896]	CSF1R	12.5911	13.4261	11.9891	13.2008	13.0294	14.0046	12.4048	13.1014	13.1074	13.1778	13.9735	13.1713	13.6179	14.1416	13.7705	12.1117	13.8211	12.8094	13.7099	12.3257	13.4662	12.8879	12.6815	13.3409	12.675	13.4137	13.1117	13.8972	13.4951	12.2192	14.1449	12.8094
ENSECAG00000000861	coiled-coil-helix-coiled-coil-helix domain containing 3 [Source:VGNC Symbol;Acc:VGNC:16480]	CHCHD3	10.1036	9.91657	9.87663	9.798	10.06	10.0805	10.039	10.1745	10.0244	10.0441	9.97643	10.0792	10.2487	10.2448	9.94039	9.69157	9.45845	9.71363	10.2567	9.98916	10.0749	10.3567	9.94117	10.2737	9.88	10.1861	10.1465	10.2527	10.0185	10.5386	9.27612	9.87372
ENSECAG00000000862	heparan sulfate-glucosamine 3-sulfotransferase 6 [Source:VGNC Symbol;Acc:VGNC:18877]	HS3ST6	5.66545	3.92619	6.80519	5.74859	6.50022	4.15783	6.16341	6.06819	6.73743	4.77126	5.54042	5.6185	4.64042	4.17122	3.66457	6.54413	7.43854	6.27936	5.39433	7.38718	3.74361	4.03477	5.29554	6.33463	6.11284	5.87036	6.32641	5.2867	4.60469	5.81679	4.14634	7.41302
ENSECAG00000000863	sulfotransferase family 1B member 1 [Source:HGNC Symbol;Acc:HGNC:17845]	SULT1B1	4.87828	3.12815	6.20334	4.76936	5.49483	4.0364	5.73183	5.31349	5.50203	3.76216	3.5082	4.74946	3.6592	3.31422	2.9415	4.80538	4.17396	5.24707	3.60804	5.98692	2.99467	3.9892	4.78468	5.26304	5.87593	4.93893	4.61241	4.2881	3.66789	5.42412	3.0115	4.55488
ENSECAG00000000864	chromosome 13 C16orf71 homolog [Source:VGNC Symbol;Acc:VGNC:51110]	C13H16orf71	9.21749	6.7795	8.98486	8.04728	8.4099	7.02352	9.02607	7.86779	9.21052	7.63439	7.47407	8.05964	6.8073	6.56085	6.01824	9.44679	8.3172	7.90838	6.5343	9.64178	6.32053	6.20331	8.19169	8.72925	8.1973	7.67178	8.77875	7.43229	6.97757	7.91572	7.69617	9.8487
ENSECAG00000000866	P19 lipocalin [Source:NCBI gene;Acc:100034213]	P19	-1.46223	-1.31127	-1.31361	-1.46857	-1.46847	-1.46116	-1.47011	-1.39619	-1.47852	-1.46085	-1.46616	-1.46184	-1.46729	-1.46522	-1.45855	-1.47514	-1.44979	-1.45948	-1.45161	-1.46179	-1.39139	-1.46378	-1.46999	-1.46828	-1.46643	-1.46068	-1.45859	-1.45693	-1.46125	-1.45712	-1.44932	-1.09031
ENSECAG00000000869	ribosomal protein L26 like 1 [Source:VGNC Symbol;Acc:VGNC:55489]	RPL26L1	13.3199	13.0979	12.5155	12.7697	12.8378	12.8894	12.8269	12.7848	13.0042	13.02	13.1467	13.08	13.2838	13.269	13.1899	12.6307	13.2453	13.2885	13.3668	12.9377	13.2353	13.6471	13.1525	13.0446	13.1178	13.0626	13.4867	13.2675	13.3025	14.1514	12.8444	13.1276
ENSECAG00000000870	trans-golgi network vesicle protein 23 homolog B [Source:NCBI gene;Acc:100073135]	0	9.19973	8.10607	9.48796	8.83092	8.98072	8.66182	9.22604	8.77839	9.30992	8.54357	8.70591	8.59799	8.62637	8.46775	8.54605	9.21105	8.41148	8.69967	8.0244	9.40919	8.37725	8.78222	8.86816	8.98022	9.18638	8.14265	9.1002	8.62243	8.4324	9.39232	8.23253	8.67562
ENSECAG00000000872	torsin 1A interacting protein 1 [Source:VGNC Symbol;Acc:VGNC:24412]	TOR1AIP1	10.5238	10.6739	10.9	10.7787	10.6842	10.8078	10.5816	10.6006	10.4775	10.9225	10.6777	10.5341	10.7951	10.941	10.7502	10.5642	10.0884	10.3729	10.3894	10.6046	10.5551	10.8082	10.5532	10.6307	10.5478	10.9806	10.588	10.6214	10.7475	10.8776	9.88364	10.1862
ENSECAG00000000873	melanoma-associated antigen 8-like [Source:NCBI gene;Acc:111771547]	0	-0.799235	-0.792953	-0.804102	-0.802005	-0.801963	-0.798737	-0.531476	-0.81022	-0.698248	-0.798591	-0.800982	-0.799051	-0.647574	-0.800573	-0.616103	-0.370483	-0.774954	-0.797938	0.374186	-0.799027	-0.544583	-0.497005	-0.802584	-0.801882	-0.801102	-0.79851	-0.795874	-0.454307	-0.798778	-0.792386	-0.773828	-0.804901
ENSECAG00000000874	atypical chemokine receptor 1 [Source:VGNC Symbol;Acc:VGNC:55180]	ACKR1	-2.17401	-2.1721	-2.17855	-2.17648	-2.17645	-2.17359	-2.17708	-2.1861	-2.1826	-2.17347	-2.17554	-2.17385	-2.17598	-2.17517	-2.17257	-2.17905	-2.16915	-2.11166	-2.16986	-2.17383	-2.17783	-2.17461	-2.17704	-2.17637	-2.17565	-2.1734	-2.14183	-2.17194	-2.17362	-2.17201	-2.16896	-2.1794
ENSECAG00000000875	forkhead box L1 [Source:VGNC Symbol;Acc:VGNC:58450]	FOXL1	0.253704	0.259323	0.961422	0.246968	1.16767	0.254909	1.2071	0.956704	0.233021	0.255262	0.559548	0.436067	0.248278	0.250456	0.257916	0.705863	0.268803	1.1395	0.266444	0.254206	0.243589	0.427305	0.401388	0.247269	0.249169	1.80047	0.60962	0.259832	0.25481	0.259608	0.269426	0.239864
ENSECAG00000000878	0	0	1.51575	1.36726	2.50998	1.72323	2.13697	2.07595	1.97475	2.37781	1.88713	2.086	1.63152	1.98283	1.83323	1.74964	1.80789	2.58892	1.3837	1.52945	1.37961	1.3584	2.14279	1.35458	1.6023	1.61649	1.83299	1.36056	2.51961	1.69452	2.62898	1.36775	1.38478	1.3336
ENSECAG00000000879	calcium binding protein 39 like [Source:VGNC Symbol;Acc:VGNC:15971]	CAB39L	8.46936	8.33044	9.01261	8.57293	8.87982	8.59347	8.87755	8.73982	8.68612	8.31281	8.66571	8.39353	8.64726	8.62086	8.53813	8.89657	7.85189	8.6065	8.1878	8.85016	8.61089	8.50764	8.53442	8.64243	8.82187	8.51335	8.80687	8.55689	8.51833	8.25487	7.75836	8.24292
ENSECAG00000000880	spermatogenesis associated 33 [Source:NCBI gene;Acc:102150675]	0	8.43979	6.64271	7.84154	7.17879	7.1935	6.58266	7.62952	6.9968	7.75813	6.90651	7.06201	7.34502	6.46455	6.8183	6.63634	8.10047	8.51733	7.62756	6.48938	7.99609	6.6522	6.83804	7.03847	7.46993	7.54623	6.94464	7.97928	6.83256	6.70951	7.75051	7.5351	8.32175
ENSECAG00000000882	olfactory receptor family 5 subfamily R member 1 [Source:VGNC Symbol;Acc:VGNC:54832]	OR5R1	0	0	0	0	0	0	0	0	0	0	0	0	0	0	0	0	0	0	0	0	0	0	0	0	0	0	0	0	0	0	0	0
ENSECAG00000000883	RNA binding motif protein 27 [Source:NCBI gene;Acc:100061055]	0	9.40002	9.95055	10.2102	10.225	10.155	10.2865	9.93097	10.0665	9.92616	9.98386	10.0549	9.77139	10.3313	10.0487	10.1273	9.74868	9.29309	9.64506	9.76809	9.83062	10.1083	9.31964	9.99528	9.99153	10.2009	9.73398	9.62263	10.1856	10.0558	8.08371	9.20321	8.82824
ENSECAG00000000887	ADP ribosylation factor like GTPase 4C [Source:VGNC Symbol;Acc:VGNC:15517]	ARL4C	9.35705	9.45249	9.49154	8.90107	9.08044	9.45487	8.95869	9.4412	9.68372	9.85141	9.20654	9.58551	9.47929	9.48624	9.6671	9.28852	9.32385	9.46693	10.2108	9.47673	9.13402	9.52467	9.61417	9.65672	8.86759	9.9741	9.39722	9.06867	9.44228	9.08766	9.64022	9.30499
ENSECAG00000000889	zinc finger protein 322 [Source:VGNC Symbol;Acc:VGNC:25301]	ZNF322	8.37595	8.70054	8.74631	8.62508	8.57071	9.1325	8.48822	8.52736	8.74067	8.37001	8.84572	8.32267	8.58909	8.60896	8.90324	8.41131	7.8863	8.14918	8.26095	8.57204	8.54511	8.92656	8.50041	8.74026	8.58113	8.80198	8.64976	8.57193	8.49726	8.09348	8.15028	8.3632
ENSECAG00000000891	large tumor suppressor kinase 1 [Source:VGNC Symbol;Acc:VGNC:19597]	LATS1	8.52261	9.07511	9.48939	9.29451	9.28575	9.69274	9.2449	9.32824	9.02209	9.2273	9.25116	8.93474	9.34471	9.1959	9.364	8.92693	8.566	8.60899	8.753	8.90813	9.17445	8.60508	9.05689	8.95151	9.20442	8.86597	8.70165	9.24987	9.29186	7.55369	8.97493	8.03957
ENSECAG00000000893	carcinoembryonic antigen-related cell adhesion molecule 1 [Source:NCBI gene;Acc:100065387]	0	9.99107	9.10327	10.5272	10.1527	9.84762	9.86854	10.0877	10.8056	10.1835	9.48238	9.77855	9.66746	9.51713	9.71752	9.74125	10.1741	9.35536	10.9712	9.3109	10.7929	9.25024	9.41697	9.86641	10.5295	10.4421	10.0663	9.70369	9.70043	9.21268	9.15179	9.82815	10.5318
ENSECAG00000000896	aldehyde dehydrogenase 3 family member B2 [Source:HGNC Symbol;Acc:HGNC:411]	ALDH3B2	6.1489	6.61923	5.51485	6.70428	6.41507	6.51772	6.97561	6.35077	5.52146	6.46862	6.00063	6.83762	5.86523	6.03192	6.09208	6.85768	6.45645	6.50772	5.40351	6.45265	6.36513	6.40114	6.35881	5.45759	5.98099	6.04903	6.43503	5.99013	5.87304	5.63282	6.19852	6.48843
ENSECAG00000000897	integrin subunit alpha E [Source:VGNC Symbol;Acc:VGNC:19171]	ITGAE	9.49482	9.00522	9.97363	9.21323	9.08479	8.95266	9.53399	9.01441	8.90045	9.05296	8.71281	10.1521	8.67963	8.24891	8.59378	9.90801	9.66733	9.77859	10.2698	9.44893	9.5015	9.58382	9.12497	9.35056	9.33533	8.51491	9.12301	8.78826	8.96571	7.94334	9.32482	9.39568
ENSECAG00000000898	N(alpha)-acetyltransferase 40, NatD catalytic subunit [Source:VGNC Symbol;Acc:VGNC:69323]	NAA40	7.26329	6.90934	6.99771	7.02801	7.29468	6.84303	7.34633	7.15309	7.16995	6.92135	6.64955	6.99875	7.14431	6.84842	6.66231	7.29699	6.4795	6.75442	6.82139	7.37175	7.03956	7.16883	7.23409	7.10736	6.40506	6.87052	6.98894	7.00803	7.02569	7.38357	6.74643	7.37404
ENSECAG00000000901	leucine zipper protein 1 [Source:VGNC Symbol;Acc:VGNC:58635]	LUZP1	9.11072	9.63283	9.71482	9.64831	9.57705	9.69546	9.5904	9.78181	9.79846	9.57863	9.39813	9.5885	9.70589	9.5472	9.95969	9.81308	8.87852	9.89188	9.77957	9.91521	8.78875	8.35545	9.7259	9.50873	9.50524	9.59958	9.31054	9.68145	9.38536	8.03111	9.73017	9.93037
ENSECAG00000000903	Ras protein specific guanine nucleotide releasing factor 2 [Source:VGNC Symbol;Acc:VGNC:22200]	RASGRF2	4.62542	4.58275	4.73594	4.64932	4.59443	5.22315	4.47631	4.64209	4.55173	4.85716	4.41596	4.89539	4.67734	4.53674	4.884	4.51893	3.18405	4.37143	4.94179	4.23826	4.52133	4.29252	4.28828	4.69823	4.95348	4.5151	4.43732	4.46694	4.82023	4.45256	4.92671	3.8128
ENSECAG00000000906	ral guanine nucleotide dissociation stimulator like 2 [Source:VGNC Symbol;Acc:VGNC:56688]	RGL2	11.4728	11.3503	10.9667	11.1649	11.0909	11.0413	11.2846	11.0883	11.2682	11.3245	11.2977	11.1658	10.7741	10.9536	11.2198	11.5923	11.7979	11.0921	11.206	11.2994	11.2323	11.0158	11.2665	10.9572	10.6904	11.1565	11.1908	10.9379	11.0157	11.2604	12.0114	11.6858
ENSECAG00000000909	centrosome and spindle pole associated protein 1 [Source:VGNC Symbol;Acc:VGNC:16910]	CSPP1	10.9238	8.28824	10.8673	9.88645	9.52521	8.499	10.5038	9.19961	9.96497	9.05827	8.75931	9.12281	8.2349	7.92467	8.20967	11.3081	9.19401	9.3007	7.77465	10.5358	8.52596	7.16038	9.47983	9.13504	10.6071	8.10066	9.37635	8.12784	8.69347	7.74287	8.41483	9.46186
ENSECAG00000000910	interferon-induced transmembrane protein 3 [Source:NCBI gene;Acc:100050637]	0	14.0784	14.0381	13.2982	13.6046	13.4334	13.7393	13.3915	13.8071	13.7202	13.6254	13.6491	14.0162	13.5609	14.2877	13.4938	13.7436	15.2169	14.8068	14.0102	14.3063	13.4289	14.6258	13.8087	14.0882	13.9195	13.8367	14.0202	13.9387	13.2693	15.0276	15.1251	14.7614
ENSECAG00000000915	membrane spanning 4-domains A15 [Source:VGNC Symbol;Acc:VGNC:59274]	MS4A15	2.04956	1.14019	2.03777	1.32105	1.63953	1.36218	1.91783	1.78087	1.80821	2.1989	1.12568	1.61546	1.12395	1.12714	1.13812	2.29362	1.1542	1.56614	1.15071	2.08328	1.30186	1.12941	1.11995	1.71986	1.89084	1.1345	1.25755	1.7365	1.36106	1.14061	1.15512	1.77685
ENSECAG00000000916	bromo adjacent homology domain containing 1 [Source:VGNC Symbol;Acc:VGNC:15758]	BAHD1	8.63037	9.4925	8.98201	9.29977	9.2517	9.73663	9.39125	9.54607	9.45603	9.42772	9.41972	9.19488	9.35572	9.34216	9.56273	9.07256	9.69327	9.24692	9.6401	9.19333	9.51579	8.87253	9.46211	9.33063	8.78388	9.61166	8.9033	9.45862	9.47112	8.42213	9.94473	9.57568
ENSECAG00000000918	RAR related orphan receptor C [Source:VGNC Symbol;Acc:VGNC:22505]	RORC	9.29756	6.74492	9.20589	8.52458	8.96734	7.17442	9.52542	9.2665	8.83251	7.79324	7.54461	8.58172	6.88062	6.50396	6.16014	10.1928	9.90177	9.79514	7.29804	9.63509	6.70822	7.30371	8.36331	8.90762	8.95237	8.5887	9.05377	7.52125	6.91776	7.54819	7.7119	10.1253
ENSECAG00000000922	acid sensing ion channel subunit 2 [Source:NCBI gene;Acc:100058355]	ASIC2	-1.81615	-1.81268	-1.82442	-1.82066	-1.70874	-1.81538	-1.82175	-1.83459	-1.8318	-1.81516	-1.81894	-1.75993	-1.81975	-1.81827	-1.81353	-1.76956	-1.8073	-1.81418	-1.80859	-1.7601	-1.8231	-1.81725	-1.76588	-1.76453	-1.81913	-1.81504	-1.81355	-1.81238	-1.81545	-1.81251	-1.80696	-1.82596
ENSECAG00000000924	gamma-aminobutyric acid type A receptor alpha2 subunit [Source:VGNC Symbol;Acc:VGNC:18192]	GABRA2	0.991582	1.00253	2.81905	1.63678	1.15463	0.993937	1.79055	1.5922	2.19798	0.994626	0.983249	0.992453	0.980916	0.985209	0.999797	2.31017	1.0208	1.82002	1.01628	2.67558	0.971623	0.98824	1.86122	2.39574	1.90676	0.995007	0.999711	1.00352	0.993744	1.00308	1.022	2.073
ENSECAG00000000925	nei like DNA glycosylase 1 [Source:VGNC Symbol;Acc:VGNC:20665]	NEIL1	6.09623	5.17583	6.10162	5.55811	5.7945	5.78495	6.43608	6.1706	6.27804	5.7877	4.85574	5.7536	4.73853	4.60765	5.43643	6.6523	7.37132	6.38149	5.41817	6.53572	4.72642	5.63271	5.70979	5.65877	5.93522	5.46728	5.93487	5.34341	4.89123	5.83324	6.48851	6.68128
ENSECAG00000000927	0	0	7.75275	5.06031	7.52332	6.03143	5.98597	4.65661	6.90844	5.5388	7.43693	5.82447	5.89862	6.41624	5.33375	4.86806	4.44518	6.92914	6.0713	6.3067	5.17225	6.84606	3.84838	3.93435	5.91441	6.59905	7.21222	4.60043	7.10213	5.74846	5.64813	6.65117	4.5926	6.25626
ENSECAG00000000928	0	0	7.28618	6.77543	7.1828	7.42501	7.16932	7.42639	6.98947	7.0529	7.12256	7.42649	7.58098	6.72011	6.80201	6.88985	7.81486	7.84003	6.82196	7.03426	6.52397	6.52358	7.5589	7.01248	6.94503	6.48546	7.563	6.64092	7.13777	6.76509	7.2101	6.09565	7.34244	6.884
ENSECAG00000000931	transmembrane protein 119 [Source:VGNC Symbol;Acc:VGNC:24185]	TMEM119	2.19472	1.8921	1.98538	2.47239	2.47853	2.65585	2.54446	2.4608	2.30202	2.66943	2.40671	2.55659	2.57672	2.51054	2.23418	2.09634	3.54112	2.21899	3.17781	2.87082	2.58346	2.77935	2.0026	2.4767	2.38815	3.01346	2.68884	3.51005	2.45503	2.0844	4.59756	3.21813
ENSECAG00000000932	homeobox C8 [Source:HGNC Symbol;Acc:HGNC:5129]	HOXC8	5.91695	6.05296	6.83812	5.9532	5.83937	5.70079	6.68748	6.22513	6.20255	6.28723	6.24237	5.97067	5.59139	5.10092	6.30939	6.54422	8.24395	6.36673	5.86058	6.33552	6.45669	5.43064	5.9566	5.82452	6.13814	5.65682	5.97243	5.29609	6.08987	6.51135	6.73983	5.94733
ENSECAG00000000933	mitochondrial ribosomal protein S15 [Source:VGNC Symbol;Acc:VGNC:20355]	MRPS15	10.0241	9.93537	9.25731	9.46105	9.54371	9.33812	9.52767	9.41758	9.54793	9.80312	9.66519	9.81545	9.80991	9.42226	9.74831	9.84974	9.76605	10.0443	9.82359	9.81757	9.7541	9.63265	9.74145	9.70496	9.67231	9.84145	10.0175	9.63128	9.64518	9.7958	9.69738	9.98367
ENSECAG00000000934	pecanex 1 [Source:VGNC Symbol;Acc:VGNC:21209]	PCNX1	10.914	11.7224	11.8383	11.7213	11.7034	12.1864	11.3853	11.792	11.3918	11.913	11.8881	11.6426	11.846	11.8761	12.133	11.1409	11.0519	11.0275	11.8335	10.9788	11.7058	11.6359	11.42	11.3139	11.288	11.5408	11.1399	11.9197	11.8662	10.4304	11.5926	11.0258
ENSECAG00000000938	uncharacterized LOC100630426 [Source:NCBI gene;Acc:100630426]	0	0	0	0	0	0	0	0	0	0	0	0	0	0	0	0	0	0	0	0	0	0	0	0	0	0	0	0	0	0	0	0	0
ENSECAG00000000939	fumarylacetoacetate hydrolase [Source:VGNC Symbol;Acc:VGNC:17777]	FAH	9.9458	9.7319	9.51257	9.7252	9.61315	9.68203	9.68007	9.50443	9.73277	9.52343	9.73548	9.33486	9.68477	9.84696	9.77108	10.1426	10.9128	10.243	9.50651	9.95651	9.61276	9.48209	9.63817	9.44604	9.66361	9.62252	9.63742	9.451	9.30578	10.1354	10.2892	10.5338
ENSECAG00000000940	cryptochrome circadian regulator 2 [Source:VGNC Symbol;Acc:VGNC:16881]	CRY2	9.5748	9.35718	9.73629	9.62906	9.70123	9.46734	10.0983	9.74397	9.97188	9.33696	9.40944	9.58831	9.20479	8.88331	9.30484	10.4013	10.3985	9.91417	9.5269	10.3686	9.1907	9.41151	9.39904	9.80629	9.3967	9.54993	9.83001	9.32027	9.03073	9.87705	10.1716	10.7213
ENSECAG00000000941	family with sequence similarity 187 member A [Source:HGNC Symbol;Acc:HGNC:35153]	FAM187A	3.38016	1.77446	2.9941	2.02561	2.69872	1.76301	2.67415	2.32008	3.01669	2.21484	2.26844	2.41292	2.25534	1.7514	1.77082	3.10672	1.7989	2.82484	1.79284	3.11162	1.73337	1.92071	2.39569	2.86462	2.58598	2.41735	2.62737	2.24964	1.76275	2.93148	1.8005	3.5198
ENSECAG00000000942	atypical chemokine receptor 3 [Source:VGNC Symbol;Acc:VGNC:14981]	ACKR3	6.2118	4.51813	6.13287	6.01585	5.4187	5.53009	5.46228	6.42919	6.0822	4.83778	5.33317	5.60437	4.79258	4.50558	4.11467	6.03927	6.45054	7.38431	5.61506	7.46206	4.33586	5.61536	5.93545	6.67855	6.7572	5.89784	5.89776	5.21397	4.16486	6.2141	5.26219	6.31208
ENSECAG00000000943	prostaglandin E synthase [Source:VGNC Symbol;Acc:VGNC:21990]	PTGES	6.54224	5.43803	7.07203	6.37095	7.20713	5.86829	7.40802	7.66341	6.99632	5.57614	6.40771	6.6628	5.44623	6.20286	4.45207	7.66558	7.23424	8.35682	5.89411	7.77716	4.71108	6.52684	6.9187	7.25489	7.02809	7.67459	7.32821	6.08583	5.02804	7.6505	7.34287	8.59552
ENSECAG00000000947	0	0	0.480501	0.484435	0.777654	0.809521	0.475922	1.04579	0.474802	0.679129	0.558855	0.873775	0.612058	0.859491	0.819541	0.830383	0.636232	0.471569	0.491189	0.861565	0.489495	0.845744	0.473547	0.840798	0.593796	0.603375	0.477362	0.943676	0.878488	0.894202	0.624971	0.989816	0.491638	0.57734
ENSECAG00000000949	G protein-coupled receptor 84 [Source:VGNC Symbol;Acc:VGNC:18550]	GPR84	8.2153	9.59131	8.67187	8.64584	8.43341	8.88881	7.96204	7.8697	7.66846	8.80349	8.734	9.40969	9.14476	9.80967	8.48856	7.80061	9.23036	9.08369	9.91119	8.34241	8.35389	8.9027	8.57068	7.98218	8.38626	9.64298	8.49954	9.70389	9.02223	8.75898	10.0047	8.30007
ENSECAG00000000951	signal peptide, CUB domain and EGF like domain containing 1 [Source:VGNC Symbol;Acc:VGNC:22754]	SCUBE1	2.42196	2.60978	2.39074	2.4716	2.30664	2.62716	2.29066	2.41793	2.88981	3.73237	3.19713	2.5287	1.98635	3.10264	3.48477	1.97194	1.90257	2.0577	1.89645	2.31575	2.68574	2.03324	2.43182	2.14066	2.95676	3.07114	2.50518	2.58872	2.04784	2.07274	3.18678	2.57556
ENSECAG00000000953	matrix metallopeptidase 2 [Source:VGNC Symbol;Acc:VGNC:20229]	MMP2	6.77917	4.16448	6.24115	5.11949	5.65242	3.59253	5.72126	4.52036	6.3406	4.49117	5.00292	5.58041	4.16362	3.6349	3.04572	6.72291	4.66291	4.18797	4.40226	5.63586	3.586	3.17886	4.1173	4.71055	4.80569	4.0999	5.10183	4.05908	3.44553	4.16828	4.72648	6.51646
ENSECAG00000000954	natriuretic peptide receptor 1 [Source:VGNC Symbol;Acc:VGNC:58674]	NPR1	0.571337	0.750921	0.896979	0.827867	0.565144	0.872554	0.563621	0.839057	0.83009	0.868611	0.842352	0.571755	1.04148	0.718956	0.575295	0.96506	0.585619	1.20864	1.88291	1.26943	1.27887	0.56974	0.563732	0.565327	0.713603	0.736182	0.745692	0.748343	0.982276	0.898356	0.586213	0.55847
ENSECAG00000000960	PNMA family member 5 [Source:VGNC Symbol;Acc:VGNC:21627]	PNMA5	3.15014	2.61636	3.64468	3.36262	3.85067	2.43646	4.60393	3.93467	3.68384	3.25602	3.40627	3.00575	2.84642	2.77396	2.606	3.92962	2.31581	4.01862	2.30706	4.06681	2.94156	2.2526	3.04008	2.91935	3.84256	3.80984	3.41677	2.62128	2.70715	2.28149	3.07918	3.59873
ENSECAG00000000962	transmembrane protein 145 [Source:VGNC Symbol;Acc:VGNC:51086]	TMEM145	7.29627	7.24078	6.26497	6.9888	6.82272	7.06552	6.25953	6.80695	6.703	7.06509	7.50416	6.80779	7.24148	7.00351	7.50575	6.82348	8.42459	6.65878	7.9726	6.75816	7.72702	6.49624	6.898	6.85574	6.48636	6.5555	6.54862	6.72765	7.46735	6.17511	8.74085	7.07498
ENSECAG00000000963	C-X9-C motif containing 2 [Source:VGNC Symbol;Acc:VGNC:16650]	CMC2	9.32743	9.02727	8.43544	8.46294	8.52783	8.12405	8.62447	8.41735	8.57762	8.61961	8.78195	8.6888	8.84575	8.70446	8.56379	8.64273	8.67761	9.07564	8.70666	8.89042	8.90486	9.16563	8.86256	8.89966	8.8616	8.81438	9.25172	8.91121	8.68711	9.94755	7.86717	8.73987
ENSECAG00000000964	calcium/calmodulin dependent protein kinase II inhibitor 1 [Source:HGNC Symbol;Acc:HGNC:24190]	CAMK2N1	4.59542	4.14874	4.68062	4.36122	4.10735	3.31009	4.96727	4.47637	4.34209	4.01585	4.59708	4.41572	4.51017	2.9279	3.72264	4.63784	5.08245	5.05278	4.24418	5.71489	3.89712	3.36248	4.76386	5.44374	3.70915	4.64656	4.59014	4.61888	3.75281	3.91492	4.32567	5.0629
ENSECAG00000000965	autophagy related 2B [Source:VGNC Symbol;Acc:VGNC:15621]	ATG2B	9.88243	9.83201	10.6464	10.0657	9.99951	9.919	10.4416	9.92357	10.0185	10.1653	10.1138	9.69145	9.53927	9.47152	10.1498	10.5404	9.60149	9.91483	9.85594	9.84612	10.1666	9.70562	10.119	9.62882	10.1851	9.61348	9.69877	9.65541	10.0121	9.1384	10.207	9.89893
ENSECAG00000000966	KIAA1257 ortholog [Source:NCBI gene;Acc:100146582]	0	10.5239	7.66141	10.6586	9.33385	9.12595	7.98391	10.02	8.96177	10.3337	8.60318	8.33423	9.28385	7.42993	6.9057	6.70582	10.9003	9.13617	9.53196	7.6017	10.2629	7.11647	6.97119	8.83711	9.20505	10.1613	8.28658	9.3446	7.99865	7.82961	8.33815	7.40061	10.839
ENSECAG00000000967	lymphotoxin alpha [Source:VGNC Symbol;Acc:VGNC:19829]	LTA	5.02137	6.52956	6.24029	4.98171	5.7171	5.38849	5.16236	4.73126	4.96415	6.08163	5.61487	6.78419	5.2365	5.27243	4.99911	4.7993	3.52268	5.67348	7.0672	4.68191	5.25058	5.01782	5.1531	5.36017	4.8403	5.65201	5.18478	5.50876	5.56428	4.36058	5.11213	4.86987
ENSECAG00000000968	interferon-induced transmembrane protein 3 [Source:NCBI gene;Acc:100050719]	0	9.11414	9.6538	8.54077	9.02668	8.84692	8.57433	8.7961	9.06024	8.73003	9.23599	8.76175	9.40855	8.85735	9.38428	8.82085	9.16329	9.83704	9.78837	9.30061	9.54774	8.79432	9.85867	9.4898	9.15135	9.13567	9.75627	9.53287	9.31021	8.76122	10.653	9.90509	9.65224
ENSECAG00000000971	SUN domain containing ossification factor [Source:VGNC Symbol;Acc:VGNC:23746]	SUCO	9.92289	10.0938	10.5187	10.4142	10.357	10.5221	10.2449	10.2417	10.2607	10.01	10.25	10.0862	10.3584	10.3546	10.2365	10.075	9.57089	9.7467	10.2711	10.2468	10.2166	10.2085	10.1995	10.0843	10.3373	9.97706	10.0151	10.3686	10.2969	8.99086	9.77234	9.18466
ENSECAG00000000972	PKHD1 like 1 [Source:VGNC Symbol;Acc:VGNC:21492]	PKHD1L1	0.574027	0.149977	0.269586	0.414414	0.288471	0.583055	0.139206	0.368118	0.418987	0.585828	0.428699	0.455179	0.292747	0.143084	0.148879	0.567369	0.157408	0.323134	0.155553	0.455229	0.137787	0.144279	0.139298	0.140621	0.7339	0.146964	0.148844	0.150374	0.316023	0.150199	1.59524	0.134928
ENSECAG00000000973	follistatin like 5 [Source:VGNC Symbol;Acc:VGNC:58629]	FSTL5	-2.35246	-2.35197	-2.35365	-2.35311	-2.3531	-2.35235	-2.34525	-2.35563	-2.35471	-2.35232	-2.35286	-2.35242	-2.35298	-2.35277	-2.35209	-2.35378	-2.35119	-2.35218	-2.35138	-2.35242	-2.35346	-2.35262	-2.35326	-2.35308	-2.35289	-2.3523	-2.35209	-2.35192	-2.35236	-2.35194	-2.35114	-2.35387
ENSECAG00000000974	adenosine deaminase RNA specific [Source:VGNC Symbol;Acc:VGNC:15079]	ADAR	11.0136	11.9275	12.0262	11.8122	11.7493	11.8343	11.5958	11.899	11.5636	11.7914	11.6559	12.056	11.9619	11.5769	11.8022	11.4392	11.6919	11.8018	12.2687	11.6027	11.8191	11.437	11.6847	11.7705	11.5443	12.1894	11.0748	12.1333	12.0126	10.2931	12.2985	11.5796
ENSECAG00000000977	S100 calcium binding protein Z [Source:VGNC Symbol;Acc:VGNC:22659]	S100Z	2.0766	1.52397	3.0426	2.28073	2.93655	2.09795	1.78445	2.0553	1.78474	1.99092	1.67021	1.97723	1.49673	1.50214	1.52052	3.34062	1.54702	1.9907	1.54131	2.51201	1.48503	1.50596	1.64535	2.80744	2.21549	1.97659	2.76492	1.52521	1.51289	2.3458	2.86151	3.21173
ENSECAG00000000980	olfactory receptor family 51 subfamily E member 1 [Source:VGNC Symbol;Acc:VGNC:54743]	OR51E1	-1.46512	-1.45955	-1.30032	-1.47236	-1.47224	-1.37396	-1.47411	-1.48439	-1.48365	-1.46354	-1.4696	-1.46466	-1.47089	-1.46852	-1.46091	-1.30785	-1.45092	-1.46197	-1.45299	-1.46461	-1.47628	-1.46689	-1.47397	-1.47202	-1.38077	-1.37428	-1.28149	-1.27945	-1.46399	-1.45928	-1.45037	-1.48087
ENSECAG00000000982	carbohydrate sulfotransferase 2 [Source:VGNC Symbol;Acc:VGNC:56725]	CHST2	4.85272	5.53806	6.70936	5.89061	6.2728	5.5101	6.40252	5.98227	6.293	5.70617	5.85765	6.45281	5.22616	4.93259	4.92456	7.10641	5.91756	6.27152	6.15309	7.32829	4.84568	4.99765	6.54169	7.0659	5.64692	6.61116	5.727	5.78726	5.66753	6.1391	6.60286	7.17558
ENSECAG00000000984	thymocyte selection associated [Source:VGNC Symbol;Acc:VGNC:24077]	THEMIS	4.68345	5.11095	5.9982	5.81181	5.23532	5.12468	5.59758	4.76722	5.23653	5.54545	4.94544	6.21461	4.97613	5.00794	4.57893	5.86671	4.5474	5.33524	5.62456	5.16514	5.3984	5.67395	5.17641	5.20037	5.1545	5.09734	5.72151	4.82846	4.88786	3.86488	6.14132	4.53946
ENSECAG00000000988	gap junction protein alpha 10 [Source:VGNC Symbol;Acc:VGNC:18349]	GJA10	-2.17358	-2.17212	-2.17707	-2.17548	-2.17545	-2.17326	-2.17594	-2.18286	-2.18017	-2.17316	-2.17476	-2.17346	-2.15152	-2.17447	-2.17248	-2.15398	-2.16985	-2.17275	-2.1704	-2.17345	-2.17651	-2.17404	-2.1759	-2.15182	-2.17484	-2.17311	-2.17249	-2.17199	-2.17328	-2.17205	-2.16971	-2.17771
ENSECAG00000000989	olfactory receptor family 6 subfamily T member 1 [Source:HGNC Symbol;Acc:HGNC:14848]	OR6T1	-2.35247	-2.35182	-2.35402	-2.35331	-2.3533	-2.35232	-2.35352	-2.3566	-2.3554	-2.35228	-2.35299	-2.35241	-2.35314	-2.35286	-2.35197	-2.35419	-2.35081	-2.34162	-2.35105	-2.35241	-2.35377	-2.35267	-2.3535	-2.35327	-2.35303	-2.35226	-2.35198	-2.35176	-2.35233	-2.35178	-2.35074	-2.35431
ENSECAG00000000991	PNMA family member 3 [Source:VGNC Symbol;Acc:VGNC:21626]	PNMA3	2.7158	1.62198	2.57624	2.34397	2.54693	1.9293	2.63486	2.64804	2.47043	1.61201	1.89196	1.77904	1.59476	1.76004	1.94989	3.59325	1.64508	2.96121	1.63935	2.5076	2.26967	1.60397	1.8627	2.34802	2.00536	2.66001	2.47777	1.62322	1.6109	1.62267	3.297	2.48995
ENSECAG00000000993	trace amine associated receptor 1 [Source:VGNC Symbol;Acc:VGNC:23835]	TAAR1	-0.198917	-0.685507	-0.286446	-0.689846	-0.242492	-0.687071	-0.690377	-0.696729	-0.694602	-0.686946	-0.68898	-0.687338	-0.551678	-0.688633	-0.686007	-0.0917736	-0.670184	-0.686389	-0.674289	-0.687319	-0.691012	-0.688094	-0.690336	-0.689742	-0.689082	-0.686878	-0.266702	-0.517018	-0.687106	-0.256144	-0.669115	-0.692288
ENSECAG00000000999	0	0	0	0	0	0	0	0	0	0	0	0	0	0	0	0	0	0	0	0	0	0	0	0	0	0	0	0	0	0	0	0	0	0
ENSECAG00000001002	neuronal differentiation 4 [Source:VGNC Symbol;Acc:VGNC:20694]	NEUROD4	0	0	0	0	0	0	0	0	0	0	0	0	0	0	0	0	0	0	0	0	0	0	0	0	0	0	0	0	0	0	0	0
ENSECAG00000001004	transmembrane protein 74B [Source:VGNC Symbol;Acc:VGNC:24315]	TMEM74B	-1.12034	-1.11305	-1.13042	-1.12951	-1.12949	-1.11874	-1.12979	-0.84172	-0.977707	-0.882458	-1.00963	-1.11975	-0.911543	-1.1248	-0.880266	-1.13063	-1.10173	-1.11622	-1.10445	-1.11967	-1.02725	-1.12266	-1.12977	-1.01589	-1.12663	-1.11801	-1.11489	-1.11241	-1.11887	-0.878555	-1.10102	-1.13077
ENSECAG00000001005	meiosis specific with OB-fold [Source:VGNC Symbol;Acc:VGNC:49412]	MEIOB	3.74171	3.28318	5.36408	4.23096	4.53686	2.86612	3.76122	3.98133	4.62559	2.5143	3.56957	4.08745	2.47603	2.67346	2.52855	4.79871	4.47965	4.65391	2.96762	5.47693	2.87283	3.32565	3.22924	4.08779	5.16131	2.86487	4.28537	2.91191	2.99968	3.67796	4.68377	3.64629
ENSECAG00000001007	olfactory receptor 6B2 [Source:NCBI gene;Acc:100057739]	0	0	0	0	0	0	0	0	0	0	0	0	0	0	0	0	0	0	0	0	0	0	0	0	0	0	0	0	0	0	0	0	0
ENSECAG00000001010	serine peptidase inhibitor, Kazal type 2 [Source:NCBI gene;Acc:102147605]	0	2.64416	1.82442	1.99481	1.7456	2.34992	1.48444	1.94743	2.64607	1.65159	1.66082	1.88177	2.37007	1.47103	1.76703	1.66772	2.76671	1.51244	3.04557	2.12637	2.54488	1.46153	2.26356	1.73046	2.21	2.21337	1.48554	2.54671	1.67707	1.48424	1.49392	1.51369	2.44192
ENSECAG00000001013	phosphatidylinositol glycan anchor biosynthesis class B [Source:VGNC Symbol;Acc:VGNC:21421]	PIGB	8.09824	8.12235	8.44463	8.00088	8.14606	7.96938	7.98047	7.85279	8.06716	7.40328	7.86295	8.00176	7.68832	8.18759	8.1583	8.33914	6.95138	8.23444	8.18485	8.10373	8.0306	8.59957	7.8798	7.9696	8.24849	7.51017	8.3564	8.21171	7.50538	9.48272	7.01111	8.28874
ENSECAG00000001014	ATP binding cassette subfamily C member 3 [Source:VGNC Symbol;Acc:VGNC:14918]	ABCC3	8.7361	8.17976	9.02365	8.48088	9.47475	9.15497	8.44325	8.66838	9.55452	9.41121	9.69474	8.26311	9.29736	9.35831	9.98029	9.79686	9.85616	8.41013	10.0932	8.18655	9.98543	8.47398	8.79023	8.29158	9.21681	9.14098	9.24537	8.32811	9.67315	8.33214	10.9971	10.1123
ENSECAG00000001016	0	0	5.75715	5.87112	7.11923	6.38402	6.03556	5.97154	6.77429	6.30141	6.03114	6.54242	6.13838	5.95659	5.23147	4.99357	6.50942	6.93233	4.2438	5.61532	5.46755	7.09595	6.07379	5.15563	6.03188	5.18433	6.53483	4.78245	4.91671	5.97189	6.32419	4.89663	5.79707	5.68858
ENSECAG00000001018	SRY-box 12 [Source:VGNC Symbol;Acc:VGNC:58956]	SOX12	3.13236	3.42443	3.31385	3.35044	3.05799	3.08315	3.55775	2.6832	3.00673	2.81679	3.09039	3.07598	2.51373	3.09839	2.94109	3.48988	5.00707	3.49441	2.91743	3.77604	2.92481	2.54216	3.02395	2.50536	2.83071	3.52205	3.27118	2.85761	2.56346	2.26228	4.36085	4.04124
ENSECAG00000001019	olfactory receptor 8B3-like [Source:NCBI gene;Acc:100071811]	0	0	0	0	0	0	0	0	0	0	0	0	0	0	0	0	0	0	0	0	0	0	0	0	0	0	0	0	0	0	0	0	0
ENSECAG00000001021	ADP ribosylation factor like GTPase 4D [Source:VGNC Symbol;Acc:VGNC:15518]	ARL4D	5.0213	3.90499	4.25736	4.01239	4.64336	4.92329	4.51249	4.55841	5.28163	5.11106	4.93611	4.17981	4.52298	4.31373	4.43619	3.90001	5.27171	5.68834	4.98645	4.03574	5.10357	5.89381	4.91495	4.39168	4.53642	4.89414	4.71943	4.86299	4.96769	5.52391	4.9076	4.8594
ENSECAG00000001022	urocortin 2 [Source:VGNC Symbol;Acc:VGNC:56826]	UCN2	2.993	2.99606	2.73289	2.38185	3.19669	2.5503	3.33271	2.64128	2.60912	2.84618	3.03032	2.33277	2.16961	2.82002	2.84866	2.87404	3.25577	2.98198	2.06784	3.2601	2.33614	2.62338	2.80453	2.85673	2.87029	2.88191	2.35244	2.79316	2.03858	2.36149	2.07535	3.39573
ENSECAG00000001025	0	0	0.835163	1.37203	1.86518	1.1839	1.37538	1.23808	0.963127	1.17976	1.55187	0.836759	1.39558	0.991873	1.28993	0.831845	1.00134	1.52482	0.850789	0.838378	0.848325	1.10355	1.22813	0.833419	0.826866	1.18694	1.66986	0.977707	0.839441	1.01004	1.11765	1.14338	0.851441	1.03416
ENSECAG00000001031	4-hydroxyphenylpyruvate dioxygenase like [Source:VGNC Symbol;Acc:VGNC:18857]	HPDL	2.92043	2.47203	3.41513	2.68488	2.38422	2.44055	3.52197	2.96152	3.20088	2.68289	2.51832	2.85532	2.3917	2.11511	2.31457	3.63314	2.17378	3.91396	3.07688	4.11396	2.79315	2.82721	3.61344	3.30857	3.06318	3.60323	3.05644	2.32553	3.08637	3.07713	2.17575	3.40472
ENSECAG00000001033	secretagogin, EF-hand calcium binding protein [Source:VGNC Symbol;Acc:VGNC:22725]	SCGN	-0.206742	-0.203832	-0.0887084	-0.0728483	-0.071174	-0.206121	-0.0765692	-0.220337	0.256648	-0.205939	-0.20892	-0.206513	-0.209524	-0.20841	-0.204564	0.00883684	-0.198857	0.209854	-0.200102	0.294332	-0.211905	-0.207619	-0.21091	-0.0716698	0.554569	-0.205838	-0.0387495	-0.203568	-0.206172	0.527452	-0.198527	0.326328
ENSECAG00000001034	unc-45 myosin chaperone B [Source:VGNC Symbol;Acc:VGNC:24794]	UNC45B	-1.72969	-1.72497	-1.74095	-1.73582	-1.6618	-1.72865	-1.73731	-1.75267	-1.75097	-1.72835	-1.73348	-1.7293	-1.73458	-1.73257	-1.72612	-1.74217	-1.71765	-1.72702	-1.41503	-1.72925	-1.73914	-1.73119	-1.73719	-1.65896	-1.65737	-1.72818	-1.72616	-1.72456	-1.72873	-1.72474	-1.71719	-1.66652
ENSECAG00000001035	zinc finger CCHC-type containing 3 [Source:VGNC Symbol;Acc:VGNC:58960]	ZCCHC3	8.17392	8.70945	8.30459	8.43856	8.44212	8.7163	8.5598	8.37305	8.13668	8.43134	8.43387	8.41256	8.42688	8.11762	8.95297	8.68155	8.15295	7.91748	8.00223	8.28597	8.57724	8.74038	8.60239	8.65021	7.92198	8.72091	8.27871	8.45706	8.54001	8.39125	8.8812	8.45973
ENSECAG00000001037	heat shock 70kDa protein 1A [Source:NCBI gene;Acc:100050827]	HSPA1A	15.9437	16.2592	15.5231	15.4716	16.3027	17.085	16.208	15.682	16.2162	16.4468	16.4881	16.8057	17.1616	16.2049	17.0034	15.7743	17.536	16.9482	17.6195	16.1443	17.5405	17.077	17.6177	16.4639	16.9296	16.5386	17.0258	17.2647	17.6942	16.4537	18.3056	16.0807
ENSECAG00000001039	potassium channel tetramerization domain containing 18 [Source:VGNC Symbol;Acc:VGNC:19321]	KCTD18	8.76636	8.03625	8.30212	8.24815	8.41735	8.38403	8.51343	8.17432	8.20647	7.97741	8.2117	8.18983	8.20609	8.10957	8.28179	8.77701	7.93497	8.07502	7.73382	8.51188	8.19473	8.45439	8.24803	8.3395	8.194	7.81661	8.14057	8.00681	8.16454	8.41734	7.50791	8.23831
ENSECAG00000001041	centromere protein N [Source:VGNC Symbol;Acc:VGNC:16399]	CENPN	6.8909	8.10392	6.4282	7.50454	7.99416	7.23017	7.60178	7.96163	7.35231	7.92038	7.39307	7.79364	8.1077	8.22301	7.74465	6.66453	7.17282	6.99108	6.83154	6.25667	8.48872	7.36472	7.92118	7.67768	7.45073	7.65344	7.33342	7.4262	7.68198	8.06211	6.01929	6.18256
ENSECAG00000001042	PHD finger protein 1 [Source:VGNC Symbol;Acc:VGNC:21372]	PHF1	10.3652	10.0826	9.9362	9.99827	9.78389	9.72849	9.915	9.74911	9.80361	10.0832	10.0039	9.95486	9.39565	9.5868	9.97496	10.4004	10.9484	10.1902	10.3097	9.94077	10.2239	9.61383	10.0532	9.50992	9.48229	9.53195	10.0998	9.50981	9.8429	9.74979	10.6891	10.4033
ENSECAG00000001043	nudix hydrolase 21 [Source:VGNC Symbol;Acc:VGNC:20947]	NUDT21	10.3524	10.3122	10.1635	10.3523	10.2935	10.4079	10.321	10.2361	10.2823	10.2336	10.7191	10.274	10.4497	10.7334	10.5099	10.1882	10.6998	10.4985	10.4737	10.318	10.4975	10.806	10.3776	10.3466	10.4511	10.2207	10.8118	10.4589	10.3116	11.318	10.1385	10.4431
ENSECAG00000001048	0	0	4.50536	4.2004	5.20333	4.58669	5.02389	5.24166	5.39761	4.63113	4.94894	5.28514	4.94767	4.77061	5.33181	5.14802	5.21041	5.97073	9.51439	6.48407	7.79367	5.94701	4.77765	5.23642	4.97888	4.54812	4.42333	4.73556	5.20813	5.39667	4.94103	6.89986	8.69424	5.86581
ENSECAG00000001049	Tctex1 domain containing 4 [Source:HGNC Symbol;Acc:HGNC:32315]	TCTEX1D4	11.4113	8.53376	9.90949	9.76072	9.44671	8.10985	9.94011	8.65591	10.2804	8.65075	8.46683	9.46234	8.03698	7.79703	7.56566	10.9739	11.6164	9.77767	8.38074	11.0032	7.59982	7.44127	9.13424	9.71907	9.51901	8.98657	10.0664	8.71414	8.28747	10.8869	9.50323	11.2973
ENSECAG00000001057	chromosome 8 C12orf65 homolog [Source:VGNC Symbol;Acc:VGNC:50915]	C8H12orf65	6.3179	6.40817	5.92179	6.19071	6.09477	6.33654	6.26324	6.27826	6.34175	6.34869	6.56753	6.16652	6.47161	6.11084	6.67423	6.65237	5.38329	6.64013	4.90918	6.0101	6.27793	5.97064	6.21097	6.02644	6.31837	5.67572	6.49513	5.39338	6.4243	5.97476	6.13665	6.15315
ENSECAG00000001058	solute carrier family 7 member 7 [Source:VGNC Symbol;Acc:VGNC:23272]	SLC7A7	12.9528	13.1422	12.2801	12.8513	12.617	13.2355	12.2615	12.7324	12.6626	12.9476	13.2387	12.8881	13.14	13.455	13.1	12.1293	13.579	12.6595	13.32	12.394	12.9221	13.6261	12.4071	12.6121	12.5851	13.3246	12.8045	13.38	12.9071	13.7085	13.6925	12.7748
ENSECAG00000001063	0	0	0	0	0	0	0	0	0	0	0	0	0	0	0	0	0	0	0	0	0	0	0	0	0	0	0	0	0	0	0	0	0	0
ENSECAG00000001064	ret proto-oncogene [Source:VGNC Symbol;Acc:VGNC:51660]	RET	3.6741	3.49928	5.4218	3.64566	3.82573	3.69326	5.76701	4.32045	4.48755	4.07022	3.68435	4.19559	3.66589	3.69818	3.03279	5.56245	5.52366	5.01411	2.92295	4.4348	3.46022	3.49903	4.26749	4.15482	5.24269	4.16783	3.73397	3.68234	3.13703	4.7348	3.88806	5.8788
ENSECAG00000001068	transmembrane protein 125 [Source:VGNC Symbol;Acc:VGNC:24187]	TMEM125	9.14856	6.12325	8.9777	8.335	8.32017	6.93006	9.10975	8.4854	9.02948	7.49693	7.05064	7.74808	6.54075	6.13291	6.01519	9.34535	11.4185	9.05989	7.07869	9.82414	6.16282	7.02729	8.23475	8.84665	8.17972	8.49737	8.48757	7.43367	6.85896	9.54864	9.13258	10.2037
ENSECAG00000001069	C-C motif chemokine receptor like 2 [Source:VGNC Symbol;Acc:VGNC:16232]	CCRL2	12.2097	13.0791	12.8624	12.1127	12.1444	12.6358	11.41	11.9773	12.1277	13.1358	12.245	13.0381	12.9404	12.9304	12.0609	11.2778	12.5872	13.5747	13.9032	12.3561	12.1785	13.1207	12.099	12.6554	12.1265	13.5373	12.7895	13.1238	12.2088	13.1624	12.7934	11.8779
ENSECAG00000001070	olfactory receptor 2T29-like [Source:NCBI gene;Acc:100051498]	0	0	0	0	0	0	0	0	0	0	0	0	0	0	0	0	0	0	0	0	0	0	0	0	0	0	0	0	0	0	0	0	0
ENSECAG00000001072	thymidine phosphorylase [Source:VGNC Symbol;Acc:VGNC:24688]	TYMP	10.2135	10.8698	9.55812	9.81748	10.0384	10.6269	9.8919	10.0472	9.79328	10.6665	10.7533	9.98301	10.818	11.17	11.1323	10.5762	10.5668	9.69678	11.027	9.61643	11.0284	10.7133	10.2396	10.0229	9.50962	10.7689	10.1627	10.1395	10.8351	10.2846	11.4721	10.4885
ENSECAG00000001073	coagulation factor XI [Source:VGNC Symbol;Acc:VGNC:17753]	F11	-1.39307	-1.39099	-1.23891	-1.39506	-1.39502	-1.19472	-1.39552	-1.40136	-1.39933	-1.39261	-1.39431	-1.39294	-1.21686	-1.39402	-1.39162	-1.39696	-0.516127	-1.39211	-1.38797	-1.39292	-1.39607	-1.39356	-1.39548	-1.39497	-1.3944	-1.39256	-1.39164	-1.39077	-1.39274	-1.39087	-1.38678	-1.39721
ENSECAG00000001074	palmdelphin [Source:VGNC Symbol;Acc:VGNC:21143]	PALMD	7.63779	8.68861	7.47609	8.23969	8.5422	8.19038	8.13221	8.03274	7.94607	8.84608	8.32134	7.64626	9.20991	8.70784	8.53796	7.76781	6.46709	8.19735	8.63351	7.66176	9.02561	8.09808	8.33296	7.88399	8.83152	8.35621	8.65913	8.07272	9.14468	7.58647	8.23609	7.35763
ENSECAG00000001075	transmembrane protein 179B [Source:VGNC Symbol;Acc:VGNC:24229]	TMEM179B	10.5595	10.1601	9.91656	9.84527	9.90326	9.95646	10.0067	9.94514	10.2056	9.97097	10.0027	9.95972	9.97175	10.0639	9.90601	10.2151	11.9382	10.6795	10.4212	10.4927	9.84411	10.4458	9.97545	10.2396	9.83271	10.1224	10.2382	10.1914	9.80626	11.0114	11.2952	11.0221
ENSECAG00000001076	CMT1A duplicated region transcript 1 [Source:NCBI gene;Acc:100073136]	0	9.35564	5.67678	8.57686	8.40108	8.42282	7.09194	9.7657	7.57721	9.46097	7.83648	6.94031	8.03112	6.95175	6.38746	5.48696	9.48577	7.98665	8.61925	5.9763	9.4562	6.12413	6.41437	8.52131	7.60403	9.42051	8.31011	8.39281	6.81201	6.86974	7.04967	6.27335	9.21521
ENSECAG00000001077	vomeronasal 1 receptor equCabV1R921 [Source:NCBI gene;Acc:100064390]	EQUCABV1R921	-1.7733	-1.77045	-1.73411	-1.77701	-1.77695	-1.77267	-1.77791	-1.67494	-1.78617	-1.77249	-1.77559	-1.77307	-1.77626	-1.77504	-1.77114	-1.64337	-1.76602	-1.77169	-1.76708	-1.77304	-1.77902	-1.77421	-1.77784	-1.77683	-1.77576	-1.77239	-1.77117	-1.7702	-1.77272	-1.77031	-1.76574	-1.73562
ENSECAG00000001079	potassium two pore domain channel subfamily K member 13 [Source:VGNC Symbol;Acc:VGNC:55287]	KCNK13	5.66313	6.48033	4.54755	6.33272	6.2534	6.21281	5.59028	6.24847	6.07976	6.25244	7.19189	5.33968	6.9466	6.96687	6.59559	5.33392	5.78329	6.23192	6.65304	5.55599	6.96548	5.6796	7.23718	6.58622	5.38309	6.71386	6.6441	6.14762	6.68054	6.61836	6.6528	5.62263
ENSECAG00000001080	phospholipid phosphatase 5 [Source:VGNC Symbol;Acc:VGNC:21592]	PLPP5	8.92474	9.31071	8.99551	9.24648	8.9337	9.06127	9.07204	9.20152	9.08395	9.12188	9.10121	9.17694	9.34963	9.01799	9.0842	9.05633	8.42024	9.15697	9.14668	9.11141	9.0374	9.56454	9.15438	9.16185	9.31347	9.25797	9.11013	9.28967	9.28179	9.5636	9.1052	9.10717
ENSECAG00000001081	keratin 34 [Source:NCBI gene;Acc:100066856]	KRT34	7.57682	4.29919	3.44249	7.25606	3.48792	3.55328	7.16891	6.91507	3.36222	5.21278	6.47162	7.08253	5.2204	5.39678	4.57414	8.20236	8.21316	6.17531	3.64489	8.59111	4.33193	3.52935	6.28771	8.00606	3.50571	6.63563	7.82696	6.66063	4.93408	7.73905	4.11852	8.71406
ENSECAG00000001082	olfactory receptor 52Z1-like [Source:NCBI gene;Acc:100068867]	0	0	0	0	0	0	0	0	0	0	0	0	0	0	0	0	0	0	0	0	0	0	0	0	0	0	0	0	0	0	0	0	0
ENSECAG00000001085	vomeronasal 1 receptor equCabV1R910 [Source:NCBI gene;Acc:100312383]	EQUCABV1R910	0	0	0	0	0	0	0	0	0	0	0	0	0	0	0	0	0	0	0	0	0	0	0	0	0	0	0	0	0	0	0	0
ENSECAG00000001086	transmembrane protein 187 [Source:VGNC Symbol;Acc:VGNC:24237]	TMEM187	7.23264	6.29216	6.53375	6.59411	6.25014	6.78003	6.64422	6.17811	6.77527	6.6906	7.07998	6.3696	6.31785	6.63316	6.85188	7.16721	7.4649	6.66395	5.78311	7.14103	6.18044	6.87974	6.12778	6.15524	6.57169	6.29602	6.89222	6.46576	6.44759	7.21462	5.45664	7.17477
ENSECAG00000001087	urocortin [Source:VGNC Symbol;Acc:VGNC:24764]	UCN	0.561708	0.86049	0.673161	0.687253	0.556606	0.952859	0.68793	0.843131	0.730326	0.724815	0.927777	0.954714	0.557529	0.814969	0.564982	1.11705	0.573577	1.03615	1.22045	0.820014	0.553956	1.03023	0.962001	0.556757	0.788646	0.697738	0.564948	0.566481	0.709204	1.2614	0.574074	0.993212
ENSECAG00000001088	La ribonucleoprotein domain family member 1B [Source:VGNC Symbol;Acc:VGNC:58634]	LARP1B	6.73299	6.60186	7.76028	6.81462	7.35452	6.69841	7.74658	7.69901	7.23247	7.19532	7.20292	6.64441	6.52044	6.5403	6.73084	7.19386	6.97312	7.63189	7.07946	7.56628	6.62842	6.10881	7.50904	7.34776	7.36162	7.18985	7.14256	6.33292	7.06851	6.0397	7.33121	6.73453
ENSECAG00000001094	olfactory receptor 226-like [Source:NCBI gene;Acc:100066391]	0	-0.0241644	-0.339729	-0.350524	-0.347367	-0.347304	-0.342465	-0.348312	-0.359794	-0.139347	-0.00672658	-0.345831	0.11269	-0.34656	-0.345217	-0.340602	0.331225	-0.333829	-0.34127	-0.3353	-0.3429	-0.349445	-0.173143	-0.348238	-0.347182	-0.346011	-0.0152039	-0.34063	-0.339413	-0.163652	0.373907	0.968906	-0.35173
ENSECAG00000001096	0	0	-2.17387	-2.17211	-2.17808	-2.17617	-2.17613	-2.11707	-2.17672	-2.18507	-2.18183	-2.17337	-2.17529	-2.17373	-2.1757	-2.17495	-2.17254	-2.17854	-2.16937	-2.17287	-2.17003	-2.17371	-2.17741	-2.14564	-2.17668	-2.17606	-2.17539	-2.17331	-2.17255	-2.17196	-2.17352	-2.17202	-2.1692	-2.17886
ENSECAG00000001098	PTPRF interacting protein alpha 3 [Source:VGNC Symbol;Acc:VGNC:21724]	PPFIA3	5.26936	3.7399	5.96792	5.01537	5.43695	4.23842	5.74435	5.73623	5.72196	4.36198	4.49773	4.84322	3.49993	3.81405	3.33877	6.56854	6.54801	6.44565	3.56627	6.11498	3.20898	4.18498	5.23147	5.91407	5.57358	4.89638	5.98622	4.10886	3.78423	5.71066	3.2462	6.90487
ENSECAG00000001100	WD repeat, sterile alpha motif and U-box domain containing 1 [Source:VGNC Symbol;Acc:VGNC:25023]	WDSUB1	9.17218	7.64671	8.93191	8.11912	8.31583	7.3287	8.70176	7.98825	8.508	7.75843	7.88257	8.1151	7.71883	7.30981	7.29603	9.02247	7.97552	8.02248	6.8295	8.8969	7.57109	7.53569	8.15893	8.50358	8.72903	7.80217	8.50458	7.69785	7.64844	8.77125	7.4895	8.97514
ENSECAG00000001101	sestrin 1 [Source:VGNC Symbol;Acc:VGNC:22869]	SESN1	8.42639	8.22478	8.49003	8.50447	7.85078	8.89293	8.65125	7.69782	8.66657	7.91454	9.03644	7.50512	8.35418	7.76965	8.67456	8.62197	8.34523	7.8893	7.5258	8.42434	8.04254	9.10074	8.31348	7.38441	8.82428	7.83411	8.58164	7.81876	8.35714	7.66205	8.46331	7.94187
ENSECAG00000001106	MAGE family member B18 [Source:HGNC Symbol;Acc:HGNC:28515]	MAGEB18	0	0	0	0	0	0	0	0	0	0	0	0	0	0	0	0	0	0	0	0	0	0	0	0	0	0	0	0	0	0	0	0
ENSECAG00000001110	0	0	12.2935	12.0849	11.7743	11.6342	12.1762	12.3728	12.0654	11.533	11.7613	12.1386	12.0681	12.328	12.6416	12.1593	12.3509	11.6671	12.2938	12.6601	12.3199	11.817	12.9642	12.6155	12.987	12.0075	12.3903	11.9516	12.7333	12.676	12.8082	12.1818	12.6838	11.4664
ENSECAG00000001114	C-C motif chemokine receptor 5 [Source:NCBI gene;Acc:100048935]	CCR5	9.07306	9.4303	9.78567	9.11933	9.29918	8.96306	9.1237	9.25415	8.74511	9.27475	8.79949	9.69036	9.58576	9.61205	8.96125	9.25738	8.0843	9.38119	9.28511	9.22861	9.45235	9.45388	9.34819	9.48674	9.02006	9.30132	8.87791	9.66816	9.36991	9.01045	9.32644	8.51555
ENSECAG00000001117	heparan sulfate 6-O-sulfotransferase 1 [Source:VGNC Symbol;Acc:VGNC:58937]	HS6ST1	8.2754	9.18037	9.19205	9.2497	9.75524	9.67456	9.35477	9.66527	9.47798	9.21105	9.56242	9.30063	9.29955	9.76386	9.47551	9.11054	9.18664	9.70598	9.67039	9.90933	9.51762	9.19303	9.44439	10.1557	8.77682	10.0661	9.08714	9.78893	9.58909	9.09097	9.40488	9.46192
ENSECAG00000001119	zinc finger protein 318 [Source:VGNC Symbol;Acc:VGNC:25299]	ZNF318	9.79268	9.84036	10.2208	10.0103	9.88713	10.1048	10.2119	9.92499	10.0976	9.75954	9.99726	9.67337	9.71525	9.80526	10.0096	10.0942	9.78545	9.55022	9.19091	10.05	9.90246	9.04465	9.80423	9.88485	9.90501	9.64729	9.48182	9.67321	9.88321	7.42509	9.82345	10.1766
ENSECAG00000001126	olfactory receptor 2D3-like [Source:NCBI gene;Acc:100070156]	0	-2.2628	-2.26179	-2.26522	-2.26412	-2.2641	-2.26258	-2.26444	-2.26924	-2.26738	-2.26251	-2.2472	-2.26272	-2.26385	-2.26342	-2.26204	-2.26548	-2.26022	-2.26223	-2.26059	-2.26271	-2.2486	-2.26312	-2.26441	-2.26406	-2.26368	-2.26248	-2.26204	-2.2617	-2.2626	-2.26174	-2.26012	-2.26567
ENSECAG00000001128	astrotactin 2 [Source:VGNC Symbol;Acc:VGNC:15598]	ASTN2	2.05378	1.88402	3.56495	2.01286	2.56477	2.74988	3.14845	2.74732	2.90506	2.59152	2.29202	2.57778	2.02128	2.18562	2.08018	3.80105	1.91642	4.07807	2.59707	3.54237	1.82841	2.19805	2.3761	2.49604	2.90893	2.83511	3.45331	2.53052	2.4778	1.885	1.91852	4.43152
ENSECAG00000001129	heme oxygenase 1 [Source:VGNC Symbol;Acc:VGNC:18814]	HMOX1	15.5634	16.4769	14.5604	15.616	15.6095	16.4237	15.3483	15.2763	15.5468	16.1243	16.0288	15.5986	16.4301	16.0703	16.3345	14.7595	17.9123	16.1194	17.0924	15.5708	16.3584	16.9129	16.586	15.8272	15.3137	16.3592	16.468	16.3979	16.7118	17.0493	17.7444	15.8934
ENSECAG00000001130	focadhesin [Source:VGNC Symbol;Acc:VGNC:18094]	FOCAD	8.79678	9.4657	9.38084	9.24975	9.40772	9.73091	9.48427	9.40561	9.4847	9.35594	9.39391	9.29068	9.6908	9.40388	9.48045	9.04417	8.98274	9.16146	9.11152	9.10853	9.34002	9.61649	9.3857	9.33647	9.40217	9.45457	9.02214	9.42741	9.49148	8.88258	9.12434	9.2291
ENSECAG00000001131	G protein-coupled receptor 17 [Source:VGNC Symbol;Acc:VGNC:51455]	GPR17	3.338	2.99766	2.56834	3.1501	2.63249	3.12281	3.21284	3.00752	3.36675	2.80839	3.14647	2.30618	2.26501	2.27926	2.98059	3.11906	2.04869	3.08589	2.64007	2.78564	3.35322	2.40574	2.24323	1.99153	3.13002	2.30974	2.18758	2.5832	3.31822	2.02433	2.05034	2.46745
ENSECAG00000001132	0	0	2.27156	1.98235	2.68475	2.61453	2.28618	1.63988	2.53546	1.75321	2.39209	2.60887	2.22916	2.93174	2.37655	1.62971	2.10191	3.33051	1.67143	2.0919	1.66609	2.07051	1.98157	2.15969	2.53489	2.11447	3.26148	2.08023	1.64663	1.65108	2.89149	1.65058	1.67284	2.12229
ENSECAG00000001137	actin related protein T2 [Source:VGNC Symbol;Acc:VGNC:15033]	ACTRT2	0	0	0	0	0	0	0	0	0	0	0	0	0	0	0	0	0	0	0	0	0	0	0	0	0	0	0	0	0	0	0	0
ENSECAG00000001139	olfactory receptor family 6 subfamily N member 2 [Source:HGNC Symbol;Acc:HGNC:15035]	OR6N2	-2.35246	-2.35192	-2.35378	-2.35318	-2.35317	-2.35234	-2.35335	-2.35596	-2.35495	-2.35231	-2.34405	-2.35242	-2.35304	-2.3528	-2.35205	-2.35392	-2.35106	-2.35215	-2.35127	-2.35241	-2.35357	-2.35264	-2.35334	-2.35315	-2.35294	-2.35229	-2.35205	-2.35187	-2.35235	-2.35189	-2.35101	-2.35402
ENSECAG00000001140	anaphase promoting complex subunit 11 [Source:NCBI gene;Acc:100055053]	0	10.5918	10.789	9.74454	10.0822	10.3412	10.1153	10.1326	10.1359	10.2084	10.3963	10.5244	10.4266	10.576	10.5956	10.3775	10.0684	12.3894	11.006	11.1507	10.5496	10.5945	11.3711	10.5351	10.4678	10.193	10.7743	10.8995	10.5431	10.6419	12.1556	11.7993	10.7795
ENSECAG00000001141	NLR family apoptosis inhibitory protein [Source:VGNC Symbol;Acc:VGNC:20552]	NAIP	10.5003	11.3604	10.8166	10.8908	10.989	11.1994	10.415	11.1536	10.571	11.0653	10.8819	11.0063	11.6858	11.0208	11.4527	10.0498	10.1569	10.5325	11.4918	9.64368	11.4078	11.2916	10.9089	11.0152	10.9141	10.9618	10.2233	11.1678	11.8488	10.1498	11.2531	10.1698
ENSECAG00000001142	proprotein convertase subtilisin/kexin type 2 [Source:VGNC Symbol;Acc:VGNC:21217]	PCSK2	-0.607556	-0.60403	-0.459682	-0.61179	-0.611725	-0.6068	-0.612756	-0.624601	-0.620573	-0.105652	-0.610223	-0.607277	-0.610966	0.0722605	0.566683	-0.615755	-0.58877	-0.605589	-0.594206	-0.607241	-0.613916	-0.608628	-0.44614	-0.611601	-0.284265	-0.606456	-0.60494	-0.603711	-0.606862	-0.603851	0.714568	-0.616261
ENSECAG00000001155	SPG11 vesicle trafficking associated, spatacsin [Source:VGNC Symbol;Acc:VGNC:23515]	SPG11	10.8796	11.158	11.1783	11.3225	11.222	11.2812	11.2945	11.165	11.0892	11.2062	11.3651	10.951	11.2184	11.2017	11.3924	11.1743	10.698	10.75	10.8549	10.9014	11.3648	11.0743	11.1382	10.8199	11.2939	10.9898	10.8057	11.0537	11.4537	9.98858	11.0968	10.6949
ENSECAG00000001156	calcium voltage-gated channel auxiliary subunit alpha2delta 2 [Source:VGNC Symbol;Acc:VGNC:56718]	CACNA2D2	2.09441	2.12177	2.6177	2.61766	2.96645	2.63318	3.18723	2.79188	2.95575	3.31225	2.78155	2.84244	2.29813	2.31546	2.94951	3.32487	1.97736	2.93767	2.15478	2.54007	2.69956	2.519	2.72673	2.54897	2.71034	2.45816	2.25378	2.26678	2.70649	1.95565	1.97883	2.58986
ENSECAG00000001159	forkhead box S1 [Source:VGNC Symbol;Acc:VGNC:18121]	FOXS1	8.28238	8.1156	8.2358	8.20863	7.73648	7.82228	8.22874	8.08414	7.9672	8.002	7.89939	8.1597	7.39149	7.50305	7.82792	8.5297	8.55815	8.53377	8.04061	8.30358	7.90477	7.44092	8.05017	7.83497	7.9725	8.03871	7.892	7.96622	8.18001	7.16051	9.37448	8.6555
ENSECAG00000001163	olfactory receptor 2T33-like [Source:NCBI gene;Acc:100068584]	0	0	0	0	0	0	0	0	0	0	0	0	0	0	0	0	0	0	0	0	0	0	0	0	0	0	0	0	0	0	0	0	0
ENSECAG00000001164	tetratricopeptide repeat domain 28 [Source:VGNC Symbol;Acc:VGNC:24621]	TTC28	8.24294	9.41803	8.32347	9.46926	9.10421	10.1661	9.03739	9.40801	9.58929	9.48138	9.82707	8.53164	9.79791	9.79927	10.1914	8.72781	8.42219	8.53151	8.63739	8.77622	9.55324	8.62197	8.65924	8.86196	8.60503	9.10713	8.47555	8.94978	9.69417	7.36149	9.32858	9.11215
ENSECAG00000001165	transmembrane protein 79 [Source:VGNC Symbol;Acc:VGNC:24316]	TMEM79	7.38621	5.78171	7.64594	7.33998	7.52742	6.2187	7.81067	8.2074	7.56991	6.56436	6.49337	6.99895	6.23191	5.99802	6.02653	7.8068	8.83886	8.38258	6.50146	8.30047	5.71779	6.24565	7.25012	7.74452	6.83795	8.05644	6.96406	6.73301	6.1681	7.39975	8.00811	8.33114
ENSECAG00000001166	methylenetetrahydrofolate dehydrogenase (NADP+ dependent) 1 like [Source:VGNC Symbol;Acc:VGNC:55402]	MTHFD1L	8.77375	9.73036	8.83061	9.08431	9.3347	8.9165	9.1898	9.69374	9.13026	9.4351	9.13092	9.92912	10.0748	9.83336	9.44284	8.3023	8.84663	8.7557	9.84692	9.01026	9.79472	9.58052	9.52058	9.66974	8.90965	9.97607	8.94889	9.7841	9.7664	9.11718	9.23992	8.74538
ENSECAG00000001167	activity regulated cytoskeleton associated protein [Source:HGNC Symbol;Acc:HGNC:648]	ARC	0.820895	1.06232	0.793226	0.805371	1.00037	0.823625	0.80177	1.17769	1.25319	1.04448	0.811167	0.821905	1.00576	1.18212	0.830383	0.790435	2.75681	1.71021	2.06777	1.2063	0.797414	0.817006	1.6605	1.15943	0.810493	1.69239	1.05492	1.7509	1.59488	1.53149	2.64605	0.958174
ENSECAG00000001174	tumor necrosis factor [Source:VGNC Symbol;Acc:VGNC:24357]	TNF	10.7579	13.0512	12.779	11.6518	11.6972	11.892	11.135	11.3514	10.8544	12.3115	13.0071	13.4078	12.3726	13.7452	11.9282	10.6683	10.4394	11.2105	12.4675	10.0669	11.1917	11.3896	11.2954	10.9133	10.8303	12.1335	12.4199	12.4137	11.7902	11.1342	11.811	10.2371
ENSECAG00000001177	G protein-coupled estrogen receptor 1 [Source:VGNC Symbol;Acc:VGNC:18491]	GPER1	2.93083	2.48905	3.26565	2.92491	2.93012	2.31857	3.45269	3.44285	3.20802	2.46447	2.72858	2.31533	2.13428	2.64309	2.16386	3.23471	3.52461	3.5914	3.6029	3.5902	2.47581	2.43653	2.75773	3.4019	3.07188	3.52297	3.20255	2.49382	2.15435	2.83265	3.59756	3.72689
ENSECAG00000001179	olfactory receptor family 11 subfamily H member 4 [Source:VGNC Symbol;Acc:VGNC:54686]	OR11H4	-2.26273	-2.26186	-2.26481	-2.26386	-2.26384	-2.26254	-2.26414	-2.26825	-2.26665	-2.26249	-2.26343	-2.26266	-2.26363	-2.26326	-2.26208	-2.23705	-2.26052	-2.26224	-2.26084	-2.26265	-2.26447	-2.26301	-2.26411	-2.26381	-2.26348	-2.26246	-2.26208	-2.26179	-2.26256	-2.26182	-2.26043	-2.26519
ENSECAG00000001180	RNA polymerase II subunit L [Source:VGNC Symbol;Acc:VGNC:21683]	POLR2L	0	0	0	0	0	0	0	0	0	0	0	0	0	0	0	0	0	0	0	0	0	0	0	0	0	0	0	0	0	0	0	0
ENSECAG00000001181	chromobox 4 [Source:HGNC Symbol;Acc:HGNC:1554]	CBX4	10.0965	9.8978	9.83709	10.1419	10.0845	10.4087	10.3746	10.4562	10.3347	10.0121	10.1839	9.74631	10.0716	10.2332	9.99123	10.5428	10.1062	10.6826	10.0806	10.3857	9.98783	9.94444	10.2686	10.0738	9.84059	9.99212	10.1336	9.60907	10.1284	9.58513	10.4658	10.8053
ENSECAG00000001184	olfactory receptor family 51 subfamily V member 1 [Source:VGNC Symbol;Acc:VGNC:54764]	OR51V1	0	0	0	0	0	0	0	0	0	0	0	0	0	0	0	0	0	0	0	0	0	0	0	0	0	0	0	0	0	0	0	0
ENSECAG00000001187	proline rich mitotic checkpoint control factor [Source:VGNC Symbol;Acc:VGNC:58676]	PRCC	9.98346	10.021	9.83943	9.81459	9.86035	10.0755	9.89344	10.0507	9.97323	10.0303	9.96986	10.0599	9.85093	9.92616	9.94235	10.0985	9.88858	10.0549	9.89681	9.96194	9.90752	10.1167	9.90955	10.0733	9.608	10.1132	9.8949	10.0612	10.0439	9.79613	10.2693	10.2068
ENSECAG00000001189	1-acylglycerol-3-phosphate O-acyltransferase 4 [Source:VGNC Symbol;Acc:VGNC:15167]	AGPAT4	8.49745	8.63632	9.11029	8.69411	8.61117	8.38486	8.97855	8.78742	8.57635	9.06918	8.30042	8.31544	8.04433	7.33591	8.76838	8.98004	8.01948	8.60463	8.51485	8.74824	8.88511	8.07253	8.55023	8.01298	8.65461	7.63912	8.23498	8.10731	8.64757	7.34247	8.44043	7.89702
ENSECAG00000001192	transducer of ERBB2, 2 [Source:VGNC Symbol;Acc:VGNC:24405]	TOB2	9.43812	9.6007	9.97464	10.0793	10.2219	11.0355	10.2717	10.1769	10.1549	9.56108	10.2281	9.96554	10.8526	10.2954	10.2691	10.1105	9.57353	9.98207	9.90153	10.1087	10.3822	10.0337	10.3777	10.1921	9.99524	10.0414	9.45791	10.9051	10.5847	9.25316	10.4513	10.1424
ENSECAG00000001196	kallikrein related peptidase 8 [Source:VGNC Symbol;Acc:VGNC:19489]	KLK8	-1.37388	-1.37279	-1.37639	-1.37526	-1.37524	-1.37364	-1.37559	-1.16242	-1.27969	-1.37357	-1.23468	-1.37379	-1.37499	-1.37453	-1.37306	-1.37666	-1.37105	-0.864747	-1.37147	-1.37378	-1.376	-1.37422	-1.37557	-1.3752	-1.3748	-1.37353	-1.37306	-1.37269	-1.37366	-1.37273	-1.37094	-1.31531
ENSECAG00000001197	TNF receptor superfamily member 19 [Source:VGNC Symbol;Acc:VGNC:24368]	TNFRSF19	6.3659	4.50824	8.14139	6.35689	6.59924	5.34048	7.50417	6.54142	7.32015	5.15652	5.42665	6.02526	5.35035	4.15765	4.04083	7.52754	5.8986	6.67884	4.51771	7.43567	4.40634	4.47676	6.36255	6.97694	6.88388	5.55484	6.25898	5.51831	5.10323	6.58966	5.98543	7.67149
ENSECAG00000001199	0	0	-0.873468	-0.993246	-1.00802	-1.00695	-1.00693	-0.999561	-0.89246	-1.01108	-1.00981	-0.999044	-1.00642	-0.752597	-0.685094	-1.00621	-0.864537	-1.00826	-0.980672	-0.867067	-0.983691	-0.756032	-1.00766	-0.763473	-0.794215	-0.888203	-1.00649	-0.998759	-0.995287	-0.861762	-0.999706	-0.99285	-0.979885	-1.00842
ENSECAG00000001205	microtubule associated protein tau [Source:VGNC Symbol;Acc:VGNC:19972]	MAPT	5.93272	3.7974	6.19004	6.03996	7.30493	5.14911	7.01249	6.86786	7.12936	5.07703	5.80541	5.96087	4.7831	3.66706	4.08817	7.53589	6.73837	7.09948	3.71073	8.11298	4.45616	4.74039	5.99296	6.69387	7.209	7.34968	7.04901	5.30384	4.87993	5.80533	5.50224	7.82805
ENSECAG00000001207	olfactory receptor family 10 subfamily S member 1 [Source:VGNC Symbol;Acc:VGNC:54681]	OR10S1	0	0	0	0	0	0	0	0	0	0	0	0	0	0	0	0	0	0	0	0	0	0	0	0	0	0	0	0	0	0	0	0
ENSECAG00000001208	chromosome 22 C20orf144 homolog [Source:VGNC Symbol;Acc:VGNC:58945]	C22H20orf144	1.11604	1.8331	1.69459	1.21239	1.31921	1.46785	1.39584	1.891	1.28547	1.65862	1.13491	1.36583	0.971024	1.13449	1.31184	1.41415	0.994413	0.9807	1.90441	0.977713	1.18704	1.11593	1.29513	1.12397	1.31437	1.24606	0.981876	0.984111	1.63493	0.983855	0.995133	1.38531
ENSECAG00000001213	atonal bHLH transcription factor 1 [Source:VGNC Symbol;Acc:VGNC:15635]	ATOH1	-2.26286	-2.26172	-2.2656	-2.26435	-2.26433	-2.26261	-2.26471	-2.27013	-2.26803	-2.26254	-2.26378	-2.26277	-2.26405	-2.26356	-2.262	-2.26589	-2.25994	-2.26222	-2.26037	-2.2443	-2.26516	-2.26323	-2.26468	-2.26428	-2.24543	-2.2625	-2.26201	-2.26162	-2.26263	-2.26166	-2.25983	-2.2661
ENSECAG00000001214	C-C motif chemokine receptor 2 [Source:VGNC Symbol;Acc:VGNC:56721]	CCR2	6.48137	6.31902	6.96649	6.00135	5.72329	5.21545	5.29813	5.35789	5.03866	5.86244	6.54684	6.86559	5.72844	5.48861	5.83047	5.64363	5.84459	5.36844	7.50242	5.94438	6.46151	6.62593	5.80578	5.72339	4.92925	5.91591	6.44544	5.69514	5.86444	5.42367	5.34724	5.5962
ENSECAG00000001215	chromosome 28 C12orf73 homolog [Source:VGNC Symbol;Acc:VGNC:49254]	C28H12orf73	6.64664	6.36063	6.24617	6.07989	6.07279	6.29739	6.15776	6.32499	6.26502	6.56002	6.70389	6.10433	6.65318	6.58194	6.8607	6.64833	6.55441	6.67595	6.2395	6.1716	6.4235	6.99318	6.33018	6.35452	6.55624	6.51656	6.78862	6.36138	6.70439	7.56609	5.4787	6.82235
ENSECAG00000001219	0	0	0	0	0	0	0	0	0	0	0	0	0	0	0	0	0	0	0	0	0	0	0	0	0	0	0	0	0	0	0	0	0	0
ENSECAG00000001222	mitochondrial ribosomal protein L36 [Source:VGNC Symbol;Acc:VGNC:20337]	MRPL36	9.02656	8.68903	8.01398	8.18816	8.22037	7.99087	8.39722	8.28594	8.49936	8.4086	8.37339	8.36373	8.28882	8.31156	8.03641	8.66223	9.8278	8.91816	8.65377	8.75285	8.35236	8.84857	8.49512	8.34725	8.35134	8.46672	8.83191	8.25324	8.237	9.70914	9.3846	8.95306
ENSECAG00000001223	retbindin [Source:VGNC Symbol;Acc:VGNC:22607]	RTBDN	-0.393024	-0.243726	-0.236949	-0.532188	-0.532155	-0.529591	-0.41188	-0.395605	-0.536609	-0.529474	-0.531379	-0.529842	-0.109456	-0.531055	-0.249682	-0.534207	-0.521348	-0.528951	-0.212876	-0.529823	-0.533276	-0.395002	-0.414533	-0.532091	-0.405903	-0.52941	-0.250575	-0.240136	-0.387526	-0.528027	-0.520266	-0.429695
ENSECAG00000001227	0	0	0.649726	0.545591	1.14672	0.618809	0.376268	0.659753	0.612157	0.362583	0.545888	0.878314	0.63293	0.656727	0.377094	0.636265	0.894723	0.371916	0.391469	0.383017	0.844536	0.860891	0.493648	0.379656	0.50013	0.376403	0.819549	0.382054	0.383739	0.385113	0.76982	0.384955	0.391915	0.82089
ENSECAG00000001230	coiled-coil domain containing 153 [Source:VGNC Symbol;Acc:VGNC:16131]	CCDC153	11.7478	8.01848	10.8597	10.2071	10.0029	8.08483	10.9716	9.46938	10.9122	9.3902	8.87174	9.77064	8.55173	7.8628	7.15871	11.5478	11.3586	10.4943	7.97095	11.5911	7.62994	7.43473	9.82622	10.0692	10.6106	9.03569	10.5616	8.71417	8.26216	10.6263	8.74048	11.7874
ENSECAG00000001231	melanoma-associated antigen B1-like [Source:NCBI gene;Acc:100061607]	0	0	0	0	0	0	0	0	0	0	0	0	0	0	0	0	0	0	0	0	0	0	0	0	0	0	0	0	0	0	0	0	0
ENSECAG00000001232	actin like 10 [Source:VGNC Symbol;Acc:VGNC:51501]	ACTL10	2.23389	2.47415	2.35776	2.41644	2.27545	2.15418	2.25831	2.43207	2.12522	2.26685	2.58072	2.69882	2.00085	2.38128	1.76657	2.33156	1.78699	2.35422	2.77149	1.75968	2.42923	1.89801	2.32198	1.99441	2.35502	2.1467	2.37355	2.07082	2.03779	2.87351	2.74002	2.87053
ENSECAG00000001234	mitochondrial ribosomal protein S5 [Source:VGNC Symbol;Acc:VGNC:20369]	MRPS5	9.89223	9.73847	9.45942	9.40628	9.56837	9.40858	9.57418	9.69108	9.59241	9.6266	9.58517	9.73336	9.75161	9.43919	9.48986	9.65956	9.37654	9.70351	9.79009	9.75774	9.81108	9.66823	9.63917	9.58888	9.75702	9.52065	9.82611	9.46538	9.55046	9.83975	9.09497	9.83779
ENSECAG00000001235	translocase of inner mitochondrial membrane 50 [Source:VGNC Symbol;Acc:VGNC:50508]	TIMM50	10.5196	10.6094	9.71732	9.80194	9.99419	10.07	10.1444	10.0944	10.242	10.3044	10.0695	10.1868	10.2535	10.3276	9.90057	9.92079	12.2443	10.6501	10.7819	10.4007	10.0648	10.5444	10.2012	10.2513	9.64191	10.6117	10.3444	10.155	10.2456	10.9895	11.4935	10.7835
ENSECAG00000001243	0	0	-0.335696	-0.175994	-0.340547	-0.00412162	0.254812	-0.196023	0.0879189	-0.0742392	0.160585	-0.192516	-0.337446	-0.184755	-0.337931	-0.337037	-0.168633	-0.341015	-0.329323	-0.334392	-0.330334	-0.335488	0.1455	-0.336401	0.00232976	-0.338343	-0.209949	-0.334968	-0.33396	-0.333137	-0.335237	-0.333231	-0.329056	-0.341338
ENSECAG00000001246	reprimo, TP53 dependent G2 arrest mediator homolog [Source:VGNC Symbol;Acc:VGNC:22544]	RPRM	0.676305	0.520171	0.98689	0.505077	1.22115	0.69821	0.503188	0.855804	1.04621	0.515228	0.833492	0.853577	0.506685	0.509356	0.51846	1.09452	1.9383	0.517149	0.528795	0.949356	0.500917	1.07273	0.655985	0.505446	1.16694	1.13826	0.518406	0.722455	0.514678	1.40645	0.532391	0.496315
ENSECAG00000001249	suppressor of cytokine signaling 3 [Source:VGNC Symbol;Acc:VGNC:58582]	SOCS3	10.6328	11.8058	10.5856	11.0555	10.6184	10.8882	10.0393	10.783	11.0903	11.9204	11.4783	11.4651	11.4412	12.0549	11.4891	10.192	11.0675	11.7696	12.4223	11.1703	11.1229	10.5791	11.3252	10.9756	10.1817	11.9496	11.4581	11.6235	11.1181	10.674	11.8431	10.1547
ENSECAG00000001258	beta-1,3-galactosyltransferase 6 [Source:VGNC Symbol;Acc:VGNC:58622]	B3GALT6	0	0	0	0	0	0	0	0	0	0	0	0	0	0	0	0	0	0	0	0	0	0	0	0	0	0	0	0	0	0	0	0
ENSECAG00000001260	olfactory receptor family 51 subfamily B member 6 [Source:VGNC Symbol;Acc:VGNC:54721]	OR51B6	-2.35247	-2.3518	-2.35405	-2.35333	-2.35332	-2.35232	-2.35354	-2.35669	-2.35547	-2.35228	-2.353	-2.35241	-2.35316	-2.35287	-2.35196	-2.35423	-2.35077	-2.35209	-2.35102	-2.3524	-2.3538	-2.35268	-2.35352	-2.35329	-2.35304	-2.35225	-2.34126	-2.35174	-2.35233	-2.35177	-2.3507	-2.35435
ENSECAG00000001261	mesothelin [Source:NCBI gene;Acc:100067178]	0	6.20231	4.38572	6.9514	7.42917	6.93885	6.43533	8.62491	8.70936	7.98567	6.08978	6.41645	5.7993	6.16658	5.56826	4.87783	8.68852	7.8581	7.89459	5.83358	10.019	5.18854	5.85091	8.19405	8.94091	7.04085	5.88103	7.83169	5.13976	5.21331	7.81297	7.53899	8.64959
ENSECAG00000001262	DISC1 scaffold protein [Source:VGNC Symbol;Acc:VGNC:55908]	DISC1	9.72399	9.62335	9.9017	9.73947	9.7178	9.79574	9.65845	9.48842	9.74521	9.64123	9.86018	9.41672	9.87569	9.73586	9.77455	9.67808	9.09624	9.11234	9.17532	9.71325	9.61323	9.56143	9.49229	9.45155	9.77088	8.99716	9.70583	9.66403	9.66417	9.88893	9.40627	8.72363
ENSECAG00000001263	pannexin 3 [Source:VGNC Symbol;Acc:VGNC:21148]	PANX3	5.05618	4.82971	6.636	6.12333	5.89589	4.538	6.21516	5.88323	6.37913	5.43343	4.6551	5.09858	4.03646	3.83753	5.60206	6.42285	5.4714	5.84048	4.90539	6.13258	5.17329	3.55232	5.21876	4.53475	6.15283	4.20565	4.5367	3.85746	5.26354	4.26905	3.39017	5.32977
ENSECAG00000001265	transmembrane protein 223 [Source:VGNC Symbol;Acc:VGNC:24262]	TMEM223	8.40902	8.04987	7.58092	7.67747	7.85246	7.77846	7.93895	7.80794	8.05415	7.70563	7.72701	7.70487	7.56273	7.78457	7.6105	8.11658	10.2327	8.48683	8.27409	8.5744	7.76876	8.51605	7.92833	8.22424	7.70977	8.30492	8.46273	7.87723	7.64787	9.47689	9.50317	8.62411
ENSECAG00000001267	transmembrane protein 45B [Source:VGNC Symbol;Acc:VGNC:24294]	TMEM45B	8.24443	7.72767	8.29434	7.89718	7.69657	7.51076	8.23608	7.77959	7.98133	7.74681	7.55399	7.59707	7.20728	7.25401	7.65861	8.52111	8.45192	8.19333	7.47011	8.37531	7.64547	7.65198	7.93711	7.57408	8.3674	7.46715	7.68621	7.31371	7.43649	7.23016	7.68859	8.54177
ENSECAG00000001268	exocyst complex component 3 like 1 [Source:VGNC Symbol;Acc:VGNC:17721]	EXOC3L1	2.83993	2.84617	2.86897	2.61104	3.09909	2.70231	3.27127	2.79287	2.67944	3.28204	2.62339	3.06771	2.29451	2.72246	3.00574	3.56397	3.96491	2.95594	2.55239	3.16604	2.58647	2.73909	2.83946	2.71621	2.54117	2.67775	2.7032	3.26884	2.87091	3.36409	4.30351	3.1237
ENSECAG00000001271	0	0	0.38319	0.101047	0.599003	0.066261	0.186927	0.215519	0.0668784	0.158462	-0.0679757	-0.0574035	-0.0602171	0.216883	-0.0607861	0.293582	0.343958	0.133285	-0.0506805	0.0834531	-0.0518671	-0.0579185	-0.0630247	-0.058991	0.0558841	0.0679172	-0.0603575	-0.0573082	0.0977136	-0.0551587	0.0862936	0.35042	-0.0503661	-0.0647848
ENSECAG00000001276	potassium voltage-gated channel subfamily J member 3 [Source:VGNC Symbol;Acc:VGNC:58939]	KCNJ3	0	0	0	0	0	0	0	0	0	0	0	0	0	0	0	0	0	0	0	0	0	0	0	0	0	0	0	0	0	0	0	0
ENSECAG00000001279	angiotensin II receptor type 1 [Source:VGNC Symbol;Acc:VGNC:15173]	AGTR1	-2.26279	-2.2618	-2.26515	-2.26407	-2.26405	-2.26257	-2.26438	-2.26906	-2.26725	-2.26251	-2.26358	-2.26271	-2.26381	-2.26339	-2.26204	-2.2654	-2.26027	-2.26223	-2.26064	-2.2627	-2.26477	-2.2631	-2.23255	-2.26401	-2.26364	-2.26247	-2.26205	-2.26172	-2.26259	-2.26175	-2.26017	-2.26558
ENSECAG00000001282	C-C motif chemokine receptor 3 [Source:VGNC Symbol;Acc:VGNC:16226]	CCR3	3.37399	3.68062	3.25933	3.22785	2.79436	2.81839	2.70037	2.63445	2.13628	2.65343	2.49109	3.55931	2.73531	2.76111	4.10746	2.47684	2.02764	1.99098	2.02046	2.42032	3.66035	3.16368	2.76385	2.72199	1.96712	2.42903	3.19599	2.47487	2.81499	2.69245	2.02954	1.93773
ENSECAG00000001290	calcium binding protein 1 [Source:VGNC Symbol;Acc:VGNC:15975]	CABP1	7.98018	8.04784	8.19808	7.86148	7.79516	7.84903	8.28463	7.93391	7.81988	8.28926	7.54862	7.91405	7.45953	6.86899	8.05165	8.33106	7.73999	7.76204	7.70536	7.96047	8.04478	7.50128	8.01011	7.41913	7.88502	7.35145	7.58381	7.11184	8.04342	7.01117	7.32385	7.67297
ENSECAG00000001294	retrotransposon Gag like 6 [Source:VGNC Symbol;Acc:VGNC:22616]	RTL6	6.24081	6.93388	7.34599	7.31039	7.34203	7.29348	7.56847	7.69467	7.74884	7.04368	6.76463	7.14996	7.31164	7.05125	6.58247	7.30545	7.74764	7.29545	6.97209	7.96048	6.56626	6.87127	7.11863	7.87851	6.97266	7.78454	6.90501	7.25639	7.12745	6.98504	6.71211	7.8749
ENSECAG00000001299	zinc finger protein 623 [Source:VGNC Symbol;Acc:VGNC:25362]	ZNF623	7.14714	7.31051	7.68289	7.5045	7.55447	8.00759	7.47586	7.60984	7.74367	7.50384	7.44402	7.36249	7.51253	7.37633	7.60483	7.53145	7.11635	7.48997	7.53475	7.6181	7.17825	7.97152	7.64412	7.60541	7.84488	7.32832	7.48247	7.52542	7.35837	7.61442	6.35916	7.51702
ENSECAG00000001300	disintegrin and metalloproteinase domain-containing protein 1a-like [Source:NCBI gene;Acc:100057504]	0	5.88304	5.77473	5.96321	5.43287	5.33816	5.19826	5.80285	5.87187	5.47055	5.58651	5.85473	5.88445	5.34053	5.08728	5.41181	6.46	4.99265	5.52588	5.94189	5.43202	5.49439	5.57484	5.57167	5.67599	5.84042	5.01643	5.12861	5.34237	5.70331	4.94145	5.04965	5.72412
ENSECAG00000001307	0	0	6.72896	7.27029	8.25735	7.36798	7.15751	7.39756	7.57944	7.70652	7.44555	7.9359	6.35214	7.28668	6.47584	5.67264	6.81861	7.46451	6.36165	7.47195	7.62565	7.72053	7.35597	6.91163	6.94813	6.44193	7.56201	6.16515	7.02673	6.83637	7.40886	6.74814	6.38211	6.58033
ENSECAG00000001308	kelch repeat and BTB domain containing 7 [Source:VGNC Symbol;Acc:VGNC:49394]	KBTBD7	10.1896	10.5418	8.94849	10.3993	10.408	10.5747	9.61242	9.99837	9.77241	10.4569	10.6272	9.31559	10.4426	9.97516	11.1408	9.33402	8.99407	9.81091	9.3423	8.91839	10.6038	10.1858	9.98436	9.36366	9.44518	9.64331	9.67201	9.91203	10.0938	9.49679	9.99097	8.91777
ENSECAG00000001312	G protein-coupled receptor 146 [Source:VGNC Symbol;Acc:VGNC:18516]	GPR146	6.71797	7.63602	7.35889	7.27141	7.57506	7.73619	7.81257	7.74106	7.4581	6.87148	7.12624	7.4788	7.78994	7.62328	7.26183	7.74038	7.91449	8.00849	7.49791	7.67918	7.37549	7.78131	7.48417	7.91012	6.94958	7.85622	6.75968	7.56637	7.88543	7.51244	6.93875	8.08688
ENSECAG00000001316	zinc finger protein 606 [Source:VGNC Symbol;Acc:VGNC:25354]	ZNF606	8.46521	8.43654	8.96305	7.8526	7.63843	6.89982	8.40429	8.16911	8.27664	7.83473	7.86497	8.22512	7.39051	6.44361	7.8928	8.89799	8.3581	7.70724	7.09078	8.46123	7.97982	7.56777	8.35847	7.45905	8.30988	7.31135	8.13331	6.21579	7.22313	7.1524	7.96753	8.57437
ENSECAG00000001317	myeloid associated differentiation marker [Source:VGNC Symbol;Acc:VGNC:20458]	MYADM	10.3486	11.1233	10.3768	10.6488	10.7882	11.2558	10.0913	11.0597	11.2514	11.5105	10.9205	11.294	11.1241	11.6054	10.6935	10.1853	11.0992	11.3968	12.0489	10.1538	11.1912	10.6286	10.906	11.2466	10.4244	11.4726	10.8578	11.7024	10.7072	10.5553	10.9498	10.5091
ENSECAG00000001318	ubiquitin like 3 [Source:VGNC Symbol;Acc:VGNC:24737]	UBL3	9.43432	8.81751	9.84313	9.59678	9.66755	9.39428	9.55211	9.43768	9.64974	9.14713	9.66117	8.97523	9.47761	9.10339	9.56942	9.71844	8.77667	8.87113	8.1998	9.85488	9.12071	8.59317	9.11652	9.51589	9.43461	8.87733	9.20779	9.24512	9.17282	8.47498	8.95631	8.70586
ENSECAG00000001324	ISG15 ubiquitin like modifier [Source:VGNC Symbol;Acc:VGNC:58572]	ISG15	11.0571	12.7956	12.0511	11.1501	11.085	11.2464	10.9348	11.6326	11.3443	11.9697	11.1139	12.816	11.6278	11.823	10.9228	10.987	13.4594	13.2736	13.2592	12.5802	11.6606	13.2686	11.6869	12.5026	11.3931	13.2428	12.5051	12.8075	11.6042	13.5886	13.8946	12.2943
ENSECAG00000001326	frizzled class receptor 1 [Source:VGNC Symbol;Acc:VGNC:55973]	FZD1	5.0289	4.86125	6.44238	5.65997	5.74197	4.98814	6.36273	5.82909	6.13021	4.92468	5.44782	4.90241	5.05941	4.97598	4.92435	6.28896	6.61822	5.97132	4.82064	6.74856	4.46426	5.03707	6.05538	6.11367	5.80539	5.21432	5.56913	4.8707	5.29269	6.07648	6.05959	6.65994
ENSECAG00000001330	olfactory receptor family 5 subfamily C member 1 [Source:VGNC Symbol;Acc:VGNC:54823]	OR5C1	0	0	0	0	0	0	0	0	0	0	0	0	0	0	0	0	0	0	0	0	0	0	0	0	0	0	0	0	0	0	0	0
ENSECAG00000001331	crystallin beta A1 [Source:VGNC Symbol;Acc:VGNC:16883]	CRYBA1	2.46897	2.76596	2.67864	2.89529	2.90501	3.43491	3.01788	2.98861	3.06389	3.2295	2.67518	3.13673	2.75203	2.3198	2.64048	2.37312	3.4387	3.70999	4.02531	2.70457	2.50226	2.6935	4.00894	2.54679	3.94648	2.71116	2.36196	2.77432	3.96582	3.32981	3.84338	2.79206
ENSECAG00000001333	RB binding protein 9, serine hydrolase [Source:VGNC Symbol;Acc:VGNC:22224]	RBBP9	4.11249	4.37699	5.3109	4.58217	5.16869	4.92734	4.36858	4.5088	4.86469	4.51652	5.06459	4.66039	5.16324	4.64267	4.2591	4.42946	3.17151	4.63229	5.02898	4.5191	4.72317	5.31869	4.43778	3.87811	4.93622	3.57155	4.56786	4.23663	4.83612	5.25913	4.01894	4.6061
ENSECAG00000001334	chromosome 16 C3orf14 homolog [Source:VGNC Symbol;Acc:VGNC:52308]	C16H3orf14	2.89266	2.43251	3.23076	2.55072	2.94805	1.93401	3.41345	2.52756	2.3774	2.37263	2.76622	2.82121	2.78687	2.18706	1.94265	3.79281	1.97369	2.95829	1.96699	3.35326	1.90117	2.37778	2.21402	3.04889	3.32698	2.34778	3.7249	2.2516	2.75138	2.5902	1.97545	2.97157
ENSECAG00000001335	olfactory receptor family 8 subfamily D member 1 [Source:HGNC Symbol;Acc:HGNC:8481]	OR8D1	0	0	0	0	0	0	0	0	0	0	0	0	0	0	0	0	0	0	0	0	0	0	0	0	0	0	0	0	0	0	0	0
ENSECAG00000001342	SCAN domain containing 1 [Source:HGNC Symbol;Acc:HGNC:10566]	SCAND1	10.9533	10.4147	10.2013	10.2962	10.3344	10.1062	10.5614	10.3131	10.5359	10.3559	10.4359	10.3909	10.3575	10.4375	10.1493	11.0098	12.2677	10.4452	11.0054	11.2309	10.4152	10.4611	10.5422	10.8501	9.79752	10.7244	10.7846	10.5068	10.5102	10.9568	11.7928	11.4234
ENSECAG00000001343	olfactory receptor 2A12-like [Source:NCBI gene;Acc:100053497]	0	0	0	0	0	0	0	0	0	0	0	0	0	0	0	0	0	0	0	0	0	0	0	0	0	0	0	0	0	0	0	0	0
ENSECAG00000001347	telomerase reverse transcriptase [Source:HGNC Symbol;Acc:HGNC:11730]	TERT	5.5743	3.44109	5.00427	4.70323	4.65831	4.67198	5.2077	4.06556	4.73103	5.1356	3.66759	4.33708	3.31095	3.33699	3.30911	6.02398	5.93655	4.92587	3.90603	4.70902	3.42562	2.9801	3.90597	3.70233	4.72118	3.4687	4.48258	3.6188	3.38863	3.44405	4.50693	5.39567
ENSECAG00000001358	BMS1 ribosome biogenesis factor [Source:VGNC Symbol;Acc:VGNC:15854]	BMS1	10.8496	10.781	11.0123	10.8264	10.8902	10.8202	10.9091	10.9646	10.9121	10.9609	10.7965	11.0678	11.1928	10.8455	10.8596	10.7935	9.9665	10.5276	10.4679	10.7264	11.0731	10.4026	10.9987	10.8527	11.0894	10.465	10.7747	10.9292	10.9982	9.1163	10.5678	10.1705
ENSECAG00000001359	MAU2 sister chromatid cohesion factor [Source:VGNC Symbol;Acc:VGNC:20000]	MAU2	9.34792	9.73742	9.70585	9.89331	9.64787	10.2777	9.71708	9.9718	9.75298	10.0044	9.89231	9.8368	9.7088	9.77877	10.0888	9.65063	9.87347	9.62313	10.0302	9.57077	9.91079	9.91852	9.70287	9.6458	9.52533	9.76226	9.44851	9.8913	9.99102	9.31524	10.2073	9.74578
ENSECAG00000001360	apoptosis inducing factor mitochondria associated 1 [Source:VGNC Symbol;Acc:VGNC:15186]	AIFM1	10.4043	10.18	9.79538	10.0443	10.1028	10.1489	10.0103	10.2531	9.97067	10.3069	10.2012	10.1362	10.5726	10.5171	10.4202	10.0535	10.3749	10.0732	10.4899	10.0659	10.5358	10.3413	10.1975	10.243	9.98377	10.1791	10.2631	10.2651	10.3908	10.0814	10.4991	10.1094
ENSECAG00000001370	0	0	0	0	0	0	0	0	0	0	0	0	0	0	0	0	0	0	0	0	0	0	0	0	0	0	0	0	0	0	0	0	0	0
ENSECAG00000001371	zinc finger BED-type containing 2 [Source:VGNC Symbol;Acc:VGNC:25126]	ZBED2	6.99811	4.0442	7.4356	6.84584	6.24263	5.06626	6.67299	6.51775	6.74988	5.58354	5.4571	6.52341	5.2993	4.77464	4.03251	7.26002	5.77917	6.83266	4.22004	8.27737	4.2046	4.403	5.6838	6.5879	6.26058	6.04119	6.53013	5.5453	5.23549	7.24391	6.04368	7.91235
ENSECAG00000001372	synapsin I [Source:VGNC Symbol;Acc:VGNC:23796]	SYN1	5.55526	6.0176	5.84935	6.09388	5.57564	6.40524	5.92223	6.47075	6.03651	6.10975	6.2542	6.08457	5.77763	6.05894	6.3437	5.72225	6.75601	5.80456	6.79114	5.67419	5.9752	5.21027	6.16927	6.27528	5.79136	5.79568	5.92044	6.04501	6.17774	4.5694	6.78195	5.74548
ENSECAG00000001373	heat shock protein family A (Hsp70) member 12B [Source:VGNC Symbol;Acc:VGNC:51553]	HSPA12B	6.68855	7.32505	6.27579	6.81529	6.78509	7.80792	7.21959	7.1011	6.96977	7.216	7.69398	6.77055	7.66341	7.68996	7.61532	6.83868	8.72315	6.57843	7.63308	6.65341	7.46292	7.20273	7.14538	7.2625	6.52499	7.27874	7.14247	7.20816	7.77858	7.2409	8.20857	7.28463
ENSECAG00000001379	0	0	2.35313	2.43813	1.6118	1.54614	1.29315	1.59262	1.53851	1.26398	1.68482	1.59773	1.76631	1.89786	1.29489	1.67483	1.8363	1.89551	2.28604	1.46514	1.65653	1.58506	1.5233	1.57521	1.42153	2.04585	1.99194	1.80828	1.72898	1.85295	1.70622	1.74079	1.51669	1.28281
ENSECAG00000001383	makorin ring finger protein 3 [Source:HGNC Symbol;Acc:HGNC:7114]	MKRN3	-1.56801	-1.63203	-1.44065	-1.6418	-1.64171	-1.63534	-1.64314	-1.65506	-1.65446	-1.63507	-1.63969	-1.63593	-1.64068	-1.63887	-1.63306	-1.57908	-1.62543	-1.63387	-1.62701	-1.56753	-1.64479	-1.63762	-1.64303	-1.64154	-1.43483	-1.63492	-1.6331	-1.63166	-1.63541	-1.63182	-1.62502	-1.6483
ENSECAG00000001385	zinc finger BED-type containing 4 [Source:NCBI gene;Acc:100054656]	ZBED4	9.80732	10.0208	10.3744	10.1415	10.2725	10.4997	10.134	10.2938	10.1905	10.1487	10.2118	10.0841	10.4562	10.0131	10.3576	10.0465	9.71298	9.94188	10.1478	10.2414	10.0834	10.0474	10.1664	10.3753	10.1823	10.0943	9.81399	10.4321	10.1886	9.17424	10.0898	10.0666
ENSECAG00000001386	tripartite motif containing 54 [Source:VGNC Symbol;Acc:VGNC:24515]	TRIM54	-1.81887	-1.81455	-1.82919	-1.7548	-1.82441	-1.81792	-1.75592	-1.84198	-1.83838	-1.81765	-1.82235	-1.81852	-1.82336	-1.82152	-1.81561	-1.83032	-1.80784	-1.81643	-1.60089	-1.81848	-1.82754	-1.82025	-1.82575	-1.82423	-1.8226	-1.81749	-1.74608	-1.74449	-1.818	-1.81434	-1.80742	-1.83111
ENSECAG00000001389	SMG5 nonsense mediated mRNA decay factor [Source:VGNC Symbol;Acc:VGNC:23338]	SMG5	11.0644	11.5275	11.0738	11.177	11.1484	11.6659	11.2385	11.3658	11.3332	11.3781	11.2588	11.4477	11.3065	11.5937	11.4251	11.0766	12.0906	11.0961	11.6797	11.3044	11.2499	11.3527	11.1458	11.3488	10.8117	11.8023	11.1299	11.642	11.2727	10.723	11.9919	11.7498
ENSECAG00000001394	macrophage expressed 1 [Source:NCBI gene;Acc:100066669]	MPEG1	13.1325	13.6513	12.6635	12.8326	13.6769	13.551	12.8137	12.2674	12.9401	13.3372	12.2983	12.3895	12.6884	13.6194	13.1836	12.5732	12.6571	12.3772	13.4553	12.0782	13.7777	13.2979	13.0018	12.1798	12.4213	13.7386	11.6355	12.9137	12.3081	12.2744	12.2167	13.0147
ENSECAG00000001399	sterile alpha motif domain containing 9 [Source:VGNC Symbol;Acc:VGNC:22681]	SAMD9	10.2449	11.2871	12.3545	11.674	11.6605	11.4912	11.0112	11.0548	10.9428	11.431	11.5821	11.8308	11.9838	11.1965	11.5533	11.1957	11.1377	11.3295	11.1217	10.8372	11.3846	10.2602	11.4402	11.1554	11.4214	11.0051	10.5696	12.119	11.9165	8.24585	11.7229	9.118
ENSECAG00000001400	SHANK associated RH domain interactor [Source:VGNC Symbol;Acc:VGNC:57208]	SHARPIN	7.42723	7.50697	7.34521	7.22778	7.56846	7.59191	7.59215	7.57575	7.63042	7.57052	7.40701	7.20371	7.46039	7.48501	7.48643	7.49958	9.229	7.28948	7.83838	7.40274	7.34508	7.63644	7.37341	7.85563	6.48163	7.39132	7.53478	7.49367	7.55781	8.11659	9.29541	7.98912
ENSECAG00000001401	lactalbumin alpha [Source:VGNC Symbol;Acc:VGNC:19562]	LALBA	1.22552	0.790223	1.51962	0.688704	1.10739	0.696535	0.755735	1.03262	1.26706	1.57442	0.875076	0.893503	0.68999	0.692134	0.69952	1.26636	0.710426	1.05613	0.70805	0.695838	0.845815	1.03261	1.03137	1.00475	0.926203	0.697078	0.906545	0.701429	0.887682	0.701205	1.75061	1.31533
ENSECAG00000001407	chondroitin sulfate synthase 3 [Source:HGNC Symbol;Acc:HGNC:24293]	CHSY3	2.8685	1.85752	2.50329	2.16514	2.82385	1.99212	3.18477	2.00195	3.38653	2.1336	2.54697	1.82911	1.62241	1.95779	1.65137	3.75065	1.68335	1.64817	1.89596	3.22391	1.60807	1.63367	2.04034	1.78958	3.04818	1.99393	3.55318	2.02916	1.64211	2.50692	1.68516	3.36676
ENSECAG00000001409	zinc finger protein 784 [Source:VGNC Symbol;Acc:VGNC:25387]	ZNF784	7.50607	7.64993	7.04926	7.13879	7.20696	7.10081	7.52899	7.13009	7.3468	7.36392	7.1124	7.16806	6.86733	6.6408	6.86886	7.69494	8.63726	7.30639	7.6772	7.66767	7.1785	7.18896	7.50309	7.25991	6.83875	7.70288	7.53994	7.08832	7.09426	7.24047	8.36984	7.9705
ENSECAG00000001410	kelch repeat and BTB (POZ) domain containing 6 [Source:NCBI gene;Acc:100061256]	KBTBD6	5.86674	4.98652	6.1209	5.55373	5.54167	5.2376	6.00737	5.61102	6.14518	5.30298	5.51965	5.30516	5.16555	4.97617	5.51929	6.93368	5.63573	5.62083	4.65873	6.48761	5.4384	5.12659	5.66108	5.74929	5.91885	5.41875	5.54007	5.17399	4.87385	5.42804	5.70099	6.13246
ENSECAG00000001411	family with sequence similarity 83 member H [Source:HGNC Symbol;Acc:HGNC:24797]	FAM83H	10.2859	8.99528	10.5922	10.0205	10.1808	9.23892	10.937	10.0359	10.5401	9.24087	9.20739	9.78381	8.84511	8.69339	8.22844	11.1856	10.8665	10.5599	9.3016	10.9271	8.70107	8.29732	9.97348	10.3778	10.0091	9.91067	8.97543	9.38178	9.44298	8.98303	10.0531	11.3847
ENSECAG00000001414	cytosolic iron-sulfur assembly component 3 [Source:VGNC Symbol;Acc:VGNC:51171]	CIAO3	9.12182	9.37758	8.92158	8.90491	8.94074	9.14205	9.19122	9.06413	8.77993	9.29322	9.09088	9.02932	9.12516	8.89531	9.1993	9.38555	11.0217	9.14948	9.62178	9.0635	9.24886	9.34601	9.26014	9.1176	8.68969	9.34679	9.17706	8.92621	9.32752	9.24943	10.4775	9.80841
ENSECAG00000001415	ATPase phospholipid transporting 8B2 [Source:VGNC Symbol;Acc:VGNC:15688]	ATP8B2	6.75935	6.71912	8.01665	7.11335	7.12932	7.17824	7.23919	7.14539	6.91944	7.6716	7.10031	7.9442	6.59751	6.61083	6.75065	7.7847	6.89059	7.63872	7.129	7.41284	7.09342	7.54684	7.26998	7.28304	7.54835	6.76326	7.24043	6.94763	7.1241	6.80494	7.64362	7.16878
ENSECAG00000001418	UDP-GlcNAc:betaGal beta-1,3-N-acetylglucosaminyltransferase 4 [Source:VGNC Symbol;Acc:VGNC:15732]	B3GNT4	6.01035	2.48338	5.15774	3.57234	3.68799	3.5771	5.15844	3.89377	4.01546	4.03008	2.75453	4.12957	2.98059	2.43567	2.66905	4.63858	3.83973	3.52519	2.90272	4.36117	2.6902	2.90705	4.4061	3.15874	3.75639	3.50145	3.86534	3.2265	2.93584	3.5726	3.78742	4.20337
ENSECAG00000001419	olfactory receptor 287-like [Source:NCBI gene;Acc:100066831]	0	0	0	0	0	0	0	0	0	0	0	0	0	0	0	0	0	0	0	0	0	0	0	0	0	0	0	0	0	0	0	0	0
ENSECAG00000001422	protocadherin beta 7 [Source:HGNC Symbol;Acc:HGNC:8692]	PCDHB7	1.71685	1.10152	1.81023	1.08328	1.56521	1.2624	2.03655	1.48931	1.79471	1.09552	1.08695	1.09387	1.08521	1.08842	1.09944	2.18992	1.11557	1.53885	1.11207	1.62618	1.43703	1.0907	1.85602	1.08372	1.67126	1.73357	1.85066	1.43357	1.09485	2.23033	1.1165	2.39284
ENSECAG00000001424	EF-hand domain-containing protein D1 [Source:NCBI gene;Acc:100071539]	0	0	0	0	0	0	0	0	0	0	0	0	0	0	0	0	0	0	0	0	0	0	0	0	0	0	0	0	0	0	0	0	0
ENSECAG00000001426	nuclear RNA export factor 1 [Source:VGNC Symbol;Acc:VGNC:20984]	NXF1	11.2031	11.3627	11.0206	10.9482	10.8674	11.0992	10.8714	10.8973	10.8514	11.2933	11.2699	11.3662	10.891	10.9329	11.1437	11.273	11.6376	11.1751	11.3849	10.7106	11.322	10.8693	11.1018	10.7955	11.1141	11.0173	10.7484	11.3935	11.2515	10.391	11.9327	11.2164
ENSECAG00000001434	coiled-coil domain containing 54 [Source:VGNC Symbol;Acc:VGNC:16167]	CCDC54	0	0	0	0	0	0	0	0	0	0	0	0	0	0	0	0	0	0	0	0	0	0	0	0	0	0	0	0	0	0	0	0
ENSECAG00000001436	zinc finger protein 474 [Source:NCBI gene;Acc:100073105]	0	10.7247	9.3751	11.5274	10.4435	10.4897	9.3259	11.0513	10.0579	10.8477	10.0149	9.4348	9.90327	8.8948	8.44499	9.20199	11.1989	10.4083	10.0091	9.04594	10.8142	9.46411	8.53023	9.92735	9.79007	10.806	9.24142	9.95043	9.32406	9.44405	8.81382	8.98329	10.6776
ENSECAG00000001439	transmembrane protein 185B [Source:HGNC Symbol;Acc:HGNC:18896]	TMEM185B	10.7117	10.868	10.6317	10.6056	10.7013	10.8094	10.5228	10.7331	10.478	10.6658	11.0609	10.9717	10.8246	10.9668	11.1694	10.6117	10.6528	10.6681	11.0412	10.4409	10.802	10.8904	10.7245	10.6571	10.4964	10.8685	10.4695	11.077	10.9413	10.9928	11.1368	10.5519
ENSECAG00000001440	LSM7 homolog, U6 small nuclear RNA and mRNA degradation associated [Source:HGNC Symbol;Acc:HGNC:20470]	LSM7	9.18436	8.94072	8.26469	8.41063	8.57971	8.27446	8.39845	8.42118	8.42873	8.922	8.70478	9.09475	8.6835	8.57859	8.46501	8.82878	9.90182	9.054	9.20677	9.0019	8.80768	9.0378	8.87172	8.94581	8.64928	8.69981	9.21336	8.78146	8.58088	9.73098	9.4196	9.0431
ENSECAG00000001441	tyrosine kinase non receptor 2 [Source:VGNC Symbol;Acc:VGNC:57101]	TNK2	9.89446	10.0686	10.384	10.1882	10.2991	10.5788	10.5848	10.5369	10.3643	10.3187	10.2484	10.1985	9.80271	10.2878	10.1974	10.7774	11.1114	10.4888	10.3052	10.4911	10.2076	9.57376	10.1362	10.3674	9.99792	10.2966	9.86039	10.112	10.1433	9.25271	11.1547	11.0548
ENSECAG00000001442	RHEB like 1 [Source:VGNC Symbol;Acc:VGNC:22368]	RHEBL1	5.38129	5.39115	4.72267	4.51398	4.65824	5.01334	4.56608	4.70637	4.24874	4.54545	5.02842	4.86507	4.94671	5.22382	4.88787	4.56592	5.87297	5.11727	4.97259	4.36542	5.01872	5.57868	4.8154	4.52051	4.61086	5.12768	4.81691	5.04736	5.10556	5.81909	5.87395	4.71074
ENSECAG00000001443	sodium channel epithelial 1 alpha subunit [Source:VGNC Symbol;Acc:VGNC:22744]	SCNN1A	10.6451	7.77621	10.6658	9.91531	10.3495	8.48569	10.6267	10.4119	10.7094	8.69557	9.25667	9.68263	8.19811	7.78453	7.16559	11.3341	11.5606	10.772	8.47081	11.4214	7.63966	7.82555	10.0104	10.1391	10.3491	10.2063	10.2129	8.55073	8.12287	8.5978	9.20121	11.9128
ENSECAG00000001444	BR serine/threonine kinase 1 [Source:VGNC Symbol;Acc:VGNC:49354]	BRSK1	4.09796	5.04784	4.54369	4.78579	4.67969	4.38174	4.08505	4.53538	3.86785	4.94994	4.33776	5.07735	5.18418	4.8545	5.02272	4.64997	4.42912	5.46426	4.89053	4.74806	5.31738	4.61159	5.13899	4.71075	3.76935	5.02348	4.81608	4.94475	5.45979	4.54547	5.49267	4.2405
ENSECAG00000001445	chromodomain helicase DNA binding protein 7 [Source:VGNC Symbol;Acc:VGNC:16489]	CHD7	10.7471	11.1607	10.9293	11.2463	11.113	11.6698	11.0871	11.2263	11.1066	11.635	11.1959	11.0388	11.4435	11.0033	11.5691	10.8103	10.7572	11.0431	11.3854	10.7961	11.2273	10.5927	11.2444	10.6655	11.0643	10.6982	10.6309	11.072	11.3642	9.13264	11.1361	10.4119
ENSECAG00000001454	ribonuclease A family member 10 (inactive) [Source:NCBI gene;Acc:100033972]	RNASE10	0.979992	1.35043	1.0205	0.830551	1.0613	0.994698	0.82676	0.671149	0.87148	1.32495	0.693495	0.698163	1.2504	1.0797	1.242	0.684812	0.712927	0.700852	1.05329	0.69822	1.02474	2.0277	1.13134	1.05909	0.832974	1.20745	0.868961	0.703857	0.992124	0.874457	0.713561	0.684023
ENSECAG00000001455	0	0	-0.220745	-0.21803	0.0963171	-0.223958	-0.223909	-0.065049	0.0217633	-0.233375	-0.132219	-0.219996	-0.222774	-0.220531	-0.223337	-0.2223	-0.218713	0.161116	-0.213379	-0.219235	-0.0324653	-0.0715464	-0.225552	-0.221563	-0.224627	0.308345	0.0285942	0.17179	0.199677	-0.217783	-0.220213	-0.217892	0.50015	0.232514
ENSECAG00000001463	FKBP prolyl isomerase like [Source:VGNC Symbol;Acc:VGNC:58733]	FKBPL	6.96651	7.91017	6.49643	7.3178	6.85009	7.28111	6.80285	6.64851	6.75728	7.15167	6.98002	7.07491	7.27214	7.31933	7.01304	6.75661	7.44962	6.93234	7.50525	7.17955	6.80098	7.15611	6.75662	6.38177	6.20244	7.03293	6.81137	6.75555	6.91841	7.39629	7.03211	7.15547
ENSECAG00000001466	pleckstrin homology domain containing B1 [Source:VGNC Symbol;Acc:VGNC:21563]	PLEKHB1	2.13318	1.56462	2.47222	2.03036	2.11935	2.31433	2.61213	1.90481	2.45403	1.87464	2.1364	1.65585	1.73308	1.80678	1.66781	2.68183	1.58219	2.84853	1.57781	2.15256	1.53563	1.55111	1.87224	2.45821	1.96719	2.13691	2.19711	2.22807	2.00785	2.40089	1.58334	2.32794
ENSECAG00000001467	tripartite motif containing 10 [Source:VGNC Symbol;Acc:VGNC:52447]	TRIM10	-1.4766	-1.47128	-1.41501	-1.48351	-1.40496	-1.47543	-1.48519	-1.49539	-1.43234	-1.47509	-1.48088	-1.47616	-1.48212	-1.47985	-1.47258	-1.49068	-1.46302	-1.29319	-1.465	-1.47611	-1.48726	-1.39999	-1.39023	-1.3881	-1.40313	-1.4749	-1.47262	-1.47081	-1.47552	-1.47102	-1.4625	-1.31103
ENSECAG00000001468	VHL binding protein 1 [Source:VGNC Symbol;Acc:VGNC:24890]	VBP1	11.171	10.8373	10.8508	10.9745	11.1729	11.124	10.9342	10.8849	10.9148	11.093	11.2242	10.9018	11.437	11.3189	11.3186	10.8964	10.4306	10.5838	10.7201	10.6412	11.2929	11.1112	11.294	10.9182	10.9779	10.2449	11.2089	11.162	11.3274	11.513	10.404	9.8815
ENSECAG00000001472	0	0	6.46555	5.2186	6.7547	5.8187	5.90308	5.91755	6.58445	6.23351	6.75384	6.16546	5.51645	6.2871	6.03938	5.67064	5.71612	7.09457	4.24421	6.5746	6.5798	6.7753	5.4371	5.95976	6.65302	6.32703	6.86186	6.31767	6.50922	6.21763	5.87296	6.32193	6.33632	6.50976
ENSECAG00000001476	0	0	0.915449	1.22629	1.02815	1.51927	1.27829	0.916752	0.90656	1.72418	1.08596	1.63344	1.05852	0.91593	1.27745	0.911946	1.33998	1.11286	0.931942	1.19556	0.929343	1.1839	1.22348	1.29925	1.14263	0.908524	1.15077	1.38825	1.33852	1.09174	1.19894	1.34646	1.82175	1.8896
ENSECAG00000001478	olfactory receptor family 5 subfamily I member 1 [Source:VGNC Symbol;Acc:VGNC:54825]	OR5I1	0	0	0	0	0	0	0	0	0	0	0	0	0	0	0	0	0	0	0	0	0	0	0	0	0	0	0	0	0	0	0	0
ENSECAG00000001481	sterile alpha motif domain containing 9 like [Source:VGNC Symbol;Acc:VGNC:22682]	SAMD9L	11.924	12.3253	13.1891	12.7795	12.7017	12.5552	12.2473	12.4244	12.0635	12.5906	12.5254	12.9701	13.0513	12.6596	12.5694	12.352	11.8149	12.3728	12.1217	12.3073	12.5524	11.7482	12.6486	12.5168	12.5599	12.2274	12.2938	13.1461	12.7511	10.1184	12.6381	10.4775
ENSECAG00000001488	G protein-coupled receptor 171 [Source:VGNC Symbol;Acc:VGNC:18527]	GPR171	7.45092	6.96595	8.18076	7.08927	6.83414	7.17229	6.53537	6.21335	6.28533	7.67797	7.36391	8.09275	6.97339	6.96179	6.78936	6.81293	6.51892	7.26769	8.133	6.88104	6.90812	7.7334	6.96431	6.96369	6.61701	7.06288	7.23484	7.44272	6.92552	6.39309	5.66366	5.78023
ENSECAG00000001490	olfactory receptor 1361-like [Source:NCBI gene;Acc:100067876]	0	-2.26286	-2.26172	-2.2656	-2.26435	-2.26433	-2.26261	-2.26471	-2.27013	-2.26803	-2.26254	-2.26379	-2.24421	-2.26405	-2.26356	-2.262	-2.26589	-2.25994	-2.26222	-2.26037	-2.26276	-2.26516	-2.26323	-2.26469	-2.26428	-2.24553	-2.2625	-2.26201	-2.26162	-2.26263	-2.26166	-2.25983	-2.2661
ENSECAG00000001491	necdin, MAGE family member [Source:VGNC Symbol;Acc:VGNC:20612]	NDN	5.83121	3.39377	6.56601	4.95639	5.81786	4.42999	5.36728	5.54883	5.72711	4.21693	4.2908	5.15981	3.8186	3.92499	3.64782	6.28071	3.28916	6.31233	4.29489	6.53148	3.66174	4.56327	5.3515	6.23514	5.79005	5.70888	5.61196	4.65836	3.49151	5.58905	4.34143	6.09727
ENSECAG00000001492	olfactory receptor 5A1-like [Source:NCBI gene;Acc:100068504]	0	0.647258	0.504839	0.491167	0.495137	0.495217	1.08996	0.924745	1.06418	0.883742	0.501626	1.193	0.994578	1.178	0.962258	0.664198	0.490273	0.51243	0.50287	0.51053	0.888468	0.614517	0.499061	0.621279	1.16672	0.631999	0.781818	0.663654	0.931736	0.653126	0.505065	0.512934	0.489657
ENSECAG00000001495	coiled-coil domain containing 86 [Source:VGNC Symbol;Acc:VGNC:16183]	CCDC86	9.29045	9.87612	9.00124	9.43134	9.34293	9.64016	9.64131	9.94165	9.60227	9.64436	9.38102	10.0902	9.86992	9.9089	9.449	9.47112	10.7987	9.09636	10.4219	9.99608	9.80544	10.1105	9.64174	10.2589	8.94867	10.0885	9.8657	10.2532	9.75341	9.80303	9.87546	9.89621
ENSECAG00000001496	zinc finger protein 407 [Source:HGNC Symbol;Acc:HGNC:19904]	ZNF407	8.89047	8.98674	9.29507	8.98303	9.05861	9.14353	9.13895	9.01811	9.05305	9.12546	9.24459	9.03614	9.13927	8.72553	9.23472	8.88947	7.97158	8.75069	8.94949	9.00355	8.9913	8.37141	8.96282	8.81439	9.00559	8.76228	8.78766	8.90706	9.10397	6.8583	8.36256	8.55289
ENSECAG00000001499	C-C motif chemokine receptor 1 [Source:VGNC Symbol;Acc:VGNC:56720]	CCR1	5.95178	7.03366	6.94902	6.75185	5.56168	4.93417	5.57714	7.41394	6.28812	7.02366	6.21254	7.20398	7.62869	6.31986	6.52721	6.30963	5.67951	6.08803	7.68441	7.7311	5.98149	6.45175	5.91674	7.89036	6.386	8.01852	6.473	7.55506	7.52059	6.77272	7.53968	6.26395
ENSECAG00000001502	olfactory receptor 2T6-like [Source:NCBI gene;Acc:100049998]	0	0	0	0	0	0	0	0	0	0	0	0	0	0	0	0	0	0	0	0	0	0	0	0	0	0	0	0	0	0	0	0	0
ENSECAG00000001503	claudin 17 [Source:VGNC Symbol;Acc:VGNC:16588]	CLDN17	-0.785387	-0.779058	-0.799677	-0.793334	-0.793209	0.127186	-0.795203	0.0170974	-0.328197	-0.783607	-0.790346	-0.29656	-0.791757	-0.789169	-0.780619	-0.80115	-0.768934	0.944401	-0.771391	-0.784812	-0.797477	-0.787361	-0.795057	-0.792971	-0.790692	-0.783385	-0.780668	-0.778497	-0.784121	-0.778744	-0.768292	-0.584773
ENSECAG00000001508	olfactory receptor 2W3-like [Source:NCBI gene;Acc:100062763]	0	0	0	0	0	0	0	0	0	0	0	0	0	0	0	0	0	0	0	0	0	0	0	0	0	0	0	0	0	0	0	0	0
ENSECAG00000001509	NK3 homeobox 1 [Source:VGNC Symbol;Acc:VGNC:50729]	NKX3-1	4.7627	3.23783	5.82824	4.55379	5.06362	4.20635	6.03053	5.68283	6.01626	3.70429	3.86655	4.76937	3.91324	3.4199	3.0519	5.79662	5.50743	6.13165	3.10841	6.35795	2.95193	3.17475	5.53969	5.90633	5.4226	5.92903	5.01866	4.15971	3.58005	4.44122	4.92129	6.39107
ENSECAG00000001514	0	0	10.7787	11.3351	10.2166	10.7751	10.5657	11.0269	10.4047	10.7931	10.7481	10.896	11.055	11.1872	10.8283	11.6478	11.0161	10.7204	12.4183	11.8413	11.4782	11.0937	11.0174	11.897	11.2447	11.2189	11.0226	11.228	11.2329	11.2704	10.8799	12.4177	12.5443	11.5618
ENSECAG00000001515	mitochondrial ribosomal protein L54 [Source:VGNC Symbol;Acc:VGNC:59410]	MRPL54	8.90921	10.2517	9.14072	9.4637	9.61109	9.95336	9.64674	9.82732	9.99174	9.89784	9.74574	10.0217	10.0312	10.0917	9.85298	9.31026	11.8629	9.49178	10.7346	9.73149	9.89747	10.343	9.77175	10.0607	8.66832	10.5534	9.73874	10.1924	10.1505	10.6958	11.7495	10.2354
ENSECAG00000001516	hydroxycarboxylic acid receptor 1 [Source:VGNC Symbol;Acc:VGNC:18705]	HCAR1	13.4539	14.1324	13.5717	13.4017	13.4079	13.994	12.5885	13.3331	13.2675	14.1318	13.9094	14.2474	14.1783	14.1136	13.428	12.7347	13.1464	14.4547	14.5988	13.2478	13.3935	13.9387	12.8886	13.4918	13.1821	14.3166	13.5595	14.1057	13.2894	13.8337	13.6614	12.5453
ENSECAG00000001521	olfactory receptor 8H1 [Source:NCBI gene;Acc:106781413]	0	-1.71485	-1.71292	-1.71803	-1.71663	-1.7166	-1.71454	-1.71704	-1.72245	-1.72055	-1.71445	-1.71596	-1.71473	-1.71627	-1.7157	-1.71352	-1.71836	-0.732385	-1.71399	-1.71004	-1.71472	-1.71755	-1.71529	-1.71701	-1.71654	-1.71604	-1.7144	-1.71354	-1.7127	-1.71456	-1.7128	-1.70227	-1.71858
ENSECAG00000001528	MAGE family member B5 [Source:VGNC Symbol;Acc:VGNC:51985]	MAGEB5	0	0	0	0	0	0	0	0	0	0	0	0	0	0	0	0	0	0	0	0	0	0	0	0	0	0	0	0	0	0	0	0
ENSECAG00000001531	vomeronasal type-1 receptor 1-like [Source:NCBI gene;Acc:100629902]	0	-0.421604	-0.5638	-0.350702	-0.568186	-0.437112	0.0148308	-0.0661649	-0.575114	-0.572977	-0.565257	-0.567312	-0.416857	-0.567727	-0.566961	-0.564307	-0.27175	-0.554302	-0.41215	-0.233773	-0.565633	-0.569362	-0.42413	-0.335726	-0.568081	-0.567414	-0.565187	-0.564323	-0.563617	-0.17727	-0.563698	-0.553199	-0.570647
ENSECAG00000001532	zinc finger SWIM-type containing 1 [Source:VGNC Symbol;Acc:VGNC:25419]	ZSWIM1	7.23084	7.18734	7.18894	7.1582	7.09641	7.07315	7.33528	7.18785	7.1902	7.04841	7.10437	6.89694	6.75022	6.74774	7.15981	7.76199	8.65195	7.08713	7.08317	7.56915	7.04787	6.74147	6.96627	7.00862	7.29084	6.78025	6.66995	6.69754	7.28401	6.41956	7.41737	7.82045
ENSECAG00000001533	tRNA methyltransferase 10C, mitochondrial RNase P subunit [Source:VGNC Symbol;Acc:VGNC:24535]	TRMT10C	7.70271	7.03613	7.24319	7.30056	7.2767	7.34822	7.32425	7.06038	6.96216	7.08885	7.08105	7.19839	7.28485	6.90889	7.31692	7.6224	6.44949	7.16232	5.81587	7.44248	7.1739	7.20642	7.26715	7.34538	7.20286	6.40552	7.24504	7.01278	6.8596	7.52872	6.55758	6.59748
ENSECAG00000001540	keratin associated protein 24-1 [Source:VGNC Symbol;Acc:VGNC:19546]	KRTAP24-1	0	0	0	0	0	0	0	0	0	0	0	0	0	0	0	0	0	0	0	0	0	0	0	0	0	0	0	0	0	0	0	0
ENSECAG00000001545	tetraspanin 12 [Source:VGNC Symbol;Acc:VGNC:24588]	TSPAN12	8.27947	5.53349	9.24498	7.95926	8.26292	6.79487	8.67145	8.3712	8.80423	6.64957	7.32058	7.13843	6.31859	5.91329	5.0196	8.8989	7.99549	8.57814	6.26737	9.14487	5.27886	6.38878	7.71428	8.73388	8.61481	8.26866	8.23525	6.78163	6.57499	8.4178	5.45443	8.4156
ENSECAG00000001546	euchromatic histone lysine methyltransferase 2 [Source:VGNC Symbol;Acc:VGNC:50590]	EHMT2	10.5913	10.8062	10.7114	10.8937	10.8911	11.2155	11.1796	11.0496	10.9107	10.8896	10.9658	10.7592	10.8885	11.0285	10.932	11.1925	11.9128	10.9746	11.1238	10.9881	10.9964	10.5133	10.8603	10.8929	10.6558	10.9031	10.6149	10.6416	11.0107	9.65562	12.0814	11.3754
ENSECAG00000001554	purinergic receptor P2Y14 [Source:VGNC Symbol;Acc:VGNC:21112]	P2RY14	9.1342	9.14465	10.1498	9.20803	8.97424	10.2541	8.66056	9.06686	9.48299	10.1652	9.76076	9.68743	9.97653	9.41065	9.65807	8.62633	7.37943	9.16309	9.70838	9.57878	8.85403	9.59843	8.70671	9.54892	9.33731	10.026	9.45879	9.78673	9.61679	8.81485	9.38809	7.53576
ENSECAG00000001555	metallothionein-1A-like [Source:NCBI gene;Acc:111767444]	0	5.75744	5.61745	3.8048	4.15338	3.95668	3.3473	4.89839	3.00423	4.18683	3.66562	4.81947	4.37681	4.22394	3.03638	4.67921	4.22333	6.19304	5.52508	5.54908	3.20854	4.92715	3.91403	6.52751	3.36715	4.96549	3.73959	5.58695	4.715	5.02422	3.62028	5.14198	3.76393
ENSECAG00000001560	SCO cytochrome c oxidase assembly protein 2 [Source:HGNC Symbol;Acc:HGNC:10604]	SCO2	7.3801	6.83452	6.81129	6.96813	6.85352	6.91431	7.15092	6.8784	7.26536	7.06426	6.84362	6.58632	7.01562	7.05094	7.04877	7.26914	9.03844	7.20792	7.23845	7.44184	7.02753	7.3403	7.20505	7.42012	6.71888	7.24255	7.44414	6.96604	7.0643	7.5784	8.57254	8.02063
ENSECAG00000001567	olfactory receptor 6-like [Source:NCBI gene;Acc:100070187]	0	-2.26291	-2.26167	-2.26588	-2.26453	-2.2645	-2.26264	-2.26492	-2.27081	-2.26852	-2.26256	-2.26391	-2.26281	-2.2642	-2.26367	-2.26197	-2.2662	-2.25974	-2.26221	-2.2602	-2.2628	-2.2654	-2.26331	-2.26489	-2.26445	-2.26398	-2.22244	-2.26198	-2.26156	-2.26266	-2.26161	-2.25962	-2.26643
ENSECAG00000001568	glycerol-3-phosphate dehydrogenase 1 [Source:VGNC Symbol;Acc:VGNC:18488]	GPD1	10.4465	10.355	9.54402	10.5373	10.4275	11.1154	10.7237	10.4842	10.0975	10.7617	10.404	11.0219	9.60058	10.5942	10.5622	9.72579	10.75	9.70826	10.6253	9.2159	11.0103	11.0028	10.769	9.91062	9.83719	10.1505	9.83311	10.4966	9.75557	10.1951	10.3175	9.87409
ENSECAG00000001570	calcitonin receptor [Source:VGNC Symbol;Acc:VGNC:16007]	CALCR	0.384031	0.548132	0.492073	0.890172	0.379493	0.773042	0.378382	0.797285	0.463647	0.385106	0.516791	0.531801	0.380314	0.381801	0.792918	0.586782	0.394596	0.670016	0.960245	0.656644	0.377136	0.524553	0.612329	0.379628	0.983443	0.385241	0.895113	0.686866	0.960159	0.388123	0.395039	0.670622
ENSECAG00000001578	olfactory receptor 51Q1-like [Source:NCBI gene;Acc:100054250]	0	0	0	0	0	0	0	0	0	0	0	0	0	0	0	0	0	0	0	0	0	0	0	0	0	0	0	0	0	0	0	0	0
ENSECAG00000001580	solute carrier family 35 member E2B [Source:HGNC Symbol;Acc:HGNC:33941]	SLC35E2B	7.74587	8.27422	8.44514	8.39513	8.22242	8.3021	8.53114	8.18896	8.41645	8.34154	8.09211	7.9334	7.98166	8.14534	8.47239	8.38435	7.71606	8.01166	8.338	8.30093	8.3516	7.8228	8.22268	7.94988	8.2611	8.11639	7.75154	8.0516	8.44805	7.1121	8.38714	8.2484
ENSECAG00000001581	MAP7 domain containing 1 [Source:VGNC Symbol;Acc:VGNC:19951]	MAP7D1	12.1515	12.9776	11.9174	12.7891	12.7358	13.2393	12.4557	12.9135	12.6971	12.9935	13.0118	12.8433	13.1308	13.233	13.0383	12.0995	13.1396	12.4623	13.1638	12.4225	13.003	11.656	12.6138	12.8904	11.9476	13.2153	12.6475	13.2951	13.1308	10.6659	13.3372	12.7772
ENSECAG00000001582	CCR4-NOT transcription complex subunit 6 like [Source:VGNC Symbol;Acc:VGNC:16679]	CNOT6L	8.59319	9.25805	9.32459	9.35946	9.0371	9.63661	9.01632	9.04529	9.06758	8.9696	9.53979	9.01443	9.3849	9.42228	9.65233	8.78102	8.78085	8.55546	8.8996	8.93196	9.27877	9.36484	8.91603	9.02417	9.17169	9.2311	8.71733	9.4007	9.19064	8.4075	9.17276	8.34537
ENSECAG00000001583	armadillo repeat containing 9 [Source:VGNC Symbol;Acc:VGNC:15534]	ARMC9	10.2407	8.14001	9.96408	9.31647	9.31551	8.289	9.89222	8.8523	9.73773	8.57335	8.46615	8.96077	7.87427	7.82063	7.83498	10.3018	9.65825	9.16452	8.09689	10.0803	8.14764	8.15987	9.03514	9.14808	9.5231	8.63739	9.28554	8.39512	8.51824	8.60142	8.70519	10.2436
ENSECAG00000001584	putative protein FAM172B [Source:NCBI gene;Acc:100072199]	0	4.4292	3.92229	4.60549	3.84347	3.98639	3.91593	4.3997	3.58529	3.50559	4.07909	3.83424	4.82241	4.00516	2.95403	3.96058	5.16349	4.84649	4.41861	4.38273	3.84412	4.73693	4.40446	4.07326	3.62743	4.31245	3.23192	4.50967	3.86888	4.27842	3.48071	4.28849	3.56888
ENSECAG00000001587	0	0	-1.79172	-1.78852	-1.74571	-1.79587	-1.79581	-1.79101	-1.79688	-1.69494	-1.80614	-1.79081	-1.79429	-1.79146	-1.79503	-1.74372	-1.7893	-1.80017	-1.78357	-1.78991	-1.78476	-1.79142	-1.69373	-1.79273	-1.7968	-1.79568	-1.79447	-1.7907	-1.78933	-1.78825	-1.73888	-1.78837	-1.78326	-1.80076
ENSECAG00000001591	0	0	0	0	0	0	0	0	0	0	0	0	0	0	0	0	0	0	0	0	0	0	0	0	0	0	0	0	0	0	0	0	0	0
ENSECAG00000001596	thymocyte nuclear protein 1 [Source:VGNC Symbol;Acc:VGNC:24098]	THYN1	10.8344	10.4001	10.4087	10.1479	10.2021	10.1308	10.4989	10.1688	10.4098	10.425	10.4117	10.497	10.2885	10.3399	10.3436	10.7159	10.3042	10.8709	10.4842	10.5694	10.3078	10.5653	10.3963	10.418	10.546	10.38	10.8025	10.3547	10.2929	10.9498	10.3066	10.9644
ENSECAG00000001597	LIM homeobox 1 [Source:VGNC Symbol;Acc:VGNC:56440]	LHX1	-0.739005	-0.735775	-0.744024	-0.741862	-0.741818	-0.422413	-0.74251	-0.750333	-0.747698	-0.565003	-0.335862	-0.569016	-0.741308	-0.58145	-0.737206	-0.744512	-0.717288	-0.41311	0.362223	-0.738791	-0.604512	-0.73973	-0.742459	-0.741735	-0.740931	-0.738257	-0.163777	-0.734736	-0.738533	-0.735193	-0.716132	-0.744848
ENSECAG00000001598	interferon induced protein 35 [Source:VGNC Symbol;Acc:VGNC:18943]	IFI35	12.2544	12.4908	11.5005	12.0052	11.8758	12.4291	11.9268	12.0686	12.0469	12.3001	12.2593	12.3626	12.2741	12.5355	12.3097	11.6371	13.5593	12.212	12.8946	12.2072	12.2958	12.9733	12.1951	12.1729	11.7172	12.6355	12.4641	12.4939	12.2023	13.19	13.2566	12.4784
ENSECAG00000001599	ribosomal protein S12 [Source:NCBI gene;Acc:100034144]	RPS12	12.6445	12.2773	12.3934	12.0747	12.1853	11.7356	12.4062	11.9126	12.1197	12.4554	12.5038	12.5876	12.0777	11.9261	11.994	13.0173	12.27	13.1135	12.5096	12.6315	12.2928	12.3241	12.5135	12.2386	12.5435	12.126	13.008	12.1882	12.0919	13.1704	11.886	13.2132
ENSECAG00000001600	olfactory receptor 13-like [Source:NCBI gene;Acc:100629356]	0	0	0	0	0	0	0	0	0	0	0	0	0	0	0	0	0	0	0	0	0	0	0	0	0	0	0	0	0	0	0	0	0
ENSECAG00000001603	paternally expressed 10 [Source:VGNC Symbol;Acc:VGNC:56045]	PEG10	3.86708	3.54323	6.19637	6.14575	6.6985	4.29369	6.91327	5.87017	5.6946	4.0508	4.94777	3.95784	3.86531	3.31632	3.06812	5.45483	3.14398	6.32521	4.53609	6.89838	3.10932	3.76144	5.74579	5.69504	5.50415	4.40353	5.19719	3.41579	4.39705	3.77078	6.16345	5.5733
ENSECAG00000001604	olfactory receptor 1440-like [Source:NCBI gene;Acc:100068520]	0	-1.82793	-1.8243	-1.83661	-1.71565	-1.83258	-1.82713	-1.8338	-1.79563	-1.84433	-1.8269	-1.83085	-1.82763	-1.8317	-1.77181	-1.76679	-1.83755	-1.81865	-1.82587	-1.82001	-1.8276	-1.83522	-1.82908	-1.83371	-1.83244	-1.83106	-1.82677	-1.82521	-1.70699	-1.82719	-1.82412	-1.8183	-1.83821
ENSECAG00000001605	0	0	0	0	0	0	0	0	0	0	0	0	0	0	0	0	0	0	0	0	0	0	0	0	0	0	0	0	0	0	0	0	0	0
ENSECAG00000001608	zinc finger protein 71 [Source:HGNC Symbol;Acc:HGNC:13141]	ZNF71	6.26116	6.15176	6.02149	5.87198	6.37995	6.73702	6.08327	6.22235	6.56932	6.83594	6.68469	5.71959	6.13123	6.41981	6.0932	6.66661	5.76306	6.11191	6.40452	5.94451	6.76293	6.88801	5.91126	6.59764	6.05692	6.65485	6.35555	5.79876	6.13993	6.12273	6.87921	6.61604
ENSECAG00000001609	syntaxin 19 [Source:VGNC Symbol;Acc:VGNC:23728]	STX19	4.37515	2.71371	4.38592	3.79535	3.5403	3.20832	4.30311	3.85355	4.39287	3.22243	3.21532	3.27996	2.6219	2.32664	2.9572	5.13112	2.40745	4.10886	2.3973	4.22312	3.46057	3.24523	3.49693	3.10549	4.20375	3.2	3.59684	2.36848	3.20362	2.36749	2.41013	3.68387
ENSECAG00000001612	retinol dehydrogenase 8 [Source:VGNC Symbol;Acc:VGNC:52429]	RDH8	4.47781	4.1282	4.88414	4.9664	3.76878	3.60767	3.47758	4.42034	4.31778	5.10007	2.74149	2.76816	3.43581	4.81344	4.57127	4.85676	2.84874	4.39271	5.71951	5.28358	4.42984	3.84173	3.46797	4.40176	4.3213	5.07105	2.78901	2.79987	3.88414	5.52981	3.60141	4.87566
ENSECAG00000001621	G protein-coupled receptor 15 [Source:VGNC Symbol;Acc:VGNC:18517]	GPR15	4.58035	3.23364	4.65757	4.34342	4.18254	3.57089	4.28619	4.12272	3.88511	4.66301	3.97541	5.13689	3.74418	2.89855	2.95116	5.85226	2.83589	4.08325	3.29861	4.77584	3.3334	4.18926	4.36581	3.66873	4.20189	4.10482	4.64161	3.71482	3.9004	3.7081	4.96224	4.62175
ENSECAG00000001625	zinc finger protein 34 [Source:HGNC Symbol;Acc:HGNC:13098]	ZNF34	7.04296	6.43214	6.48576	6.65937	6.38583	6.53274	6.50893	6.48162	6.48998	6.83878	6.46985	6.74175	6.41025	6.42481	6.31083	6.73173	5.84501	5.99262	6.61588	6.3228	6.46197	6.57147	6.40015	6.17039	6.91711	6.46622	6.39034	6.21273	6.23284	5.72517	6.20521	6.61513
ENSECAG00000001626	shieldin complex subunit 2 [Source:VGNC Symbol;Acc:VGNC:17869]	SHLD2	8.70891	8.89244	8.60101	8.70972	8.6103	8.91827	8.63914	8.62096	8.67548	8.90768	9.05333	8.57515	8.65222	8.84591	9.11602	8.65265	8.37407	8.65149	8.53318	8.24558	8.8255	8.63812	8.40715	8.61775	8.81469	8.57806	8.64341	8.64997	8.71822	8.34209	8.2361	8.18447
ENSECAG00000001627	egl-9 family hypoxia inducible factor 2 [Source:HGNC Symbol;Acc:HGNC:14660]	EGLN2	10.2885	10.5502	10.0374	10.4997	10.4589	10.7436	10.56	10.6917	10.7402	10.6876	10.4554	10.4018	10.583	10.6789	10.6946	10.6503	12.2531	10.6286	10.9106	10.8085	10.6387	11.0161	10.6128	10.9028	9.90024	10.978	10.6009	10.7376	10.6755	11.3753	12.0669	11.1852
ENSECAG00000001633	frizzled class receptor 10 [Source:VGNC Symbol;Acc:VGNC:18170]	FZD10	7.85324	5.32266	8.05421	7.29222	8.09219	6.56005	8.29162	8.08246	8.30959	6.41366	6.58762	7.27529	6.03289	5.58608	5.20232	8.59254	8.3102	8.22933	6.24431	8.9205	5.30739	5.86173	7.54094	8.33808	7.59631	8.27929	8.02312	6.39455	5.85793	7.82632	7.27155	9.04581
ENSECAG00000001634	inhibitory synaptic factor 1 [Source:VGNC Symbol;Acc:VGNC:49198]	INSYN1	3.44077	2.52457	3.91	2.70102	4.36371	3.18352	4.78903	3.40182	3.48463	3.19514	3.26041	3.46121	2.82453	2.46442	2.81045	4.92743	2.37475	3.85675	3.13006	3.56745	2.26188	2.75141	4.19754	3.40866	3.24119	3.7847	4.28601	2.82965	2.31326	3.65866	2.37743	4.67952
ENSECAG00000001639	olfactory receptor 13H1-like [Source:NCBI gene;Acc:100630193]	0	0	0	0	0	0	0	0	0	0	0	0	0	0	0	0	0	0	0	0	0	0	0	0	0	0	0	0	0	0	0	0	0
ENSECAG00000001640	purinergic receptor P2Y13 [Source:VGNC Symbol;Acc:VGNC:21111]	P2RY13	10.2475	11.5656	10.4821	11.0589	10.5818	11.2026	9.99693	10.1908	10.5542	11.3263	11.3343	10.8302	11.5441	11.5646	11.438	9.58965	9.45195	11.3656	11.8285	9.85214	10.8683	10.833	10.9239	10.3635	10.517	11.3703	10.8061	11.095	11.171	10.6574	10.7034	9.77628
ENSECAG00000001641	kelch domain containing 7B [Source:VGNC Symbol;Acc:VGNC:19455]	KLHDC7B	0.0263933	-0.289595	-0.235168	-0.208765	-0.475126	-0.471152	-0.216327	-0.395713	-0.201599	-0.470973	-0.473913	-0.471536	-0.474513	-0.473408	-0.293975	-0.349723	0.402043	-0.470176	-0.465327	-0.471508	-0.476896	-0.472626	0.0409577	-0.475026	-0.474061	-0.470875	-0.469653	-0.468662	-0.471202	-0.468776	-0.463639	-0.352191
ENSECAG00000001643	potassium voltage-gated channel subfamily J member 11 [Source:VGNC Symbol;Acc:VGNC:19285]	KCNJ11	1.17877	1.3661	1.60162	1.64864	1.44229	1.34804	1.30901	1.82362	1.77472	1.82487	1.32596	1.17947	1.32044	1.4614	1.36055	1.39813	2.92358	1.62258	2.40213	1.60287	1.6139	1.1761	1.93959	1.82221	1.56292	1.48848	1.18532	1.36875	1.71803	1.18805	1.84494	1.66061
ENSECAG00000001645	family with sequence similarity 53 member C [Source:VGNC Symbol;Acc:VGNC:17881]	FAM53C	7.42291	8.10442	8.14174	7.9557	8.17225	8.99875	8.02748	8.578	8.10877	8.01387	7.98297	8.34046	8.59663	8.62337	8.09045	8.0884	7.5281	8.38309	8.33179	8.07195	8.03288	8.86255	8.17492	8.34367	8.02546	8.72246	7.74285	8.81357	8.28461	8.81041	8.59536	8.56268
ENSECAG00000001648	armadillo repeat containing X-linked 3 [Source:VGNC Symbol;Acc:VGNC:55416]	ARMCX3	10.2574	10.4475	10.3342	10.474	10.4494	10.7686	10.0362	10.3053	10.2508	10.3386	10.4149	10.3624	10.8924	10.7185	10.4805	9.86654	8.99332	10.1627	10.3399	10.0433	10.432	10.8424	10.3699	10.2972	10.3137	10.4402	10.4368	10.7194	10.3731	10.7936	9.95742	9.50335
ENSECAG00000001649	WDFY family member 4 [Source:HGNC Symbol;Acc:HGNC:29323]	WDFY4	12.3846	12.5046	12.2211	12.9054	12.4658	13.4955	12.2841	12.4936	12.418	13.1547	13.283	12.6199	12.826	13.0291	13.3215	11.9145	12.5388	11.9264	12.9847	12.3276	12.8152	12.3944	12.4163	12.1962	11.8257	12.8846	12.4327	12.7365	12.9004	11.1819	13.3794	12.4911
ENSECAG00000001650	double PHD fingers 2 [Source:VGNC Symbol;Acc:VGNC:17285]	DPF2	10.912	11.0604	10.7902	10.9198	10.8079	11.2633	10.8906	11.0944	11.0212	11.0451	10.926	11.1326	11.1902	10.9449	11.0803	10.8585	11.3997	11.0676	11.402	11.0299	11.0725	11.0783	11.0677	11.0928	10.7165	11.0331	10.8481	11.2144	11.1012	10.8022	11.5647	11.2849
ENSECAG00000001651	dymeclin [Source:VGNC Symbol;Acc:VGNC:17365]	DYM	11.5083	11.2534	11.1943	11.3992	11.2314	11.7007	11.205	11.1441	11.4234	11.2229	11.4938	10.9894	11.5321	11.5617	11.674	11.1004	10.9301	11.0689	11.6856	11.295	11.4263	11.7761	11.2192	11.1031	11.3103	11.3334	11.4575	11.287	11.3529	11.7325	10.8557	11.3956
ENSECAG00000001652	integrin subunit alpha 6 [Source:VGNC Symbol;Acc:VGNC:19167]	ITGA6	5.29035	5.3135	7.33255	6.43736	7.59768	6.20387	6.9778	7.3783	6.41425	6.09502	6.48848	6.00551	5.63405	5.66437	5.22661	6.26609	7.35806	7.41516	7.19826	6.69527	5.28086	6.13596	6.57243	6.46671	6.91673	7.39819	6.69302	5.21364	5.55691	6.49961	7.59217	5.86051
ENSECAG00000001653	DNA polymerase epsilon, catalytic subunit [Source:VGNC Symbol;Acc:VGNC:21656]	POLE	9.01722	10.2227	9.10116	9.52818	9.87009	9.58945	9.84385	10.0691	9.85036	9.87288	9.5813	9.95616	10.1065	9.92321	9.54391	9.56749	9.0112	9.22428	9.58507	9.10652	10.3144	9.0987	9.74715	9.49791	9.38237	9.66124	8.98952	9.55415	9.97338	8.15688	9.81761	9.65109
ENSECAG00000001660	0	0	-1.81779	-1.81384	-1.82723	-1.75961	-1.82285	-1.6901	-1.82418	-1.83895	-1.83564	-1.6244	-1.82097	-1.75384	-1.8219	-1.82021	-1.8148	-1.82826	-1.8077	-1.81555	-1.80917	-1.81743	-1.82572	-1.81905	-1.82408	-1.8227	-1.8212	-1.81653	-1.81483	-1.81349	-1.81699	-1.81364	-1.80731	-1.82898
ENSECAG00000001664	putative olfactory receptor 10D4 [Source:NCBI gene;Acc:100071851]	0	0	0	0	0	0	0	0	0	0	0	0	0	0	0	0	0	0	0	0	0	0	0	0	0	0	0	0	0	0	0	0	0
ENSECAG00000001667	DEP domain containing 7 [Source:VGNC Symbol;Acc:VGNC:17134]	DEPDC7	5.28748	3.89631	5.45125	4.23913	4.88635	4.03208	5.21397	4.56717	4.81583	4.04192	4.20137	4.02196	3.5963	3.84035	3.29951	5.62551	3.38967	5.29959	4.06216	5.00174	3.66886	3.86334	4.88682	5.22249	5.39068	4.64105	4.6588	3.44166	4.24174	4.1595	4.6587	5.11526
ENSECAG00000001669	Ferritin heavy chain Ferritin heavy chain, N-terminally processed [Source:UniProtKB/Swiss-Prot;Acc:Q8MIP0]	0	3.51849	3.87503	3.81556	3.70237	3.95622	3.92485	4.00671	3.82747	4.18264	3.84539	4.41091	4.62729	4.64985	4.03438	3.91526	3.63361	4.03562	4.37222	3.82822	4.11331	3.81676	4.3175	3.60837	3.59492	3.75433	4.36964	4.15369	3.82792	3.39277	4.53764	4.00901	4.07738
ENSECAG00000001674	zinc finger SWIM-type containing 3 [Source:VGNC Symbol;Acc:VGNC:25421]	ZSWIM3	6.02651	6.27126	6.138	6.20968	5.97611	6.41868	5.66803	5.85994	6.0008	5.95814	5.91494	6.37138	6.31311	5.82278	6.2168	5.81998	5.32728	6.29391	5.95819	5.7702	5.88993	6.23232	6.10702	6.03076	6.18747	6.2133	6.14472	6.07678	6.51648	6.00386	5.07412	6.26653
ENSECAG00000001675	0	0	2.90051	4.32438	3.71745	3.51103	2.91438	2.24671	4.30405	3.68314	2.90807	3.10431	2.22569	2.41904	2.51845	2.22895	3.48347	3.58591	2.50685	4.27277	4.00932	2.24391	3.52993	3.88057	3.28524	2.91541	3.34172	3.54954	4.08941	2.61219	3.49138	2.26523	2.30335	4.02096
ENSECAG00000001686	ribonuclease A family member 11 (inactive) [Source:HGNC Symbol;Acc:HGNC:19269]	RNASE11	0	0	0	0	0	0	0	0	0	0	0	0	0	0	0	0	0	0	0	0	0	0	0	0	0	0	0	0	0	0	0	0
ENSECAG00000001687	hypocretin neuropeptide precursor [Source:VGNC Symbol;Acc:VGNC:18713]	HCRT	0	0	0	0	0	0	0	0	0	0	0	0	0	0	0	0	0	0	0	0	0	0	0	0	0	0	0	0	0	0	0	0
ENSECAG00000001688	proprotein convertase subtilisin/kexin type 6 [Source:VGNC Symbol;Acc:VGNC:51631]	PCSK6	9.40948	8.73539	10.0421	9.21683	9.59904	8.8185	9.75536	9.56542	9.54655	8.73368	8.95461	9.26674	9.10731	8.69808	8.53674	9.98673	9.4808	10.162	8.59784	9.76439	9.01499	9.02263	9.45696	9.78848	9.61949	9.89638	9.15952	9.08396	8.95646	9.16802	9.15798	10.1229
ENSECAG00000001690	olfactory receptor family 6 subfamily N member 1 [Source:HGNC Symbol;Acc:HGNC:15034]	OR6N1	-2.35246	-2.35192	-2.35377	-2.35318	-2.35316	-2.35234	-2.35335	-2.35593	-2.35493	-2.35231	-2.3529	-2.35242	-2.35303	-2.3528	-2.35205	-2.35391	-2.35107	-2.35216	-2.35127	-2.35241	-2.35356	-2.35264	-2.35333	-2.35314	-2.34414	-2.35229	-2.35206	-2.35187	-2.35235	-2.35189	-2.35102	-2.35401
ENSECAG00000001697	methionine sulfoxide reductase A [Source:VGNC Symbol;Acc:VGNC:20393]	MSRA	10.5107	11.1858	9.58955	10.5736	10.7145	11.1704	10.5692	10.6542	10.6675	10.974	11.0739	10.6653	11.1996	11.411	11.1138	9.66488	9.77632	10.5302	10.9815	10.0136	11.0741	11.2336	10.9462	10.5297	10.3364	10.9604	10.7849	10.8443	10.8822	11.3804	10.4927	10.1462
ENSECAG00000001700	GTP binding protein 4 [Source:VGNC Symbol;Acc:VGNC:18652]	GTPBP4	10.8808	11.105	10.9921	10.9076	11.0909	11.1134	10.8418	11.0989	10.8293	10.9539	10.7579	11.4026	11.3549	11.3054	10.9395	10.7424	10.143	10.7519	11.0527	10.6591	11.1587	11.3978	11.0402	11.1928	11.0248	10.902	11.016	11.3914	11.0543	11.2838	10.4551	10.2501
ENSECAG00000001701	ribonuclease A family member 12 (inactive) [Source:NCBI gene;Acc:100058840]	RNASE12	-1.995	-1.99294	-1.99992	-1.99768	-1.99764	-1.99454	-1.99833	-2.00776	-2.0043	-1.99441	-1.99666	-1.99483	-1.99714	-1.99626	-1.99344	-2.00046	-1.98974	-1.99383	-1.99051	-1.99481	-1.99913	-1.99565	-1.99828	-1.99755	-1.99677	-1.99434	-1.99346	-1.99276	-1.99458	-1.99284	-1.98954	-1.83478
ENSECAG00000001708	olfactory receptor 13-like [Source:NCBI gene;Acc:102149434]	0	0	0	0	0	0	0	0	0	0	0	0	0	0	0	0	0	0	0	0	0	0	0	0	0	0	0	0	0	0	0	0	0
ENSECAG00000001712	melanocortin 4 receptor [Source:VGNC Symbol;Acc:VGNC:20022]	MC4R	0	0	0	0	0	0	0	0	0	0	0	0	0	0	0	0	0	0	0	0	0	0	0	0	0	0	0	0	0	0	0	0
ENSECAG00000001714	prostaglandin D2 receptor 2 [Source:VGNC Symbol;Acc:VGNC:58223]	PTGDR2	1.51357	1.15546	1.10766	2.20852	1.31254	1.35494	1.70193	2.13642	1.08221	1.91911	1.62519	1.66763	1.6128	1.75221	1.69994	1.41283	3.32692	1.14887	1.60889	1.14182	1.28864	2.06057	1.11812	2.52679	1.12812	1.35374	1.15162	2.06704	2.00593	1.15622	2.96557	1.40761
ENSECAG00000001716	plexin A2 [Source:VGNC Symbol;Acc:VGNC:21601]	PLXNA2	4.7495	4.73122	6.79612	5.32472	6.34645	6.02683	6.68153	6.06018	6.14281	6.0786	5.6115	5.12279	6.59881	5.91676	6.08862	6.70667	6.75458	6.62228	6.09038	5.66651	4.20565	4.56895	6.59414	5.35453	5.90087	6.21232	5.69775	4.6206	6.60546	4.93672	6.6049	6.45677
ENSECAG00000001719	olfactory receptor 6-like [Source:NCBI gene;Acc:100066808]	0	0	0	0	0	0	0	0	0	0	0	0	0	0	0	0	0	0	0	0	0	0	0	0	0	0	0	0	0	0	0	0	0
ENSECAG00000001721	0	0	0	0	0	0	0	0	0	0	0	0	0	0	0	0	0	0	0	0	0	0	0	0	0	0	0	0	0	0	0	0	0	0
ENSECAG00000001722	NAD(P) dependent steroid dehydrogenase-like [Source:VGNC Symbol;Acc:VGNC:55499]	NSDHL	10.519	10.659	10.1443	10.6266	10.5804	10.1579	10.079	10.5242	10.7009	10.2486	10.5839	10.7587	10.5456	10.5395	10.1876	10.2568	11.4442	10.8145	10.8639	10.6934	10.848	10.542	10.3737	10.5696	10.7462	10.6076	10.5202	10.9684	10.2253	10.8429	10.5606	10.9025
ENSECAG00000001723	olfactory receptor family 13 subfamily G member 1 [Source:HGNC Symbol;Acc:HGNC:14999]	OR13G1	0	0	0	0	0	0	0	0	0	0	0	0	0	0	0	0	0	0	0	0	0	0	0	0	0	0	0	0	0	0	0	0
ENSECAG00000001726	0	0	-0.609511	-0.457958	-0.738482	-0.511341	-0.737097	-0.734982	-0.616592	-0.593006	-0.433001	-0.734886	-0.60603	-0.594829	-0.503019	-0.73619	-0.587941	-0.738787	-0.718144	-0.734454	-0.721747	-0.393629	-0.73802	-0.735773	-0.527148	-0.737044	-0.736536	-0.734833	-0.73417	-0.732308	-0.480485	-0.732679	-0.717206	-0.738997
ENSECAG00000001734	spermatogenesis associated 25 [Source:VGNC Symbol;Acc:VGNC:23490]	SPATA25	3.64662	4.92175	4.88609	5.01486	4.92499	4.51942	4.74844	5.27786	4.57001	4.81351	4.75071	4.89132	4.69349	4.31989	5.31576	4.5671	3.16274	4.21941	4.56684	3.88593	4.81715	4.25839	5.05941	4.18419	4.88026	4.60738	3.79501	4.38731	5.61413	3.72606	4.66678	4.88015
ENSECAG00000001736	olfactory receptor family 6 subfamily S member 1 [Source:HGNC Symbol;Acc:HGNC:15363]	OR6S1	0	0	0	0	0	0	0	0	0	0	0	0	0	0	0	0	0	0	0	0	0	0	0	0	0	0	0	0	0	0	0	0
ENSECAG00000001740	vimentin type intermediate filament associated coiled-coil protein [Source:VGNC Symbol;Acc:VGNC:59431]	VMAC	4.58879	5.07286	3.99462	5.27042	4.78843	5.37859	4.9559	4.6604	4.61855	4.98432	5.34153	4.17893	4.54021	5.12285	5.59614	4.90847	4.79227	3.98049	4.54521	4.48649	4.69427	5.21787	4.86436	4.59027	4.21571	5.27395	4.73177	4.91234	5.30649	5.24741	5.27238	5.339
ENSECAG00000001741	nucleosome assembly protein 1 like 5 [Source:VGNC Symbol;Acc:VGNC:51263]	NAP1L5	2.38454	2.94843	3.53632	3.38101	2.8926	2.6388	3.55229	3.31356	2.74132	3.84728	2.68977	2.4128	2.24357	2.49274	3.01043	2.48294	2.15364	2.81239	3.41575	3.12391	3.24899	2.7857	3.0616	2.94486	2.98483	2.11581	2.4309	2.68775	3.03249	2.43944	3.21758	2.82301
ENSECAG00000001747	0	0	-1.35028	-1.34296	-1.36761	-1.35979	-1.35964	-1.34866	-1.36209	-1.37051	-0.683256	-1.3482	-1.35616	-1.34968	-1.35787	-1.35475	-1.34475	-1.36788	-1.33161	-1.34614	-1.33433	-0.597879	-1.36494	-1.3526	-1.36191	-1.35934	-1.35658	-1.34794	-1.34481	-1.34232	-1.3488	-1.34261	-1.3309	-1.36803
ENSECAG00000001752	olfactory receptor family 8 subfamily D member 2 (gene/pseudogene) [Source:HGNC Symbol;Acc:HGNC:8482]	OR8D2	-2.35246	-2.35195	-2.3537	-2.35314	-2.34477	-2.35235	-2.3533	-2.35576	-2.35481	-2.35232	-2.35288	-2.35242	-2.353	-2.35278	-2.35207	-2.35384	-2.35114	-2.35217	-2.35133	-2.35242	-2.3535	-2.35263	-2.35329	-2.35311	-2.35291	-2.3523	-2.35208	-2.3519	-2.35236	-2.35192	-2.35109	-2.35393
ENSECAG00000001755	protocadherin beta 1 [Source:HGNC Symbol;Acc:HGNC:8680]	PCDHB1	-0.302843	-0.448162	0.151105	-0.453063	-0.321588	-0.449929	0.0501124	-0.382747	-0.0671761	-0.166472	-0.452086	0.038332	-0.45255	-0.451694	-0.448727	-0.45551	-0.444304	-0.449159	-0.445274	-0.0625132	-0.45438	-0.451084	-0.216699	-0.452946	-0.095896	-0.449711	-0.448745	-0.447957	-0.449968	-0.448047	-0.443202	-0.455819
ENSECAG00000001756	chromosome 11 C17orf75 homolog [Source:VGNC Symbol;Acc:VGNC:51356]	C11H17orf75	7.83071	7.82467	8.17519	7.91642	7.81262	7.65929	7.95709	7.87305	7.83688	7.6421	7.47632	7.63998	7.81838	7.60588	7.47477	8.33179	7.18157	7.63516	7.35225	8.01971	7.66019	7.79363	7.88377	7.79364	8.1184	7.68951	7.25463	7.80148	7.72209	8.04119	6.86696	7.65428
ENSECAG00000001757	calcium modulating ligand [Source:VGNC Symbol;Acc:VGNC:16026]	CAMLG	9.95151	9.25447	9.53293	9.4287	9.76256	9.4905	9.51784	9.52191	9.65698	9.33197	9.45057	9.29525	9.65282	9.64797	9.60057	9.56848	8.25985	9.51877	8.84199	9.9539	9.64193	10.0029	9.76187	9.67159	9.83916	9.37367	9.86603	9.72222	9.39482	10.8813	8.80166	9.7424
ENSECAG00000001762	olfactory receptor 2W3 [Source:NCBI gene;Acc:100051428]	0	0	0	0	0	0	0	0	0	0	0	0	0	0	0	0	0	0	0	0	0	0	0	0	0	0	0	0	0	0	0	0	0
ENSECAG00000001763	persephin [Source:HGNC Symbol;Acc:HGNC:9579]	PSPN	1.36698	1.77554	1.63243	1.47284	1.48077	1.74132	1.57512	1.73261	1.39049	1.65691	2.02134	1.2219	1.21347	1.49077	1.22733	1.87616	1.24312	1.38002	1.23969	2.27426	1.33117	1.71429	1.55547	1.91585	1.57134	1.50104	1.76341	1.40383	1.73432	1.77391	2.66082	1.51656
ENSECAG00000001765	heat shock protein family B (small) member 9 [Source:VGNC Symbol;Acc:VGNC:51353]	HSPB9	0	0	0	0	0	0	0	0	0	0	0	0	0	0	0	0	0	0	0	0	0	0	0	0	0	0	0	0	0	0	0	0
ENSECAG00000001767	zinc finger and BTB domain containing 9 [Source:VGNC Symbol;Acc:VGNC:25158]	ZBTB9	8.39459	8.39593	8.50066	8.19356	8.39464	9.04828	8.33705	8.72365	8.69664	8.00423	8.09841	8.37686	8.46069	8.25275	8.21646	8.50047	8.98362	8.86644	8.54142	9.04863	8.18434	8.88693	8.37684	8.93961	8.50147	8.87753	8.44599	8.63845	8.22853	8.92611	7.55264	8.95332
ENSECAG00000001770	putative olfactory receptor 2W6 [Source:NCBI gene;Acc:100073319]	0	-1.92177	-1.91919	-1.92791	-1.92511	-1.92506	-1.9212	-1.92592	-1.86115	-1.93338	-1.92103	-1.92384	-1.92155	-1.80004	-1.92334	-1.91982	-1.92858	-1.9152	-1.92031	-1.91616	-1.92153	-1.92692	-1.92258	-1.92586	-1.92496	-1.88302	-1.92094	-1.91984	-1.91897	-1.92124	-1.91907	-1.91495	-1.92905
ENSECAG00000001774	MYD88 innate immune signal transduction adaptor [Source:VGNC Symbol;Acc:VGNC:20472]	MYD88	10.7257	11.4896	10.4979	11.1236	11.1282	11.6337	10.8134	11.3096	11.1655	11.1655	11.3688	10.9638	11.6267	11.6252	11.3961	10.2448	11.6886	11.414	11.9261	10.7986	11.3456	11.8922	11.0133	11.43	10.7633	11.5929	11.1047	11.5888	11.4098	11.6895	11.9489	11.3363
ENSECAG00000001775	RAB38, member RAS oncogene family [Source:VGNC Symbol;Acc:VGNC:22114]	RAB38	5.65084	5.8576	6.46742	5.73772	6.57516	5.75598	6.01789	6.55851	6.03745	6.21	5.78948	6.0212	4.90436	6.40393	5.48998	5.88127	3.93423	7.07035	6.05734	5.95513	6.24713	5.78943	6.30686	6.53711	6.61212	6.47325	6.16333	5.67753	5.38775	6.85715	4.93558	6.40551
ENSECAG00000001777	0	0	0	0	0	0	0	0	0	0	0	0	0	0	0	0	0	0	0	0	0	0	0	0	0	0	0	0	0	0	0	0	0	0
ENSECAG00000001783	brain expressed X-linked 5 [Source:NCBI gene;Acc:100066974]	0	0	0	0	0	0	0	0	0	0	0	0	0	0	0	0	0	0	0	0	0	0	0	0	0	0	0	0	0	0	0	0	0
ENSECAG00000001784	CD14 molecule [Source:VGNC Symbol;Acc:VGNC:16245]	CD14	13.0821	13.1648	11.5848	12.6702	12.6069	13.6211	11.9396	13.1031	12.7605	13.4943	13.3384	13.1035	13.3672	13.8281	13.5158	12.0799	14.1453	13.223	14.2284	12.6277	13.2038	13.7507	13.2067	13.6803	12.1964	13.6632	13.4314	13.7172	13.3055	13.5081	14.4418	12.9044
ENSECAG00000001791	shisa family member 3 [Source:VGNC Symbol;Acc:VGNC:58481]	SHISA3	-0.485639	-0.483459	-0.268599	-0.244063	-0.488176	-0.0924178	-0.488796	-0.415586	-0.10048	-0.32988	-0.487266	-0.485467	-0.487717	-0.486886	-0.484007	-0.378546	-0.477901	-0.484426	0.189313	-0.485445	-0.489492	-0.220146	-0.488751	-0.488101	-0.0476874	-0.484962	-0.325704	-0.48326	-0.485212	-0.483348	-0.476736	-0.114359
ENSECAG00000001795	olfactory receptor family 5 subfamily M member 3 [Source:HGNC Symbol;Acc:HGNC:14806]	OR5M3	0	0	0	0	0	0	0	0	0	0	0	0	0	0	0	0	0	0	0	0	0	0	0	0	0	0	0	0	0	0	0	0
ENSECAG00000001801	zinc finger C2HC-type containing 1B [Source:VGNC Symbol;Acc:VGNC:25160]	ZC2HC1B	1.88891	2.13888	2.23228	2.02418	1.85593	2.18224	2.33878	1.9795	1.94671	2.11363	1.87261	2.32351	2.11537	1.51088	2.03394	2.20142	1.53934	1.91257	2.09688	2.16247	2.34525	1.6549	1.92158	1.63737	2.03029	1.51856	1.81149	2.51515	2.25288	1.52498	1.54033	1.60551
ENSECAG00000001802	casein kappa [Source:VGNC Symbol;Acc:VGNC:51165]	CSN3	0	0	0	0	0	0	0	0	0	0	0	0	0	0	0	0	0	0	0	0	0	0	0	0	0	0	0	0	0	0	0	0
ENSECAG00000001804	olfactory receptor 2A1/2A42 [Source:NCBI gene;Acc:100630245]	0	0	0	0	0	0	0	0	0	0	0	0	0	0	0	0	0	0	0	0	0	0	0	0	0	0	0	0	0	0	0	0	0
ENSECAG00000001807	ataxin 7 like 3B [Source:VGNC Symbol;Acc:VGNC:15700]	ATXN7L3B	7.46315	8.11515	8.01469	8.1118	8.09681	7.98433	7.9323	8.07114	7.94539	7.67271	8.03733	7.57204	7.8921	7.88817	8.23743	7.83274	7.21942	8.1215	7.8745	8.01051	7.65424	8.05035	7.78911	8.28407	7.79319	8.41989	7.69797	7.88875	8.02543	8.64271	8.36567	8.409
ENSECAG00000001815	PIGY upstream reading frame [Source:VGNC Symbol;Acc:VGNC:58480]	PYURF	9.54001	9.03279	8.67103	8.9849	9.09678	9.18225	8.87963	8.96148	8.67935	8.80466	9.06113	8.93351	9.06656	9.26266	9.20749	8.82889	8.37939	8.93099	8.83386	8.93876	8.97281	9.21932	9.08851	9.16498	9.00925	8.77031	9.22613	9.21686	8.96884	10.0577	8.39732	8.59108
ENSECAG00000001830	trafficking protein particle complex 5 [Source:VGNC Symbol;Acc:VGNC:59429]	TRAPPC5	9.75182	9.36254	8.86756	8.85972	8.80954	8.78716	9.21819	8.93849	9.31998	9.19481	9.27765	8.95482	8.7645	8.97934	8.7914	9.50131	11.6032	9.73381	9.752	9.78543	8.78222	9.50639	9.10648	9.31035	8.70034	9.35926	9.61727	9.02782	8.82695	10.3134	10.912	10.2441
ENSECAG00000001832	0	0	2.24798	2.57356	3.05926	2.85437	2.715	1.91994	3.13166	2.42688	3.26006	2.27097	2.00339	1.59058	1.57612	1.74758	1.7855	2.96499	1.62625	2.06267	1.62054	3.17886	1.7113	1.58529	2.5779	1.73164	2.43831	1.59378	1.59969	2.09056	2.2626	1.60393	1.62775	2.09531
ENSECAG00000001834	diacylglycerol kinase iota [Source:VGNC Symbol;Acc:VGNC:17152]	DGKI	0.635566	0.494435	0.790404	0.4855	0.724481	0.878658	0.718582	0.788775	0.569145	0.76998	0.739518	0.763681	0.618722	0.487998	0.782817	0.692497	0.50145	1.41945	0.499692	0.970807	0.483097	0.752184	0.604335	0.727844	0.736436	0.965917	0.772892	0.656288	0.639702	0.494643	0.501916	0.764295
ENSECAG00000001845	purinergic receptor P2Y1 [Source:VGNC Symbol;Acc:VGNC:21109]	P2RY1	6.55866	6.69802	7.12226	7.19093	7.3782	6.46984	7.40587	7.65874	7.28048	6.86365	7.07677	6.36677	5.57959	6.02925	6.32285	7.32388	7.07484	7.39211	5.79829	7.24797	6.23674	6.45613	6.68977	7.26208	7.16628	7.17067	7.19324	5.47499	5.8378	6.77657	4.79436	7.09266
ENSECAG00000001851	sphingosine-1-phosphate receptor 4 [Source:VGNC Symbol;Acc:VGNC:59295]	S1PR4	3.55861	4.5327	4.60765	4.16811	3.91188	4.34729	4.28416	3.95208	3.7821	4.6592	4.21566	4.63445	3.97841	3.79757	3.52709	3.84067	2.95933	5.0606	5.1801	4.85841	4.20608	5.45578	4.43144	4.50015	3.93572	3.9807	3.83967	3.99586	4.03099	3.99027	4.69943	4.16586
ENSECAG00000001853	cyclin H [Source:VGNC Symbol;Acc:VGNC:16216]	CCNH	9.48054	9.15549	9.00654	8.97379	9.0687	9.02672	9.19184	8.92605	9.04967	9.20161	9.16885	9.15616	9.20347	9.02682	9.23052	9.1068	8.86853	9.28903	8.79935	9.14226	9.14311	9.57939	9.2084	9.15932	9.32505	8.92524	9.38624	8.99701	9.1671	9.8753	7.93385	8.78164
ENSECAG00000001854	thiosulfate sulfurtransferase [Source:VGNC Symbol;Acc:VGNC:24604]	TST	9.3941	7.9217	8.42331	8.32645	8.10923	7.61135	8.83674	8.58376	8.94862	7.71225	8.04859	8.11744	7.77499	7.75666	7.38183	9.36822	11.1277	9.10453	8.08702	9.48359	7.66389	8.1244	8.45939	8.61376	7.99273	8.98626	8.98312	7.58803	7.5929	9.08519	9.53639	9.8324
ENSECAG00000001856	JRK like [Source:VGNC Symbol;Acc:VGNC:56641]	JRKL	7.93867	7.31558	8.39286	7.84192	7.73327	7.0019	8.13483	7.30233	7.67246	7.60138	7.45027	7.3782	7.18715	6.6425	7.23393	8.50206	7.75924	7.59174	6.9014	7.88599	7.37384	6.74125	7.66782	7.10913	8.22768	6.82171	7.35192	6.61275	7.53762	7.02542	7.4721	7.22983
ENSECAG00000001863	UDP-GlcNAc:betaGal beta-1,3-N-acetylglucosaminyltransferase 5 [Source:VGNC Symbol;Acc:VGNC:15733]	B3GNT5	10.2101	10.2387	9.15262	10.4673	10.1649	10.3556	9.6208	10.0187	9.93539	10.9075	10.3883	10.1556	10.4997	9.88347	11.0586	9.44334	9.58356	9.25368	9.77825	9.56084	10.5558	10.199	10.338	9.57639	9.99683	9.56162	10.3001	10.1521	10.246	9.74124	10.4942	8.46878
ENSECAG00000001869	protein phosphatase 1 regulatory subunit 12C [Source:HGNC Symbol;Acc:HGNC:14947]	PPP1R12C	10.2175	10.8683	9.93085	10.5614	10.5472	11.3013	10.284	10.6374	10.5047	10.8923	10.9752	10.6143	10.7488	10.9447	10.6493	10.416	12.2147	10.3696	11.1319	10.3032	10.8596	11.0286	10.3402	10.7543	9.82153	11.1562	10.3091	10.8307	10.9016	10.476	12.0775	10.7741
ENSECAG00000001870	heart development protein with EGF like domains 1 [Source:HGNC Symbol;Acc:HGNC:29227]	HEG1	6.67387	7.76472	8.81404	8.15392	8.37491	7.9503	8.17799	7.76606	7.62293	8.10688	7.97867	8.29237	7.72897	7.83592	7.30158	7.73398	7.21476	7.81536	8.49042	8.24047	8.04367	7.22091	8.13028	7.79401	7.89225	7.82387	7.40233	8.23129	7.77335	5.90387	8.51819	8.05676
ENSECAG00000001871	galanin receptor type 3-like [Source:NCBI gene;Acc:100064060]	0	-1.72563	-1.72214	-1.62135	-1.73017	-1.67366	-1.72486	-1.61856	-1.74257	-1.68528	-1.72464	-1.72844	-1.72534	-1.72925	-1.72777	-1.72299	-1.73488	-1.71671	-1.72365	-1.71801	-1.72531	-1.73263	-1.72674	-1.61901	-1.72996	-1.72864	-1.72451	-1.72302	-1.72183	-1.72492	-1.72196	-1.71637	-1.73552
ENSECAG00000001890	gap junction protein alpha 3 [Source:VGNC Symbol;Acc:VGNC:18350]	GJA3	-1.90476	-1.90214	-1.911	-1.90816	-1.90811	-1.90418	-1.90898	-1.91977	-1.91656	-1.90401	-1.90686	-1.90454	-1.90747	-1.90636	-1.90278	-1.91168	-1.89808	-1.90328	-1.89906	-1.90452	-1.91	-1.90559	-1.90892	-1.82366	-1.90701	-1.90392	-1.9028	-1.90191	-1.90423	-1.90201	-1.89783	-1.74367
ENSECAG00000001891	chromosome 3 C16orf95 homolog [Source:NCBI gene;Acc:100630312]	0	7.3328	6.09603	6.61556	6.29433	6.59223	5.71358	6.67393	6.57873	6.93291	6.10604	6.32341	6.42101	5.85039	5.53512	5.89927	7.42546	5.82944	6.67634	6.17911	7.11168	5.99107	5.82665	6.44018	6.91482	6.85765	6.19143	6.5128	5.97714	5.75177	7.23807	6.63488	7.41078
ENSECAG00000001892	pre-mRNA processing factor 38B [Source:VGNC Symbol;Acc:VGNC:21884]	PRPF38B	11.7947	11.4725	11.8496	11.7317	11.5142	11.7095	11.6404	11.4353	11.2984	11.8699	11.9321	11.6483	11.8339	11.4414	11.9061	12.0148	10.8452	11.3905	11.3081	11.392	11.7074	10.963	11.6837	11.3275	11.8392	11.118	11.5884	11.7472	11.7905	10.1785	11.2532	10.8453
ENSECAG00000001895	olfactory receptor 51F2-like [Source:NCBI gene;Acc:100067367]	0	0	0	0	0	0	0	0	0	0	0	0	0	0	0	0	0	0	0	0	0	0	0	0	0	0	0	0	0	0	0	0	0
ENSECAG00000001897	small ubiquitin-related modifier 2 [Source:NCBI gene;Acc:100049890]	0	-1.44637	-1.44137	-1.4583	-1.45287	-1.45277	-1.44527	-1.45445	-1.34978	-1.46266	-1.44495	-1.45039	-1.44596	-1.45156	-1.28956	-1.44259	-1.4596	-1.43361	-1.44354	-1.43547	-1.44591	-1.15985	-1.44796	-1.45432	-1.13064	-1.45068	-1.44477	-1.44263	-1.44093	-1.44536	-1.44113	-1.43312	-1.46052
ENSECAG00000001898	coiled-coil domain containing 127 [Source:VGNC Symbol;Acc:VGNC:16119]	CCDC127	10.1408	9.22389	9.48649	9.47402	9.27904	9.36892	9.37064	9.10598	9.35353	9.71104	9.23707	9.44599	9.31897	9.24539	9.43797	9.56327	8.55747	9.60303	9.38098	9.50808	9.38419	9.54814	9.4037	9.40858	9.48471	9.07721	9.58499	9.31013	9.33295	9.91185	8.79112	9.34362
ENSECAG00000001900	pleckstrin homology like domain family A member 1 [Source:NCBI gene;Acc:100058739]	0	7.99188	6.44858	6.67767	6.96449	6.4997	7.59262	6.47536	8.5347	6.90658	6.6727	7.4671	7.32468	6.44469	7.28739	6.45742	6.74536	8.33149	9.89746	7.62099	7.15241	6.84151	6.89593	7.41663	7.70637	6.58199	7.11033	7.56118	7.26873	6.73424	7.03125	8.50651	10.0531
ENSECAG00000001903	transmembrane protein 60 [Source:VGNC Symbol;Acc:VGNC:24304]	TMEM60	8.93211	8.27746	8.09418	8.12712	8.06223	7.84529	8.23447	7.98799	8.00892	8.59963	8.51459	8.35488	8.33253	8.20124	8.45598	8.57905	7.8261	8.42516	8.45285	8.04047	8.55881	8.72891	8.4413	8.19421	8.20149	7.56827	8.5763	8.38176	8.31839	9.38248	8.53273	8.02209
ENSECAG00000001908	keratin 84 [Source:VGNC Symbol;Acc:VGNC:19543]	KRT84	-1.67867	-1.67488	-1.68773	-1.68361	-1.68353	-1.67783	-1.68481	-1.60144	-1.63589	-1.67759	-1.68173	-1.67836	-1.68261	-1.68099	-1.6758	-1.68872	-1.66898	-1.67652	-1.6704	-1.67832	-1.68628	-1.67988	-1.68471	-1.56106	-1.43751	-1.67746	-1.67583	-1.67454	-1.6779	-1.67469	-1.66861	-1.68941
ENSECAG00000001911	Tax1 binding protein 1 [Source:VGNC Symbol;Acc:VGNC:23890]	TAX1BP1	12.8141	11.3749	12.7766	12.3771	12.3631	12.1172	12.6454	12.0048	12.3374	11.9246	12.1494	12.0204	12.1134	12.0713	11.9739	12.7598	11.7129	11.9598	11.019	12.5172	11.9331	11.0848	12.1419	12.1439	12.4915	11.3246	12.2449	12.0567	11.9804	10.1603	11.4763	11.1246
ENSECAG00000001914	0	0	0	0	0	0	0	0	0	0	0	0	0	0	0	0	0	0	0	0	0	0	0	0	0	0	0	0	0	0	0	0	0	0
ENSECAG00000001923	0	0	8.07103	6.9697	7.67815	7.89931	6.48838	7.0187	7.33408	8.28516	7.12637	9.06347	6.53692	7.06614	6.23182	6.80321	6.50743	7.34964	8.1354	7.41784	8.2211	8.87903	6.65971	7.07399	8.34494	8.04385	7.51592	6.92839	7.39018	6.57368	6.66298	6.53897	7.10759	6.96899
ENSECAG00000001926	F-box protein 31 [Source:VGNC Symbol;Acc:VGNC:17949]	FBXO31	9.64825	10.1968	9.26569	9.90827	9.742	10.5811	9.75359	9.96202	9.88003	9.78864	10.0603	9.58205	10.1276	10.2084	10.2218	9.38493	10.0962	9.5133	10.3494	9.67968	10.0944	10.3783	9.81415	9.84968	9.36716	10.0934	9.81367	10.0353	10.0258	9.95388	10.0562	10.0229
ENSECAG00000001927	dpy-19 like 2 [Source:VGNC Symbol;Acc:VGNC:59165]	DPY19L2	0.310687	0.314811	0.424587	0.755429	0.560329	0.311568	0.825877	0.291354	0.394768	0.604641	0.307597	0.311012	0.566341	0.30832	0.313774	0.847737	0.321855	0.312982	1.10827	0.904461	0.303358	0.309442	0.824421	0.30601	0.935905	0.311969	0.617124	0.315186	0.311495	0.954901	0.322322	0.694465
ENSECAG00000001930	olfactory receptor 51I2-like [Source:NCBI gene;Acc:100069048]	0	0	0	0	0	0	0	0	0	0	0	0	0	0	0	0	0	0	0	0	0	0	0	0	0	0	0	0	0	0	0	0	0
ENSECAG00000001935	leucine rich repeat containing 14B [Source:VGNC Symbol;Acc:VGNC:19768]	LRRC14B	-2.08491	-2.08293	-2.05772	-2.08749	-2.05549	-2.08448	-2.05616	-2.0975	-2.09386	-2.08435	-2.08651	-2.08475	-2.08697	-2.08612	-2.08342	-2.09016	-2.07985	-2.08379	-2.08059	-2.08473	-2.08889	-2.05369	-2.08807	-2.08737	-2.08662	-2.08428	-2.08343	-2.08276	-2.08451	-2.08283	-2.07966	-2.09052
ENSECAG00000001942	0	0	0	0	0	0	0	0	0	0	0	0	0	0	0	0	0	0	0	0	0	0	0	0	0	0	0	0	0	0	0	0	0	0
ENSECAG00000001945	0	0	5.2752	5.12565	5.64867	5.33063	5.22814	5.04559	5.60772	5.375	5.09647	5.52957	4.67433	4.85791	4.46539	4.36957	4.95503	5.82241	3.54946	5.31625	5.56189	5.4425	4.78999	4.29519	5.18643	4.31821	5.24184	4.49032	4.70731	4.70018	4.73061	4.51288	5.08141	5.01999
ENSECAG00000001949	mas-related G-protein coupled receptor member X2 [Source:NCBI gene;Acc:100071946]	0	13.4691	13.1551	13.0716	12.6377	12.7203	13.4809	12.1159	12.4126	13.1491	13.5325	13.5352	13.5345	13.3694	14.0837	13.1321	11.9094	13.5379	14.2902	14.3977	12.8623	13.1736	13.2525	12.712	12.7747	13.3842	13.6605	13.4501	13.841	12.8406	12.8532	13.5938	12.4053
ENSECAG00000001958	Equus caballus toll like receptor 6 (TLR6), mRNA. [Source:RefSeq mRNA;Acc:NM_001257142]	TLR6	9.23697	8.76199	9.4621	9.09193	9.00363	9.1859	9.11989	8.77687	8.82748	8.99679	8.9838	8.73157	9.26063	9.25915	9.3477	9.27333	8.79348	8.79742	8.70466	9.28028	9.0202	9.14348	8.83898	9.03099	8.9137	8.66145	8.97898	9.01938	8.97911	9.48074	8.65903	8.97799
ENSECAG00000001963	transforming growth factor beta 1 induced transcript 1 [Source:VGNC Symbol;Acc:VGNC:24052]	TGFB1I1	9.28805	9.49612	9.63146	9.38543	9.19341	9.18234	9.32281	9.4351	9.29876	9.7172	9.17274	9.34109	8.89133	8.53118	9.27643	9.42187	9.61569	9.06551	9.55953	9.21069	9.41679	8.94018	9.08042	8.52613	9.29285	8.61774	9.21626	8.94536	9.30993	8.42945	9.13669	8.61282
ENSECAG00000001964	pyruvate dehydrogenase E1 alpha 1 subunit [Source:VGNC Symbol;Acc:VGNC:55508]	PDHA1	10.6219	11.0803	10.3858	10.7303	10.9735	10.7038	10.7074	10.9558	10.6663	10.6869	10.6984	10.9356	11.3702	10.9528	10.8663	10.441	10.3469	10.6233	10.7968	10.5225	11.2775	11.2003	10.942	10.8985	10.8251	11.0291	10.6398	11.1678	10.9991	11.41	10.5601	10.4916
ENSECAG00000001965	von Willebrand factor C domain containing 2 like [Source:VGNC Symbol;Acc:VGNC:56617]	VWC2L	-2.26285	-2.26173	-2.26552	-2.2643	-2.24623	-2.26261	-2.26466	-2.26995	-2.26789	-2.26253	-2.26375	-2.26276	-2.26401	-2.26353	-2.26201	-2.26581	-2.26	-2.26222	-2.26042	-2.2448	-2.26509	-2.26321	-2.26463	-2.26424	-2.26381	-2.26249	-2.26202	-2.26164	-2.26263	-2.26168	-2.25989	-2.26601
ENSECAG00000001985	aph-1 homolog B, gamma-secretase subunit [Source:VGNC Symbol;Acc:VGNC:15407]	APH1B	6.9011	6.96734	6.99596	7.08895	6.82188	7.08575	6.36066	6.78517	6.54976	7.04805	7.21733	7.06407	7.08458	7.30827	7.17932	6.62164	4.47922	6.74576	7.21669	7.27387	6.58689	7.2068	6.94648	6.8308	6.68641	7.24235	7.33717	7.24202	6.98163	7.39159	6.19705	6.30868
ENSECAG00000001988	FAT atypical cadherin 3 [Source:VGNC Symbol;Acc:VGNC:58165]	FAT3	-0.745296	-0.742356	-0.749024	-0.747424	-0.504088	-0.744911	-0.621935	-0.753635	-0.751719	-0.744799	-0.492304	-0.745154	-0.396187	-0.746327	-0.743947	-0.536078	-0.726236	-0.588681	-0.16527	-0.745136	-0.748479	-0.745838	-0.621701	-0.74733	-0.746733	-0.592779	-0.743962	-0.579744	-0.744943	-0.217039	-0.725228	-0.749631
ENSECAG00000001989	sestrin 2 [Source:VGNC Symbol;Acc:VGNC:22870]	SESN2	9.67972	9.60627	8.96183	9.78389	9.23638	10.2091	9.02118	9.82484	9.7169	9.86838	9.68227	9.68785	9.58758	10.0783	9.82581	8.90674	10.9258	10.6509	10.7748	9.67157	9.63832	10.0161	9.30257	9.67263	9.0993	10.0357	9.29169	10.4195	9.74979	9.93532	11.1849	9.77149
ENSECAG00000001990	olfactory receptor 51I2-like [Source:NCBI gene;Acc:100069078]	0	0	0	0	0	0	0	0	0	0	0	0	0	0	0	0	0	0	0	0	0	0	0	0	0	0	0	0	0	0	0	0	0
ENSECAG00000001995	olfactory receptor 2G3-like [Source:NCBI gene;Acc:100054215]	0	0	0	0	0	0	0	0	0	0	0	0	0	0	0	0	0	0	0	0	0	0	0	0	0	0	0	0	0	0	0	0	0
ENSECAG00000001996	CDC42 effector protein 4 [Source:VGNC Symbol;Acc:VGNC:16300]	CDC42EP4	8.7194	8.16523	9.35553	8.98719	9.24002	8.78038	9.54307	9.58884	9.75156	8.48414	8.7308	8.58441	8.30738	8.28504	8.19845	9.51172	9.46087	9.73547	8.06843	10.333	7.79548	8.44228	9.21007	9.68197	8.94942	9.75768	9.45817	8.43767	8.21776	9.46953	8.58467	10.2793
ENSECAG00000001999	GDP-mannose 4,6-dehydratase [Source:VGNC Symbol;Acc:VGNC:18401]	GMDS	10.3976	9.48287	10.6166	9.90036	10.1012	9.83575	10.6754	10.3072	10.4094	9.8975	10.1056	9.86933	9.6894	10.0255	9.58329	10.57	10.3521	10.8911	9.8819	10.8799	9.71611	9.96588	10.0953	10.3664	10.2485	10.5238	10.4612	9.75357	9.5286	10.9351	9.42734	11.1444
ENSECAG00000002009	0	0	7.36572	7.77608	7.99263	7.74188	6.99791	7.28832	7.47124	7.46966	7.36487	7.76285	7.20557	7.3177	6.99519	6.25627	7.2357	7.38388	6.32715	7.26365	7.12749	7.57639	7.56301	6.40361	6.96149	6.50542	7.2011	6.5965	6.53138	7.14411	7.42465	6.53478	6.91455	6.32234
ENSECAG00000002016	THUMP domain containing 3 [Source:HGNC Symbol;Acc:HGNC:24493]	THUMPD3	9.60976	9.2713	9.80958	9.66914	9.70487	9.8757	9.72427	9.72852	9.62909	9.63049	9.65848	9.70177	10.0032	9.8672	9.80476	9.67912	9.31468	9.38034	9.34433	9.53122	9.6604	9.75384	9.57073	9.6907	9.68075	9.26986	9.75865	9.83724	9.77961	9.80662	9.11644	8.84155
ENSECAG00000002017	protein-glucosylgalactosylhydroxylysine glucosidase [Source:VGNC Symbol;Acc:VGNC:69325]	PGGHG	8.50296	9.69717	8.72241	9.20875	8.92686	9.30133	8.88374	8.7825	8.89863	9.1147	9.19884	8.82699	8.84205	8.93239	9.28656	9.15431	9.67321	9.64595	9.58954	8.70304	9.06678	8.86204	8.96189	8.64859	8.7075	8.97156	8.56406	8.4982	8.90184	9.05	10.5275	9.28766
ENSECAG00000002018	macoilin 1 [Source:VGNC Symbol;Acc:VGNC:24301]	MACO1	10.5688	10.3795	10.6007	10.7136	10.5761	11.133	10.5108	10.7356	10.5905	10.6523	10.8287	10.7807	10.7784	11.0159	10.8696	10.4068	9.85771	10.6799	10.7222	10.5358	10.5363	10.6203	10.2852	10.7862	10.7342	10.6219	10.7416	11.0659	10.7122	9.228	9.66487	10.2125
ENSECAG00000002021	0	0	5.48511	3.63695	6.41453	5.01167	5.47163	4.90957	6.13863	5.41001	5.66457	5.09405	4.72956	4.95258	4.25544	4.24914	3.54978	5.85037	3.2794	5.60869	4.05734	6.48279	3.93283	4.35083	5.14432	5.49881	5.64103	5.09681	5.34483	4.29098	4.23066	5.3003	3.28314	5.69831
ENSECAG00000002023	0	0	-1.06135	-0.928787	-1.06964	-0.952155	-1.06863	-1.05964	-0.854614	-1.00173	-1.07131	-1.05915	-0.944426	-1.06071	-1.06839	-1.06608	-1.05549	-1.06987	-1.04158	-0.933792	-1.04447	-0.937289	-0.70938	-0.939757	-1.06892	-1.06859	-1.06802	-0.82105	-0.930744	-1.05293	-1.05978	-0.928725	-1.04083	-1.07002
ENSECAG00000002026	olfactory receptor 7D4-like [Source:NCBI gene;Acc:100061143]	0	-2.35246	-2.35199	-2.3536	-2.35308	-2.35307	-2.35236	-2.35323	-2.35548	-2.3546	-2.35233	-2.35284	-2.35242	-2.35296	-2.35275	-2.3521	-2.35372	-2.35125	-2.35219	-2.35143	-2.35242	-2.34577	-2.35261	-2.35322	-2.35305	-2.35287	-2.35231	-2.35211	-2.35195	-2.35237	-2.35196	-2.35121	-2.35381
ENSECAG00000002027	0	0	-0.324684	-0.319351	-0.336567	-0.331319	-0.331216	-0.323526	-0.33287	-0.353147	-0.199371	-0.323188	-0.328832	-0.324255	-0.330008	0.152031	-0.32067	-0.337779	0.914843	0.187495	-0.312837	-0.324201	-0.334752	-0.326339	-0.332749	-0.331017	-0.329121	-0.323002	-0.320712	-0.318876	-0.32362	0.213504	1.08294	-0.338622
ENSECAG00000002041	olfactory receptor family 51 subfamily B member 6 [Source:HGNC Symbol;Acc:HGNC:19600]	OR51B6	-2.35247	-2.35177	-2.35412	-2.35337	-2.35335	-2.35231	-2.35359	-2.35687	-2.35559	-2.35227	-2.35302	-2.35241	-2.35318	-2.35289	-2.35194	-2.3543	-2.3507	-2.35207	-2.35095	-2.3524	-2.35386	-2.35269	-2.35357	-2.35332	-2.35306	-2.35224	-2.35195	-2.34055	-2.35233	-2.35174	-2.35063	-2.35443
ENSECAG00000002048	mannosyl-oligosaccharide glucosidase [Source:VGNC Symbol;Acc:VGNC:20257]	MOGS	10.8926	11.9022	10.583	11.2153	11.0764	11.7441	11.1632	11.3739	11.1159	11.5981	11.353	11.3079	11.5839	11.8833	11.6009	10.7296	12.1752	11.084	11.8267	11.1194	11.4077	12.032	11.5622	11.456	10.3677	11.8557	11.3938	11.4995	11.5727	12.1432	12.302	11.4818
ENSECAG00000002049	ureidoimidazoline (2-oxo-4-hydroxy-4-carboxy-5-) decarboxylase [Source:NCBI gene;Acc:100061751]	0	-2.08565	-2.08317	-2.09159	-2.08889	-2.08884	-2.08511	-2.08967	-2.10146	-2.09688	-2.08495	-2.08766	-2.08545	-2.08824	-2.08718	-2.08378	-2.09224	-2.07931	-1.92395	-2.08023	-2.08543	-2.09064	-2.08645	-2.08961	-2.08874	-2.0878	-2.08486	-2.08379	-2.08295	-2.08515	-2.08305	-2.07906	-2.09269
ENSECAG00000002053	olfactory receptor 5M8-like [Source:NCBI gene;Acc:111776023]	0	0	0	0	0	0	0	0	0	0	0	0	0	0	0	0	0	0	0	0	0	0	0	0	0	0	0	0	0	0	0	0	0
ENSECAG00000002057	0	0	0	0	0	0	0	0	0	0	0	0	0	0	0	0	0	0	0	0	0	0	0	0	0	0	0	0	0	0	0	0	0	0
ENSECAG00000002060	olfactory receptor 2G3-like [Source:NCBI gene;Acc:100066878]	0	0	0	0	0	0	0	0	0	0	0	0	0	0	0	0	0	0	0	0	0	0	0	0	0	0	0	0	0	0	0	0	0
ENSECAG00000002061	neuralized E3 ubiquitin protein ligase 2 [Source:VGNC Symbol;Acc:VGNC:20691]	NEURL2	7.16091	8.10296	7.10324	7.38614	7.22752	7.37731	7.33522	7.53133	7.31602	8.14358	7.42863	7.53624	7.73128	7.28444	8.15347	7.58312	9.27694	7.29768	7.55355	7.3027	7.59519	7.54863	7.60862	7.06067	6.62187	7.97381	7.21516	6.9897	8.20694	8.06636	9.29476	7.9615
ENSECAG00000002063	chromosome 18 C2orf76 homolog [Source:VGNC Symbol;Acc:VGNC:51441]	C18H2orf76	5.77429	5.28765	5.34786	5.20865	5.0833	5.24411	5.5165	4.93039	5.58639	5.49953	5.26974	5.4557	5.56759	4.69083	5.21792	5.43777	5.60219	5.44975	4.91585	5.41005	5.04189	5.3534	5.43311	5.64683	5.82747	4.93627	5.2698	5.23305	5.06069	5.86478	4.36998	5.14356
ENSECAG00000002065	olfactory receptor family 10 subfamily G member 6 [Source:VGNC Symbol;Acc:VGNC:54677]	OR10G6	-2.26279	-2.2618	-2.26514	-2.26407	-2.26405	-2.26257	-2.23267	-2.26904	-2.26723	-2.26251	-2.26358	-2.26271	-2.26381	-2.26339	-2.26204	-2.26539	-2.26028	-2.26223	-2.26064	-2.2627	-2.26476	-2.2631	-2.26435	-2.26401	-2.26364	-2.26247	-2.26205	-2.26172	-2.26259	-2.26176	-2.26018	-2.26557
ENSECAG00000002072	thymine DNA glycosylase [Source:VGNC Symbol;Acc:VGNC:23970]	TDG	10.6069	10.7999	10.4899	10.6979	10.6945	10.6059	10.4706	10.6439	10.3838	10.5615	10.6206	10.7406	11.0361	10.6378	10.742	10.6712	10.102	10.4814	10.3052	10.322	10.9277	10.8756	10.728	10.6625	10.9011	10.4223	10.5164	10.7544	10.896	10.7796	10.2233	9.87381
ENSECAG00000002073	Kruppel like factor 17 [Source:VGNC Symbol;Acc:VGNC:19444]	KLF17	0	0	0	0	0	0	0	0	0	0	0	0	0	0	0	0	0	0	0	0	0	0	0	0	0	0	0	0	0	0	0	0
ENSECAG00000002074	uncharacterized LOC106781011 [Source:NCBI gene;Acc:106781011]	0	-0.166262	-0.421016	-0.428072	-0.426029	-0.425988	-0.422823	-0.426642	-0.345496	-0.431518	-0.259187	-0.0444859	-0.423132	-0.425504	-0.424628	-0.421594	-0.428531	-0.417075	-0.276023	-0.418063	-0.281709	-0.427375	-0.424005	-0.426594	0.105032	-0.425146	-0.164152	-0.122579	0.0129387	-0.27181	0.207704	-0.416813	-0.218855
ENSECAG00000002075	0	0	7.68983	7.39926	8.60385	7.64305	7.60083	6.99691	8.14508	7.55378	7.7602	7.75817	7.11681	7.3567	7.02764	6.07032	7.42286	8.03951	7.19413	7.81009	7.17039	8.0865	7.40613	6.63151	7.48169	6.50539	7.79218	6.78526	7.43702	7.03531	7.53178	6.45707	6.67439	7.12046
ENSECAG00000002083	potassium channel tetramerization domain containing 12 [Source:HGNC Symbol;Acc:HGNC:14678]	KCTD12	11.4281	12.5222	11.2501	12.4069	12.1402	13.0933	11.7442	12.0692	11.9452	11.8541	12.3932	11.8361	12.5967	12.6374	12.7104	10.9534	10.5366	11.0098	12.29	11.1071	12.3411	12.4391	11.8874	12.0118	11.3382	11.7931	11.6547	12.3376	12.497	11.9198	12.0888	10.6949
ENSECAG00000002086	phosphoribosyl pyrophosphate synthetase 2 [Source:VGNC Symbol;Acc:VGNC:55526]	PRPS2	10.0969	10.1785	9.98116	9.77464	10.0246	9.99881	9.85022	10.0212	10.1035	10.0374	10.098	10.3279	10.5323	10.1848	9.99896	9.89628	10.5656	10.1047	10.6263	10.2836	10.2567	10.6072	10.1605	10.4164	10.2349	10.2771	10.2384	10.2844	10.2058	11.0714	9.93294	10.45
ENSECAG00000002087	SUMO1 activating enzyme subunit 1 [Source:VGNC Symbol;Acc:VGNC:22666]	SAE1	11.7353	11.8942	11.8091	11.5742	11.863	11.8497	11.7227	11.8709	11.9809	11.7969	11.7092	11.8832	12.0004	12.0089	11.5126	11.8366	11.9427	11.8293	11.9515	11.9806	11.919	12.0567	11.7247	12.1414	11.6116	12.0273	11.9803	12.0536	11.8275	12.3365	11.7527	12.4294
ENSECAG00000002088	ATP synthase membrane subunit f [Source:VGNC Symbol;Acc:VGNC:15664]	ATP5MF	11.1174	11.0835	10.2227	10.434	10.4722	10.0855	10.4179	10.2579	10.4392	10.848	10.7398	11.0455	10.9838	10.5257	10.7609	10.694	10.0965	11.118	10.5668	10.6571	11.0618	11.1527	10.8181	10.6363	10.7711	10.3981	11.2217	10.8708	10.9389	11.5883	10.2218	10.644
ENSECAG00000002091	queuine tRNA-ribosyltransferase accessory subunit 2 [Source:VGNC Symbol;Acc:VGNC:22078]	QTRT2	7.79638	8.34358	7.79931	8.01877	8.1262	8.41792	7.83193	8.02308	8.05345	7.90779	8.2016	8.03889	8.4837	8.46672	8.31226	7.91799	8.21164	7.81061	8.19242	7.70716	8.47241	8.73022	8.21167	8.06658	8.41604	8.09766	7.90125	8.3102	8.42714	8.65589	8.25753	7.7084
ENSECAG00000002105	olfactory receptor 1030-like [Source:NCBI gene;Acc:100065674]	0	0	0	0	0	0	0	0	0	0	0	0	0	0	0	0	0	0	0	0	0	0	0	0	0	0	0	0	0	0	0	0	0
ENSECAG00000002110	tripartite motif containing 52 [Source:HGNC Symbol;Acc:HGNC:19024]	TRIM52	-1.73096	-1.72586	-1.74315	-1.7376	-1.6549	-1.72984	-1.65665	-1.75575	-1.754	-1.72951	-1.73507	-1.73054	-1.73626	-1.73408	-1.72711	-1.74447	-1.71793	-1.72807	-1.22716	-1.73049	-1.7412	-1.73258	-1.73908	-1.73729	-1.73536	-1.72933	-1.72714	-1.72541	-1.72993	-1.72561	-1.71744	-1.74541
ENSECAG00000002111	inter-alpha-trypsin inhibitor heavy chain 4 [Source:VGNC Symbol;Acc:VGNC:19187]	ITIH4	4.20145	2.84026	3.81758	3.49121	3.6136	3.11197	3.70418	3.31502	3.90982	2.79753	2.77177	3.2739	2.34969	2.17791	2.58818	3.52824	5.79587	3.99463	3.13793	3.38019	2.29383	2.47765	3.43704	2.80397	4.25339	2.50212	2.83291	2.72114	2.19904	2.87739	4.43958	3.17962
ENSECAG00000002113	BRCA1 associated RING domain 1 [Source:VGNC Symbol;Acc:VGNC:56539]	BARD1	5.43855	7.56366	6.87275	6.72225	7.37802	6.97492	6.66699	7.17115	6.57025	6.77977	6.53873	6.89774	7.69406	6.97333	6.69719	6.20387	4.2629	5.85565	5.93475	5.58219	7.38052	6.83066	6.48808	6.56653	6.6715	6.23391	6.10737	6.31231	7.38037	6.98405	5.83646	6.36136
ENSECAG00000002115	cyclin-dependent kinase 11B [Source:NCBI gene;Acc:100033941]	0	11.5115	11.3869	11.268	11.3364	11.2277	11.4082	11.2715	11.4726	11.3106	11.5672	11.447	11.4806	11.5143	11.4484	11.4917	11.3251	11.3316	11.3709	11.6538	11.2933	11.5549	10.806	11.3929	11.2481	11.4604	11.0894	11.1906	11.345	11.5448	9.78221	11.485	11.27
ENSECAG00000002116	solute carrier family 19 member 1 [Source:VGNC Symbol;Acc:VGNC:23058]	SLC19A1	8.73955	7.46599	8.82834	8.38501	8.60463	7.96166	9.02755	8.20529	9.0734	8.23057	7.92534	8.12965	7.6968	7.96383	7.71358	9.56634	9.88817	8.6406	8.1121	9.26374	7.93168	7.98913	8.36509	8.60738	8.44024	8.44217	8.47128	7.87262	7.9869	9.20581	8.46209	9.81401
ENSECAG00000002117	neurexin 3 [Source:HGNC Symbol;Acc:HGNC:8010]	NRXN3	-1.81793	-1.81393	-1.82746	-1.82312	-1.82304	-1.81705	-1.82438	-1.83931	-1.76803	-1.81679	-1.82114	-1.8176	-1.82207	-1.82037	-1.81491	-1.8285	-1.80773	-1.55498	-1.80922	-1.81756	-1.82593	-1.81919	-1.82428	-1.82288	-1.82137	-1.81665	-1.69302	-1.81358	-1.81712	-1.81374	-1.80734	-1.82923
ENSECAG00000002118	olfactory receptor family 51 subfamily M member 1 [Source:VGNC Symbol;Acc:VGNC:54761]	OR51M1	0	0	0	0	0	0	0	0	0	0	0	0	0	0	0	0	0	0	0	0	0	0	0	0	0	0	0	0	0	0	0	0
ENSECAG00000002125	olfactory receptor 10V1-like [Source:NCBI gene;Acc:100063279]	0	0	0	0	0	0	0	0	0	0	0	0	0	0	0	0	0	0	0	0	0	0	0	0	0	0	0	0	0	0	0	0	0
ENSECAG00000002127	olfactory receptor 51F2 [Source:NCBI gene;Acc:100067479]	0	0	0	0	0	0	0	0	0	0	0	0	0	0	0	0	0	0	0	0	0	0	0	0	0	0	0	0	0	0	0	0	0
ENSECAG00000002132	myogenic differentiation 1 [Source:VGNC Symbol;Acc:VGNC:20516]	MYOD1	0	0	0	0	0	0	0	0	0	0	0	0	0	0	0	0	0	0	0	0	0	0	0	0	0	0	0	0	0	0	0	0
ENSECAG00000002133	G protein regulated inducer of neurite outgrowth 1 [Source:VGNC Symbol;Acc:VGNC:55432]	GPRIN1	4.3408	5.32091	5.21914	4.86257	5.01257	4.54789	4.63335	4.98616	4.66535	5.24692	4.83166	5.13123	4.80753	5.63868	4.11398	4.75101	4.96834	4.16234	5.82675	5.47127	5.05854	4.61677	4.53274	5.20204	4.52507	5.40471	4.40758	4.92871	5.09281	3.81972	6.1595	5.01208
ENSECAG00000002139	0	0	4.85102	4.57931	3.90951	4.58153	4.83177	4.55414	4.08903	4.9495	4.63226	5.20917	5.2283	5.06467	4.38469	5.30967	4.68817	4.17586	3.21907	4.55447	5.0756	4.36811	4.41196	4.75303	4.36186	4.56897	4.67885	4.53783	4.61259	4.9835	4.42381	5.25937	5.28947	4.8301
ENSECAG00000002141	0	0	-2.08462	-2.08284	-2.08888	-2.08694	-2.0869	-2.08423	-2.0875	-2.09594	-2.06392	-2.08411	-2.08605	-2.08447	-2.08647	-2.08571	-2.08327	-2.03242	-2.08007	-2.08361	-2.08073	-2.08446	-2.08819	-2.08519	-2.08746	-2.08683	-2.08616	-2.08405	-2.08329	-2.08268	-2.05506	-2.08275	-2.0799	-2.08966
ENSECAG00000002142	thyroid hormone receptor interactor 6 [Source:VGNC Symbol;Acc:VGNC:51256]	TRIP6	7.57878	5.69812	7.95262	7.39469	7.50236	6.62075	8.09645	8.48622	7.89088	6.75515	6.62939	7.33444	6.01397	5.38462	6.06301	8.58695	8.09137	9.10987	6.39739	8.44071	6.19508	6.62103	7.87751	8.0742	7.93167	8.14086	7.88013	5.99187	6.05629	8.03	8.15204	8.60645
ENSECAG00000002143	chromosome 1 C10orf120 homolog [Source:VGNC Symbol;Acc:VGNC:49188]	C1H10orf120	6.53137	3.04383	7.16981	6.7363	4.36105	3.17059	6.29071	5.5639	5.278	4.14523	2.78752	3.86055	2.93863	2.79661	2.65562	4.92801	6.7253	4.42493	3.58188	7.91902	2.87446	2.98407	4.05309	5.29883	4.80134	4.09515	3.20831	3.37129	2.99086	3.59751	2.74796	4.79327
ENSECAG00000002144	NLR family pyrin domain containing 6 [Source:HGNC Symbol;Acc:HGNC:22944]	NLRP6	6.34389	6.52404	6.26963	6.51097	6.67429	6.64747	6.65105	6.17037	6.17071	6.35595	6.66136	6.20408	6.38758	6.49935	6.69982	6.76103	7.3042	6.99982	6.88709	6.75302	6.7293	6.38693	6.46561	6.39729	6.48756	6.59162	6.03775	6.65308	7.05289	6.3235	7.53935	6.7534
ENSECAG00000002145	NUAK family kinase 1 [Source:VGNC Symbol;Acc:VGNC:49310]	NUAK1	5.89166	6.6332	6.82675	6.4229	7.00586	6.79918	7.07004	7.05001	6.542	7.09993	6.70159	6.3089	6.93	7.71164	6.49257	6.99967	6.76851	6.96606	6.75323	6.30275	7.04901	7.18735	7.017	7.1761	6.52826	7.39108	6.25301	6.38684	7.33345	6.80498	7.29783	6.79662
ENSECAG00000002152	zinc finger protein 648 [Source:VGNC Symbol;Acc:VGNC:25370]	ZNF648	-2.35246	-2.35194	-2.35371	-2.35314	-2.35313	-2.35235	-2.35331	-2.35578	-2.35482	-2.35232	-2.35288	-2.35242	-2.35301	-2.35278	-2.35207	-2.35384	-2.35113	-2.35217	-2.35133	-2.35242	-2.35351	-2.35263	-2.35329	-2.34471	-2.35291	-2.3523	-2.35207	-2.3519	-2.35236	-2.35192	-2.35108	-2.35394
ENSECAG00000002155	nucleoporin 93 [Source:VGNC Symbol;Acc:VGNC:20976]	NUP93	9.95766	10.6223	9.72081	9.9018	10.0891	10.1251	10.0173	10.1091	9.87226	10.292	10.1844	10.529	10.3277	10.4311	10.1738	9.87095	9.92785	10.1947	10.4753	9.78954	10.3796	10.4071	10.2304	10.1602	10.1102	10.3218	10.0119	10.4571	10.3004	10.2961	10.3221	9.97832
ENSECAG00000002156	cilia and flagella associated protein 157 [Source:VGNC Symbol;Acc:VGNC:56730]	CFAP157	11.127	8.60397	10.8183	9.86025	9.92332	8.33051	10.5728	9.3728	10.3373	9.23576	8.82961	9.74599	8.28534	8.05424	8.01209	11.4433	10.2059	9.97113	8.44246	10.437	8.20605	8.31705	9.48814	9.55487	10.2566	9.20753	9.82059	8.69296	8.42526	9.33997	9.18265	11.4606
ENSECAG00000002157	kelch like family member 4 [Source:VGNC Symbol;Acc:VGNC:19476]	KLHL4	-0.726677	-0.724911	-0.620961	-0.728493	-0.728465	-0.585176	-0.50763	-0.478799	-0.644968	-0.726253	-0.727825	-0.726556	-0.728143	-0.727557	-0.449876	-0.531262	-0.709868	-0.456099	-0.713479	-0.726541	-0.729389	-0.727141	-0.438886	-0.427717	-0.492028	-0.726199	-0.577095	-0.724065	-0.585646	-0.724437	-0.708927	-0.730366
ENSECAG00000002165	uncharacterized protein CXorf21 [Source:NCBI gene;Acc:102148267]	0	7.5056	8.13251	8.5195	7.63926	7.40149	7.26146	6.65862	6.30827	5.80242	8.0739	7.69105	8.23634	8.13138	7.69503	7.19737	7.02004	4.60255	7.28255	7.14915	6.84361	6.74626	6.50124	6.96781	6.638	6.46498	7.25479	7.28189	8.31756	7.47913	6.76038	6.92192	5.28662
ENSECAG00000002169	olfactory receptor family 1 subfamily K member 1 [Source:VGNC Symbol;Acc:VGNC:54691]	OR1K1	-2.35246	-2.35195	-2.3537	-2.35314	-2.34477	-2.35235	-2.3533	-2.35576	-2.35481	-2.35232	-2.35288	-2.35242	-2.353	-2.35278	-2.35207	-2.35384	-2.35114	-2.35217	-2.35133	-2.35242	-2.3535	-2.35263	-2.35329	-2.35311	-2.35291	-2.3523	-2.35208	-2.3519	-2.35236	-2.35192	-2.35109	-2.35393
ENSECAG00000002171	fms related tyrosine kinase 3 [Source:VGNC Symbol;Acc:VGNC:18068]	FLT3	5.93632	5.49831	7.30409	5.2984	5.84784	5.23147	5.28827	5.29725	4.57003	6.04537	4.44138	6.3548	5.87477	5.74782	5.6505	4.91355	3.64822	5.04178	6.99872	6.16841	5.79935	6.56845	5.14897	6.55769	4.93549	6.10865	5.22671	6.09693	6.17187	4.16961	6.35447	4.22818
ENSECAG00000002173	zinc finger MYM-type containing 2 [Source:VGNC Symbol;Acc:VGNC:25250]	ZMYM2	10.506	9.55879	10.7236	10.1988	10.1832	9.52655	10.535	9.76334	9.93804	9.70039	9.77702	9.89424	9.55303	9.40218	9.48443	10.9024	9.52139	9.97005	9.38553	10.2375	9.60829	9.22411	9.92713	9.63017	10.3978	9.17451	9.78843	9.43684	9.51319	9.00423	9.46795	9.6954
ENSECAG00000002184	0	0	0.027596	-0.057342	-0.101813	0.0166	0.127986	0.413928	-0.0872379	-0.142431	0.224068	0.0625496	0.0425246	-0.212131	-0.214643	-0.0812472	-0.2105	-0.0209881	-0.205698	-0.210968	-0.206749	-0.212107	0.171315	-0.213056	-0.215796	-0.215071	-0.214264	-0.211567	-0.210519	-0.209664	0.0591788	-0.209762	-0.205419	-0.0167866
ENSECAG00000002185	protein phosphatase 4 regulatory subunit 3C [Source:HGNC Symbol;Acc:HGNC:33146]	PPP4R3C	0	0	0	0	0	0	0	0	0	0	0	0	0	0	0	0	0	0	0	0	0	0	0	0	0	0	0	0	0	0	0	0
ENSECAG00000002186	CD68 molecule [Source:VGNC Symbol;Acc:VGNC:16276]	CD68	15.4689	15.5685	14.5473	15.1246	14.9589	15.4536	14.629	14.9887	14.8764	15.6451	15.5743	15.4955	15.7105	15.7868	15.6931	14.5892	16.5232	15.1151	16.1417	15.2812	15.4153	15.6938	15.3877	15.2196	15.1803	15.823	15.4711	15.7578	15.5705	15.0349	16.4618	15.5263
ENSECAG00000002187	C1D nuclear receptor corepressor [Source:VGNC Symbol;Acc:VGNC:15933]	C1D	10.8585	10.4951	10.808	10.6464	10.7054	10.5443	10.8015	10.3981	10.525	10.6734	10.6459	10.7724	10.847	10.79	10.7209	10.9819	10.4045	10.592	10.4125	10.8113	10.727	10.7025	10.7324	10.485	10.7322	10.1837	10.7257	10.6584	10.7808	11.1814	10.1208	10.0987
ENSECAG00000002188	potassium voltage-gated channel subfamily J member 16 [Source:VGNC Symbol;Acc:VGNC:19288]	KCNJ16	8.9246	6.87372	10.6625	9.44738	10.2212	8.08194	10.3658	9.96689	10.0931	7.91781	8.78971	8.68605	8.30343	7.1588	6.23427	10.0111	9.09575	10.1533	7.35676	10.4755	6.64018	8.29487	9.33615	9.99882	9.83517	10.3342	9.3969	8.45315	7.56776	8.78831	7.15003	9.19956
ENSECAG00000002189	ADAM metallopeptidase domain 29 [Source:VGNC Symbol;Acc:VGNC:15055]	ADAM29	0	0	0	0	0	0	0	0	0	0	0	0	0	0	0	0	0	0	0	0	0	0	0	0	0	0	0	0	0	0	0	0
ENSECAG00000002195	olfactory receptor 51J1-like [Source:NCBI gene;Acc:100054348]	0	0	0	0	0	0	0	0	0	0	0	0	0	0	0	0	0	0	0	0	0	0	0	0	0	0	0	0	0	0	0	0	0
ENSECAG00000002196	transcription elongation factor A protein-like 8 [Source:NCBI gene;Acc:100050287]	0	4.60876	3.46119	4.0178	3.66977	4.24118	4.40501	4.17108	4.00249	4.20679	4.05636	4.3802	3.84817	3.96069	3.97384	4.00199	4.16956	4.41399	4.1467	2.87904	3.83844	4.15063	4.59519	3.99128	4.14023	3.96632	3.17968	4.42582	4.1384	3.21737	4.74422	4.21063	4.18621
ENSECAG00000002197	cytochrome P450 2F2-like [Source:NCBI gene;Acc:100068295]	0	8.54592	7.5939	8.89099	8.43056	8.31622	8.11676	9.65462	8.3378	8.34303	7.92902	7.94527	7.84449	7.36931	7.99608	7.98616	10.3156	9.47052	9.10859	7.94399	8.61699	7.10648	8.11895	8.2746	7.78531	8.19556	7.7177	8.42233	7.1683	7.56842	8.41727	9.5188	9.71837
ENSECAG00000002199	abhydrolase domain containing 4 [Source:VGNC Symbol;Acc:VGNC:14946]	ABHD4	10.2344	10.3199	9.7223	10.2934	10.3281	10.8833	10.2474	10.3368	10.4311	10.1476	10.7332	10.1225	10.4311	10.8017	10.8168	9.93873	10.9924	10.4836	10.7095	10.1996	10.4261	10.5984	10.2132	10.2239	9.89787	10.7087	10.5317	10.5115	10.3629	10.6263	10.8954	10.361
ENSECAG00000002201	60S ribosomal protein L23a [Source:NCBI gene;Acc:100055584]	0	13.4676	13.3517	12.9245	12.935	12.953	13.0266	13.1457	12.8165	12.9499	13.3477	13.5262	13.5217	13.4386	13.2784	13.3187	13.5708	13.5161	13.6446	13.7904	13.3019	13.2254	13.0502	13.2742	13.1955	13.267	12.7911	13.6701	13.2282	13.0948	13.5838	13.4675	13.7668
ENSECAG00000002206	sprouty RTK signaling antagonist 3 [Source:VGNC Symbol;Acc:VGNC:23545]	SPRY3	0.313782	0.475593	0.306275	0.815759	0.650093	0.314555	0.638855	0.445766	0.552741	0.593953	0.311076	0.793314	0.65607	0.761547	0.995446	0.30555	0.323617	0.315797	0.32206	0.314104	0.424565	0.452634	0.633392	0.309688	0.654315	0.585104	0.316464	0.477907	0.696638	0.610604	0.32403	0.305051
ENSECAG00000002207	olfactory receptor family 5 subfamily AR member 1 (gene/pseudogene) [Source:HGNC Symbol;Acc:HGNC:15260]	OR5AR1	0	0	0	0	0	0	0	0	0	0	0	0	0	0	0	0	0	0	0	0	0	0	0	0	0	0	0	0	0	0	0	0
ENSECAG00000002211	CD80 molecule [Source:HGNC Symbol;Acc:HGNC:1700]	CD80	11.7172	10.6466	10.7241	10.8059	10.9586	11.3377	9.73765	10.4929	10.8222	10.9495	11.2758	11.009	11.2914	11.7014	10.9629	10.1843	10.3353	10.6116	10.9474	10.2061	10.6752	10.8596	10.437	10.3139	10.5574	10.39	11.2633	11.6935	10.6826	10.5814	10.7238	9.40227
ENSECAG00000002212	forkhead box O1 [Source:HGNC Symbol;Acc:HGNC:3819]	FOXO1	8.37415	8.30818	8.86323	8.59648	8.75952	9.03978	8.74507	8.84331	8.73267	8.76691	8.97747	8.60975	8.49387	8.83674	8.66987	8.79317	8.37584	8.03052	8.77512	9.31517	8.35838	8.25038	8.51382	8.80048	8.2003	8.1918	8.48733	8.4366	8.23695	7.47211	8.46904	8.69586
ENSECAG00000002222	zinc finger and BTB domain containing 6 [Source:VGNC Symbol;Acc:VGNC:25155]	ZBTB6	6.95904	7.27395	7.6163	7.28625	7.56475	7.69755	7.4213	7.37695	7.20459	7.50126	7.31405	7.471	7.62532	6.89987	7.88912	7.55828	7.02791	6.6642	7.01211	7.44235	7.43125	7.28628	7.52687	7.3	7.52774	7.15139	7.15732	7.48827	7.37182	7.61083	7.53867	6.48069
ENSECAG00000002223	0	0	10.3644	7.2119	10.0405	9.3085	10.3047	7.0472	10.4659	10.6553	9.44536	8.45106	9.69728	9.89774	8.2573	7.19124	6.82964	10.812	11.8066	11.2224	8.16679	10.9958	7.17901	7.07359	9.8025	10.6755	8.75264	10.2665	10.9334	9.12704	7.79184	10.1017	10.3082	11.6682
ENSECAG00000002225	solute carrier family 6 member 9 [Source:VGNC Symbol;Acc:VGNC:23264]	SLC6A9	5.98741	5.54714	7.09786	5.93283	6.41662	5.58474	6.9228	6.94111	6.40921	5.63774	5.67611	6.12797	4.67557	4.92389	4.76644	7.24245	7.9471	7.34347	5.54583	7.6052	4.78502	5.48445	6.29813	6.43342	6.36907	6.80163	5.73085	4.99129	5.13016	6.31031	6.38019	7.68339
ENSECAG00000002226	zinc finger protein 630 [Source:VGNC Symbol;Acc:VGNC:25364]	ZNF630	2.27148	2.03922	1.68665	1.3668	1.09497	1.53807	2.04797	1.86693	1.27807	2.06182	1.38259	1.27123	1.09677	1.10003	2.09388	1.2143	1.12752	1.55173	1.12397	1.10563	1.08978	1.62058	2.36748	1.4794	1.49252	1.74713	1.11112	1.11406	1.10654	1.11372	1.12845	1.79467
ENSECAG00000002228	patched domain containing 4 [Source:VGNC Symbol;Acc:VGNC:58739]	PTCHD4	-2.35246	-2.35192	-2.35378	-2.35318	-2.35317	-2.35234	-2.35335	-2.35596	-2.35495	-2.35231	-2.34405	-2.35242	-2.35304	-2.3528	-2.35205	-2.35392	-2.35106	-2.35215	-2.35127	-2.35241	-2.35357	-2.35264	-2.35334	-2.35315	-2.35294	-2.35229	-2.35205	-2.35187	-2.35235	-2.35189	-2.35101	-2.35402
ENSECAG00000002231	olfactory receptor 51F2-like [Source:NCBI gene;Acc:100067529]	0	0	0	0	0	0	0	0	0	0	0	0	0	0	0	0	0	0	0	0	0	0	0	0	0	0	0	0	0	0	0	0	0
ENSECAG00000002233	solute carrier family 44 member 1 [Source:VGNC Symbol;Acc:VGNC:23218]	SLC44A1	9.44987	9.11717	10.4473	9.70911	9.93631	9.74258	10.2234	10.0986	10.195	9.25993	9.50193	9.62372	9.66772	9.83076	9.65973	9.9548	9.29742	9.47426	9.5083	10.3769	9.41344	9.74145	9.83394	10.3699	9.89195	10.0486	9.40781	9.97147	9.52088	10.1511	9.3147	9.89789
ENSECAG00000002234	killer cell lectin-like receptor 2 [Source:NCBI gene;Acc:111773920]	0	7.19951	7.65088	8.08468	7.61109	7.40404	7.34221	7.74936	7.80506	7.4276	7.9816	7.33229	7.31332	7.12408	6.0315	7.53776	7.76154	7.03214	7.0014	7.57482	7.46235	7.73877	6.65808	7.25967	6.62288	7.45146	6.61073	6.99405	6.95369	7.40318	6.16431	7.19133	6.38888
ENSECAG00000002235	sec1 family domain containing 2 [Source:VGNC Symbol;Acc:VGNC:22720]	SCFD2	8.42885	8.75923	8.37893	8.34558	8.68612	9.27296	8.49591	8.88546	8.79232	8.64389	8.92184	8.58601	8.98451	9.24143	8.94213	8.22212	8.06373	8.40934	8.75742	8.17488	8.81779	9.02595	8.3609	8.72976	8.36807	8.70491	8.61796	8.7389	8.69214	8.71161	8.31791	8.67289
ENSECAG00000002236	potassium voltage-gated channel subfamily C member 1 [Source:VGNC Symbol;Acc:VGNC:19267]	KCNC1	0	0	0	0	0	0	0	0	0	0	0	0	0	0	0	0	0	0	0	0	0	0	0	0	0	0	0	0	0	0	0	0
ENSECAG00000002238	MIS12 kinetochore complex component [Source:VGNC Symbol;Acc:VGNC:20199]	MIS12	6.90528	7.56221	6.72702	7.30862	7.51043	7.11777	7.20522	7.48583	7.18539	7.46115	7.31152	7.31825	7.77358	7.63674	7.33488	6.60759	6.98349	6.75166	6.8337	6.88537	7.7235	7.71288	7.42168	7.32893	7.19563	7.36304	7.35023	7.42594	7.27479	8.07857	7.20202	6.4791
ENSECAG00000002246	olfactory receptor 1440-like [Source:NCBI gene;Acc:100068597]	0	0	0	0	0	0	0	0	0	0	0	0	0	0	0	0	0	0	0	0	0	0	0	0	0	0	0	0	0	0	0	0	0
ENSECAG00000002249	pleckstrin homology and RhoGEF domain containing G4B [Source:NCBI gene;Acc:100057474]	0	0	0	0	0	0	0	0	0	0	0	0	0	0	0	0	0	0	0	0	0	0	0	0	0	0	0	0	0	0	0	0	0
ENSECAG00000002250	sprouty RTK signaling antagonist 2 [Source:VGNC Symbol;Acc:VGNC:23544]	SPRY2	6.88655	5.36489	7.45283	6.37788	6.80767	5.86854	7.33489	6.63169	6.77271	5.92613	5.78368	6.55522	5.00139	5.21246	4.6398	7.81661	6.129	7.25261	5.72256	6.55595	4.70327	5.68761	6.61034	6.60345	6.53072	6.97923	6.66781	6.02151	5.25307	6.30202	5.41411	7.3384
ENSECAG00000002251	tolloid like 1 [Source:VGNC Symbol;Acc:VGNC:24133]	TLL1	3.05864	2.28169	4.88477	3.94728	3.60301	3.16668	4.85519	3.93405	4.40828	2.87701	3.16999	3.15688	2.6801	2.23844	2.47312	4.90744	2.32637	3.72027	2.31539	4.56127	2.20378	2.58525	3.9223	4.30062	3.92444	2.98304	3.62468	2.28413	2.86944	2.92344	2.32926	4.26114
ENSECAG00000002252	olfactory receptor family 51 subfamily Q member 1 (gene/pseudogene) [Source:HGNC Symbol;Acc:HGNC:14851]	OR51Q1	0	0	0	0	0	0	0	0	0	0	0	0	0	0	0	0	0	0	0	0	0	0	0	0	0	0	0	0	0	0	0	0
ENSECAG00000002256	0	0	7.41583	4.50697	9.27643	6.06162	8.5901	5.27461	6.76413	6.70943	7.17014	5.68457	5.97758	5.92772	5.04541	4.62281	5.06779	7.16482	8.95294	7.10343	7.75503	7.96534	4.83295	4.87663	6.21089	6.48949	6.64698	6.82563	6.88766	5.43078	4.80653	7.45282	7.47981	8.20738
ENSECAG00000002257	chromosome X CXorf21 homolog [Source:VGNC Symbol;Acc:VGNC:52370]	CXHXorf21	8.167	8.63772	7.42926	8.55208	8.4937	8.9551	7.96172	8.4271	8.10309	8.59071	8.76042	8.17922	8.89025	9.38794	9.13818	7.88097	7.24897	8.10086	8.08682	7.8928	8.76696	9.06684	8.82466	8.75693	8.20557	8.16589	8.56545	8.87712	8.79729	9.27153	8.56967	7.44985
ENSECAG00000002259	olfactory receptor family 5 subfamily M member 11 [Source:VGNC Symbol;Acc:VGNC:54826]	OR5M11	0	0	0	0	0	0	0	0	0	0	0	0	0	0	0	0	0	0	0	0	0	0	0	0	0	0	0	0	0	0	0	0
ENSECAG00000002260	speedy protein E4-like [Source:NCBI gene;Acc:100061391]	0	0	0	0	0	0	0	0	0	0	0	0	0	0	0	0	0	0	0	0	0	0	0	0	0	0	0	0	0	0	0	0	0
ENSECAG00000002263	inhibitor of nuclear factor kappa B kinase subunit beta [Source:VGNC Symbol;Acc:VGNC:58976]	IKBKB	11.3547	11.7227	11.4045	11.3928	11.2675	11.581	11.2981	11.5903	11.3882	11.7214	11.6064	11.5787	11.4065	11.626	11.6194	11.3555	11.7953	11.7203	11.9687	11.2261	11.453	11.6615	11.2966	11.2444	11.3792	11.9257	11.3121	11.528	11.4773	11.2993	12.141	11.5444
ENSECAG00000002264	ISL LIM homeobox 1 [Source:VGNC Symbol;Acc:VGNC:19151]	ISL1	7.92625	5.07099	8.57751	7.18928	7.29661	5.83236	8.27375	7.05701	7.78193	6.38541	6.37898	7.17389	5.38765	4.4159	4.99692	8.73978	7.64132	8.20128	5.32116	8.37004	5.26563	4.91645	7.66655	7.48996	7.93294	6.00749	7.83265	6.01384	5.67715	6.68434	5.76893	8.37014
ENSECAG00000002265	peroxisomal biogenesis factor 11 beta [Source:VGNC Symbol;Acc:VGNC:21320]	PEX11B	8.33757	7.94516	7.95396	7.70357	7.95661	8.02245	7.95301	7.91512	8.08569	8.18147	8.04444	7.86599	7.8974	7.59875	7.93415	8.13241	9.27832	8.36075	8.37636	8.00684	8.0045	8.54862	7.76342	7.98201	8.14484	7.78774	8.23386	8.07979	7.7871	8.66875	9.05289	8.55595
ENSECAG00000002267	ectopic P-granules autophagy protein 5 homolog [Source:VGNC Symbol;Acc:VGNC:17615]	EPG5	9.0455	9.90628	10.1704	9.86604	9.81943	9.87504	9.73175	9.76384	9.76194	10.0363	9.95883	9.83685	9.86136	9.41815	10.034	9.59062	9.69599	9.62732	9.98701	9.45335	9.84511	9.64778	9.75407	9.47364	9.94329	10.0469	9.01894	9.75328	10.0523	9.09807	9.75057	9.63613
ENSECAG00000002280	ZFP91 zinc finger protein [Source:NCBI gene;Acc:100068291]	0	9.43422	9.84324	9.92445	9.97913	9.87209	10.1072	9.98697	10.0599	9.75941	9.95403	9.99205	9.734	10.0132	9.74554	10.1757	9.74827	9.69474	9.64523	9.54016	9.81741	10.1495	9.66792	9.84955	9.70603	9.84335	9.82336	9.67831	9.79208	10.0259	8.68361	10.091	9.41414
ENSECAG00000002281	integrator complex subunit 4 [Source:VGNC Symbol;Acc:VGNC:56640]	INTS4	10.9139	10.6854	10.3353	10.4791	10.2223	10.6603	10.5143	10.3968	10.5984	10.7307	10.6934	10.5623	10.6129	10.8152	10.6305	10.617	11.1555	10.4661	10.9311	10.5752	10.5486	10.7105	10.3476	10.4206	10.7179	10.5908	10.8025	10.4912	10.4937	10.5173	10.8892	10.7515
ENSECAG00000002284	chromosome 4 C7orf25 homolog [Source:VGNC Symbol;Acc:VGNC:52336]	C4H7orf25	8.24951	7.28525	7.98287	7.8832	7.84211	7.5878	8.01951	7.61264	7.87721	7.8669	7.76245	7.73095	7.72288	7.92746	7.87773	8.05091	6.68767	8.11619	7.5136	7.89533	7.70927	7.67924	8.02811	7.77082	8.07761	7.40859	8.20639	7.8802	7.85422	7.71144	7.54919	7.68647
ENSECAG00000002297	0	0	5.76505	6.01085	6.21791	6.87385	5.87054	4.70781	6.12322	5.26696	6.30892	6.12013	5.84461	5.72778	4.22145	3.49788	4.48895	6.29937	6.23866	6.31105	6.96171	6.80998	6.03241	5.03689	5.20168	4.97662	5.9892	4.71349	4.70742	5.75043	5.77421	3.55724	4.98322	4.63108
ENSECAG00000002300	olfactory receptor family 51 subfamily S member 1 [Source:VGNC Symbol;Acc:VGNC:54762]	OR51S1	0	0	0	0	0	0	0	0	0	0	0	0	0	0	0	0	0	0	0	0	0	0	0	0	0	0	0	0	0	0	0	0
ENSECAG00000002306	phosphorylase kinase catalytic subunit gamma 2 [Source:VGNC Symbol;Acc:VGNC:21394]	PHKG2	10.7662	10.4783	10.2016	10.1015	10.0914	10.2118	10.2567	10.3041	10.3474	10.2666	10.2669	10.4112	10.2234	10.4331	10.175	10.5542	11.6818	10.707	10.7328	10.4289	10.2953	10.6057	10.3194	10.1605	10.3147	10.3068	10.421	10.2397	10.2475	10.8788	11.2087	10.9291
ENSECAG00000002308	R-spondin 4 [Source:VGNC Symbol;Acc:VGNC:22605]	RSPO4	0.0219108	-0.243544	0.210125	-0.0103584	-0.120736	-0.0975752	-0.249554	-0.257362	-0.080063	0.411001	-0.247832	-0.245806	-0.117317	-0.110965	-0.244162	0.0455295	-0.239327	-0.244634	-0.240385	-0.100171	0.224706	-0.246738	-0.249503	-0.120338	-0.11534	-0.0966549	-0.244182	-0.24332	0.138389	-0.243419	-0.239046	-0.251905
ENSECAG00000002313	translocation associated membrane protein 1 like 1 [Source:HGNC Symbol;Acc:HGNC:28371]	TRAM1L1	4.56618	3.09765	4.12552	3.99064	4.01061	3.3366	4.29554	3.06602	3.6851	4.14351	3.8266	3.85047	2.89377	3.01252	3.08485	4.73678	4.25458	3.87905	3.16193	4.07719	3.42426	2.92637	3.59192	3.20837	3.73826	3.36753	3.90079	3.34338	3.62496	3.27885	3.93242	3.69463
ENSECAG00000002317	0	0	6.91386	5.83706	7.186	6.54658	6.32582	5.30743	6.95366	6.36404	6.82939	6.29764	6.0628	6.35833	6.10368	5.05424	5.32378	7.22592	6.74767	6.61464	6.65944	7.03522	5.65604	5.58715	6.46368	6.4656	6.97629	6.33828	6.29064	5.35562	5.04276	6.51507	5.16301	7.23608
ENSECAG00000002318	olfactory receptor 4D5 [Source:NCBI gene;Acc:100071910]	0	0	0	0	0	0	0	0	0	0	0	0	0	0	0	0	0	0	0	0	0	0	0	0	0	0	0	0	0	0	0	0	0
ENSECAG00000002320	STAM binding protein [Source:VGNC Symbol;Acc:VGNC:23652]	STAMBP	9.94307	10.0763	9.406	9.79339	9.84987	9.99851	9.73849	9.78997	9.85146	9.88898	10.1157	9.87953	10.0679	10.3214	9.97506	9.5786	9.33533	9.78922	9.88072	9.47446	10.1155	10.2788	9.81703	9.68678	9.90757	10.0503	9.9566	9.97625	9.96311	10.1878	9.26535	9.59893
ENSECAG00000002321	SEC24 homolog A, COPII coat complex component [Source:VGNC Symbol;Acc:VGNC:22792]	SEC24A	9.74861	9.97385	10.5306	10.3172	10.1508	10.4252	9.90517	10.1159	9.97593	10.0845	10.2624	10.1987	10.5174	10.7281	10.2254	9.62868	9.8644	9.91843	10.4447	10.0834	10.1215	9.59807	10.1169	10.0475	9.93324	10.2215	9.66083	10.5317	10.336	9.11385	9.84021	9.47806
ENSECAG00000002323	0	0	6.52818	7.15535	6.96166	7.34388	7.14489	7.36476	6.88931	7.23181	7.16451	6.89728	7.15822	6.78503	7.32757	7.16005	7.27267	6.75149	6.75929	6.73221	7.47808	6.77525	6.99269	7.3656	6.79708	7.18875	7.14769	7.20672	6.79242	7.33764	7.18383	7.49606	7.43725	7.26229
ENSECAG00000002332	0	0	0.696024	0.859602	0.546431	0.898696	0.687046	0.708811	0.794333	0.696561	0.637409	0.851785	0.694375	0.708628	0.805502	0.553295	0.971343	0.545513	0.568262	0.558445	0.56631	0.556314	0.770181	1.5139	0.878002	0.550746	0.893418	1.11822	0.71753	1.18884	1.04597	1.08302	0.568778	0.842583
ENSECAG00000002346	0	0	8.14929	4.63099	6.22905	6.02398	6.22715	5.31654	6.43798	6.6822	6.43291	5.21065	4.38254	6.11652	4.85939	3.8618	4.33199	6.23723	8.70332	6.85206	4.41693	7.16798	4.76129	4.73676	5.70303	6.90209	6.51307	5.84177	5.50455	5.31845	4.8214	6.4403	5.83637	7.38957
ENSECAG00000002347	patched domain-containing protein 4-like [Source:NCBI gene;Acc:111772347]	0	0	0	0	0	0	0	0	0	0	0	0	0	0	0	0	0	0	0	0	0	0	0	0	0	0	0	0	0	0	0	0	0
ENSECAG00000002350	cathepsin A [Source:VGNC Symbol;Acc:VGNC:16947]	CTSA	14.5053	14.5435	13.7506	14.4787	14.2724	14.7982	14.2038	14.4521	14.342	14.6282	14.671	14.657	14.6875	14.8797	14.7511	13.687	14.8777	14.3503	14.8484	14.1054	14.6785	14.6636	14.6919	14.3759	14.3256	14.6341	14.5175	14.7445	14.6072	14.0151	14.7107	14.2584
ENSECAG00000002359	glutamate ionotropic receptor kainate type subunit 1 [Source:VGNC Symbol;Acc:VGNC:18585]	GRIK1	-1.93873	-1.92789	-1.94707	-1.94571	-1.94568	-1.93635	-1.9461	-1.95154	-1.94965	-1.93565	-1.94507	-1.93785	-1.94537	-1.94483	-1.93054	-1.94739	-1.91105	-1.9326	-1.9151	-1.93774	-1.94659	-1.94218	-1.94607	-1.94563	-1.94515	-1.93527	-1.93062	-1.92695	-1.93654	-1.92736	-1.10148	-1.94761
ENSECAG00000002361	olfactory receptor 51L1-like [Source:NCBI gene;Acc:100054394]	0	0	0	0	0	0	0	0	0	0	0	0	0	0	0	0	0	0	0	0	0	0	0	0	0	0	0	0	0	0	0	0	0
ENSECAG00000002362	PWWP domain containing 2B [Source:VGNC Symbol;Acc:VGNC:22053]	PWWP2B	10.101	9.73562	9.72919	9.68924	9.66067	9.717	10.0553	9.82911	10.092	9.76305	9.59189	9.71981	9.48613	9.83722	9.54607	10.3678	10.3716	9.97134	10.0795	10.0884	9.57174	9.7941	9.65763	9.9528	9.43899	10.0061	9.68577	9.87648	9.61292	10.0856	10.4512	10.6163
ENSECAG00000002364	olfactory receptor family 51 subfamily T member 1 [Source:HGNC Symbol;Acc:HGNC:15205]	OR51T1	0	0	0	0	0	0	0	0	0	0	0	0	0	0	0	0	0	0	0	0	0	0	0	0	0	0	0	0	0	0	0	0
ENSECAG00000002366	0	0	1.12872	2.07669	2.26618	2.05047	1.39688	1.13063	2.08699	1.90484	1.09593	1.13119	1.122	1.12943	1.12012	1.41704	1.59275	1.35351	1.15266	1.45511	1.65572	2.59045	1.81015	1.12602	1.38504	1.11852	1.62401	1.1315	2.1307	1.47571	1.94658	1.13808	1.15365	1.82872
ENSECAG00000002370	G protein-coupled receptor 141 [Source:VGNC Symbol;Acc:VGNC:18513]	GPR141	4.8759	4.90871	5.18654	4.56122	4.09038	4.52702	4.53786	4.25473	4.27185	5.7761	4.43837	5.05706	5.00423	4.65597	4.30385	4.82252	5.58205	5.17834	4.85828	4.50184	4.45144	4.9852	4.77301	4.39506	4.76025	4.93221	4.00015	4.52572	4.25306	3.94753	5.22516	4.17346
ENSECAG00000002373	0	0	7.72165	7.99892	8.68413	8.26567	8.05723	7.86573	8.50386	8.44099	8.36377	8.5674	7.83954	7.7525	7.18709	6.3555	8.22424	8.2795	7.34512	7.83567	7.65935	8.32855	8.42079	7.20226	7.86325	7.12707	8.37743	7.01542	7.56474	7.4707	8.13686	6.91939	7.64939	7.46156
ENSECAG00000002374	ribonuclease 7 [Source:NCBI gene;Acc:100072707]	0	0.608566	0.437978	0.703856	0.422075	1.06436	0.432333	0.730254	0.913083	0.74197	0.636088	0.425309	0.431358	0.74343	0.426597	0.436182	1.63183	0.449973	1.84413	0.447004	0.612608	0.417667	0.428589	0.420231	0.594476	1.3823	0.613085	0.797864	0.438626	0.432206	0.438341	0.450755	1.72576
ENSECAG00000002376	cholinergic receptor nicotinic gamma subunit [Source:VGNC Symbol;Acc:VGNC:16532]	CHRNG	-1.1017	-1.29065	-1.1296	-1.02305	-1.10861	-1.29537	-1.21439	-1.31276	-1.31195	-1.29498	-1.30157	-1.29621	-1.30298	-1.3004	-1.29213	-1.31095	-1.28126	-1.19568	-1.28352	-1.29615	-1.30883	-1.29863	-1.30633	-1.20603	-1.20441	-1.29477	-1.29218	-1.29013	-1.29548	-1.29036	-1.28067	-1.31106
ENSECAG00000002377	sperm equatorial segment protein 1 [Source:HGNC Symbol;Acc:HGNC:15570]	SPESP1	6.88757	5.13759	6.99832	6.34788	6.15232	5.41492	6.69324	6.06461	6.58872	6.01871	5.57246	6.30747	5.18082	4.95205	5.41333	7.10083	4.9496	6.16908	4.80796	6.91566	5.25758	5.35909	6.13072	6.66514	6.81042	5.84107	6.4799	5.85265	5.69054	5.84266	5.37301	5.58025
ENSECAG00000002378	coiled-coil-helix-coiled-coil-helix domain containing 4 [Source:VGNC Symbol;Acc:VGNC:56724]	CHCHD4	7.28243	7.08071	7.18086	7.1799	7.13164	7.06972	7.33167	7.48733	7.31544	6.94247	7.04975	7.34335	7.66235	7.39465	7.11092	7.27938	7.18967	7.38113	7.29744	7.39604	7.22905	7.69978	7.36737	7.41154	7.41529	7.22551	7.2789	7.35549	7.22499	8.06339	6.16819	7.16719
ENSECAG00000002379	regulatory factor X7 [Source:VGNC Symbol;Acc:VGNC:22331]	RFX7	8.73823	9.05554	10.1062	9.66203	9.53684	9.55229	9.70813	9.41336	9.5353	9.3788	9.40887	9.03077	9.24613	9.15503	9.32224	9.58179	9.28345	9.11657	8.77223	9.41189	9.20863	8.46945	9.28091	9.0738	9.71136	8.86089	8.83909	9.24234	9.332	7.7233	9.52839	9.05122
ENSECAG00000002380	RAB35, member RAS oncogene family [Source:VGNC Symbol;Acc:VGNC:22111]	RAB35	9.98526	10.4967	9.98029	10.1468	10.2781	10.6243	9.90988	10.5799	10.2427	10.4167	10.3324	10.4426	10.6088	10.6087	10.4058	9.60034	9.82561	10.1604	10.5314	10.0219	10.2715	10.6896	10.0791	10.5253	9.7014	10.8637	10.2929	10.7193	10.3478	10.6425	10.2587	10.114
ENSECAG00000002389	glycine decarboxylase [Source:VGNC Symbol;Acc:VGNC:18370]	GLDC	1.63512	2.02331	1.78725	1.82599	1.8274	1.98622	2.19471	2.32222	1.85782	2.16599	1.93993	1.63799	1.73194	1.62274	1.90687	1.77704	1.51082	2.00092	2.63813	1.97869	2.47676	1.75376	2.12938	1.72589	2.17002	1.77273	2.19087	1.92093	2.3718	2.02543	1.51183	1.46475
ENSECAG00000002390	protein BEX1 [Source:NCBI gene;Acc:100630227]	0	4.99287	2.94221	4.41074	3.54268	4.07533	3.52079	4.03998	3.90102	4.51657	3.30276	3.53976	4.05739	2.85408	2.98713	2.77958	5.28508	4.16003	5.08067	2.6393	4.96844	2.65763	2.88247	3.11606	4.51744	4.48365	3.29517	4.8862	3.74369	3.02767	4.5698	2.65384	5.47609
ENSECAG00000002394	glycerol kinase 2 [Source:VGNC Symbol;Acc:VGNC:58467]	GK2	-2.08534	-2.08307	-2.09077	-2.0883	-2.08825	-2.08484	-2.08902	-2.09979	-2.09561	-2.0847	-2.08717	-2.0118	-2.0877	-2.08673	-2.08362	-2.09136	-2.07954	-2.08405	-2.08038	-2.08513	-2.05334	-2.08606	-2.08896	-2.08816	-2.0873	-2.08462	-2.04699	-2.08287	-2.08488	-2.08296	-2.07932	-2.09178
ENSECAG00000002399	olfactory receptor 2B11-like [Source:NCBI gene;Acc:100061233]	0	0	0	0	0	0	0	0	0	0	0	0	0	0	0	0	0	0	0	0	0	0	0	0	0	0	0	0	0	0	0	0	0
ENSECAG00000002400	myocardin related transcription factor B [Source:VGNC Symbol;Acc:VGNC:20202]	MRTFB	9.00702	9.661	9.92407	9.77184	9.69357	9.91524	9.66579	9.8682	9.74547	9.83585	10.3542	9.24647	10.0054	10.0827	10.1142	9.7218	9.3507	9.24352	9.84987	9.04867	9.85465	9.07537	9.58556	9.64973	9.49463	9.67325	9.43552	9.65547	9.94209	8.26665	10.0805	9.62766
ENSECAG00000002401	nucleoporin 210 like [Source:VGNC Symbol;Acc:VGNC:20966]	NUP210L	8.56423	8.57431	8.52076	8.42901	8.26632	8.12233	8.41627	8.19592	8.22669	8.63523	8.2565	8.4614	8.03227	7.91898	8.43301	8.65996	8.24539	8.81655	8.33626	8.27211	8.45961	8.31118	8.37135	7.86572	8.57097	7.75274	8.3837	8.0633	8.29459	8.60917	8.40289	8.52243
ENSECAG00000002402	0	0	5.76694	6.29491	5.28826	6.00528	6.32448	5.45461	6.33919	6.07477	5.93079	6.34775	5.8398	6.12584	6.6023	6.35086	6.0273	5.09336	4.04704	5.71285	5.93278	5.75978	6.75242	6.21397	6.36064	6.27849	5.91274	5.98524	5.81709	5.75473	6.16257	6.17875	5.01381	5.53771
ENSECAG00000002408	zinc finger protein 329 [Source:HGNC Symbol;Acc:HGNC:14209]	ZNF329	8.27071	8.16096	8.3898	8.21407	8.23904	8.8076	8.35459	8.36545	8.3257	8.40403	8.11855	8.35863	8.38246	8.10419	8.06385	8.3911	7.8836	8.24081	8.47792	8.25273	8.04873	8.61244	8.24645	8.48254	8.3971	8.29053	8.34606	8.52097	8.0326	8.13099	8.07361	8.29965
ENSECAG00000002410	DDB1 and CUL4 associated factor 16 [Source:VGNC Symbol;Acc:VGNC:17029]	DCAF16	4.89085	4.84644	4.54167	4.7866	4.70845	4.20697	4.33052	4.56378	4.18606	4.07879	4.47158	4.44843	4.26789	4.2599	4.97778	5.25601	3.05912	4.06332	4.36818	4.42086	4.87244	4.0092	5.00795	3.99081	4.48784	3.64521	4.09624	3.94611	4.67597	3.86619	3.82641	4.48128
ENSECAG00000002411	transcription factor 15 [Source:VGNC Symbol;Acc:VGNC:23947]	TCF15	-1.15087	-1.14366	-0.967696	-1.04681	-1.16011	-1.14928	-1.04953	-1.16482	-1.16375	-1.03137	-1.15668	-1.15028	-1.15836	-1.15529	-1.14542	-1.16243	-1.13246	-1.14679	-1.13515	-1.15021	-1.16191	-1.15317	-1.16156	-0.771642	-0.693451	-1.14857	-1.14548	-1.14303	-1.14941	-1.14331	-1.13176	-0.901045
ENSECAG00000002414	small glutamine rich tetratricopeptide repeat containing beta [Source:VGNC Symbol;Acc:VGNC:22926]	SGTB	7.40721	7.55146	6.98796	7.94145	7.5873	8.47323	6.64288	7.07882	7.40848	7.51548	8.45187	7.01577	7.90846	8.22835	8.33457	6.87371	5.91965	6.79657	7.17203	6.39804	7.55861	7.69486	6.89945	6.81105	7.12669	6.79646	7.54384	7.68933	7.83813	6.9052	7.25399	5.83649
ENSECAG00000002415	retinaldehyde binding protein 1 [Source:VGNC Symbol;Acc:VGNC:22408]	RLBP1	-2.17348	-2.17212	-2.17674	-2.17526	-2.15316	-2.17318	-2.17569	-2.18214	-2.17964	-2.1731	-2.17458	-2.17337	-2.1749	-2.17432	-2.17245	-2.13329	-2.17001	-2.17271	-2.17051	-2.17336	-2.17622	-2.17392	-2.17565	-2.17517	-2.17466	-2.17305	-2.17247	-2.172	-2.17321	-2.17206	-2.16987	-2.17734
ENSECAG00000002417	leucine rich repeat transmembrane neuronal 3 [Source:HGNC Symbol;Acc:HGNC:19410]	LRRTM3	-2.35247	-2.35184	-2.35397	-2.35328	-2.35327	-2.35233	-2.35348	-2.35646	-2.3553	-2.34217	-2.35297	-2.35241	-2.35312	-2.35285	-2.35199	-2.35413	-2.35086	-2.35211	-2.3511	-2.35241	-2.35373	-2.35267	-2.35347	-2.35324	-2.35301	-2.35227	-2.352	-2.35178	-2.35234	-2.35181	-2.3508	-2.35424
ENSECAG00000002421	olfactory receptor 51A7-like [Source:NCBI gene;Acc:100067658]	0	0	0	0	0	0	0	0	0	0	0	0	0	0	0	0	0	0	0	0	0	0	0	0	0	0	0	0	0	0	0	0	0
ENSECAG00000002425	microfibril associated protein 3 like [Source:VGNC Symbol;Acc:VGNC:58637]	MFAP3L	5.82009	6.34686	7.62289	7.10607	7.00522	6.58114	7.29982	7.03924	7.1253	6.57192	7.16421	6.20328	6.89149	5.84829	6.93426	7.31811	6.64617	6.73926	5.78606	7.41651	6.40565	6.20272	6.81911	6.78609	6.9911	6.82886	6.4192	6.02357	6.67209	6.11563	5.80488	6.91663
ENSECAG00000002428	F-box protein 28 [Source:VGNC Symbol;Acc:VGNC:17946]	FBXO28	8.24437	8.53293	8.58539	8.44372	8.8386	8.95125	8.644	8.70532	8.62466	8.23881	8.18748	8.2622	8.61814	8.38376	8.34314	8.22829	7.50878	8.35888	8.59541	8.71904	8.29898	8.76251	8.58775	8.65866	8.57818	8.39013	8.50041	8.68754	8.53082	8.51099	7.40261	8.27688
ENSECAG00000002429	mediator complex subunit 12L [Source:VGNC Symbol;Acc:VGNC:20071]	MED12L	8.13461	8.05004	9.24758	8.45216	8.57116	8.76996	8.99687	8.20848	8.82035	8.87703	8.89023	8.05253	8.26353	8.32503	8.67788	8.64526	7.61665	8.28131	8.47424	8.40234	8.37124	8.10724	8.01979	8.26455	8.48177	8.40673	8.13675	8.08971	8.46271	7.53893	8.20519	8.49589
ENSECAG00000002430	protein kinase AMP-activated non-catalytic subunit gamma 3 [Source:VGNC Symbol;Acc:VGNC:21841]	PRKAG3	5.81829	3.86912	6.00331	5.31323	5.23923	4.23926	6.89471	5.52805	5.81401	5.30151	3.96506	5.18226	3.80288	3.75537	3.76588	7.41056	6.45882	5.53652	4.58597	5.49889	3.14621	3.61358	4.24176	4.96308	5.17425	4.60809	5.10288	3.71197	3.97481	4.98504	4.09905	7.32511
ENSECAG00000002437	nuclear factor, interleukin 3 regulated [Source:HGNC Symbol;Acc:HGNC:7787]	NFIL3	10.8455	10.6081	9.71596	10.5245	10.5489	10.6006	9.98623	10.2497	10.0759	11.0615	10.3128	10.2281	10.7452	10.8477	10.9203	9.48609	10.2719	11.1549	10.87	10.1136	10.7774	10.5359	10.4999	10.3722	10.0936	10.482	10.3367	10.5634	10.3528	10.0071	10.7788	9.6993
ENSECAG00000002438	signal regulatory protein beta 2 [Source:HGNC Symbol;Acc:HGNC:16247]	SIRPB2	11.1822	11.941	10.5634	11.5178	11.3118	12.0577	10.9918	11.5733	11.2558	11.4989	11.9213	11.2844	11.9762	12.3576	12.117	10.4364	11.5917	11.2315	12.3099	10.9524	11.6721	11.8732	11.5131	11.4525	10.8297	12.1016	11.35	11.7131	11.6624	11.3998	12.1532	11.2754
ENSECAG00000002448	olfactory receptor family 51 subfamily A member 7 [Source:VGNC Symbol;Acc:VGNC:54718]	OR51A7	0	0	0	0	0	0	0	0	0	0	0	0	0	0	0	0	0	0	0	0	0	0	0	0	0	0	0	0	0	0	0	0
ENSECAG00000002451	olfactory receptor 18-like [Source:NCBI gene;Acc:100061207]	0	-2.26282	-2.26177	-2.26534	-2.2642	-2.26417	-2.26259	-2.26453	-2.26953	-2.26759	-2.26252	-2.26367	-2.26274	-2.22991	-2.26347	-2.26202	-2.26562	-2.26013	-2.26222	-2.26052	-2.26272	-2.26494	-2.26316	-2.2645	-2.26413	-2.26373	-2.26249	-2.26203	-2.26167	-2.26261	-2.26172	-2.26003	-2.26581
ENSECAG00000002455	zinc finger and SCAN domain containing 22 [Source:VGNC Symbol;Acc:VGNC:58787]	ZSCAN22	5.92587	6.09901	6.7275	6.31918	6.21465	6.15613	6.31717	6.58567	6.4498	6.26533	6.43945	6.02231	5.95438	6.36398	6.04094	6.58772	7.2349	6.27223	5.59853	6.4173	6.09401	6.20649	6.261	6.64131	6.39218	6.74072	5.95255	5.95062	6.209	6.18384	7.14978	6.84807
ENSECAG00000002456	RecQ mediated genome instability 1 [Source:VGNC Symbol;Acc:VGNC:22412]	RMI1	8.09075	7.66004	7.75145	7.6265	7.94104	7.42995	7.92829	7.77454	7.67549	7.30726	7.46376	7.56869	7.84165	7.64029	7.44087	7.98194	6.61396	7.24633	6.78783	7.76749	8.0158	7.44485	7.6254	7.84236	7.86912	7.14361	7.46556	7.63764	7.7338	7.30648	7.34	6.69328
ENSECAG00000002457	putative gustatory receptor clone PTE01 [Source:NCBI gene;Acc:100061702]	0	-2.26293	-2.26165	-2.26599	-2.26459	-2.26457	-2.26265	-2.265	-2.27107	-2.26871	-2.26256	-2.26396	-2.26282	-2.26426	-2.26371	-2.26196	-2.26632	-2.25966	-2.22092	-2.26014	-2.26281	-2.2655	-2.26334	-2.26497	-2.26452	-2.26403	-2.26252	-2.26197	-2.26154	-2.26267	-2.26158	-2.25953	-2.26655
ENSECAG00000002458	ankyrin repeat domain 34A [Source:VGNC Symbol;Acc:VGNC:15332]	ANKRD34A	3.9221	3.40729	3.77077	4.14302	4.29237	4.25572	3.66062	3.87471	3.98547	4.08695	4.46559	3.84579	3.88391	3.78519	3.99637	3.5262	3.41382	3.2886	2.72483	3.26047	4.21162	3.94465	3.78982	3.58502	3.28304	3.75185	4.16185	3.76642	4.03128	3.92435	2.7361	4.02753
ENSECAG00000002463	olfactory receptor family 51 subfamily I member 1 [Source:VGNC Symbol;Acc:VGNC:54753]	OR51I1	0	0	0	0	0	0	0	0	0	0	0	0	0	0	0	0	0	0	0	0	0	0	0	0	0	0	0	0	0	0	0	0
ENSECAG00000002472	NHS like 2 [Source:HGNC Symbol;Acc:HGNC:33737]	NHSL2	6.31479	8.14076	6.83492	8.03013	7.54698	8.05234	6.95914	7.18298	7.51131	7.90643	8.02816	6.61628	8.59788	7.73058	8.15953	6.669	6.09864	7.72595	7.60441	6.33645	8.04746	6.88388	6.96607	7.04229	7.01508	7.49513	6.46767	7.19511	8.00562	5.37887	7.12656	6.69709
ENSECAG00000002478	phosphoribosyl pyrophosphate synthetase 1 like 1 [Source:HGNC Symbol;Acc:HGNC:9463]	PRPS1L1	-2.26281	-2.26178	-2.26528	-2.26415	-2.26413	-2.26258	-2.26448	-2.26937	-2.26747	-2.26252	-2.26364	-2.26273	-2.26388	-2.26344	-2.26203	-2.26554	-2.26018	-2.26223	-2.26056	-2.26272	-2.26488	-2.26314	-2.24778	-2.26409	-2.24711	-2.26248	-2.26204	-2.26169	-2.2626	-2.26173	-2.26008	-2.26573
ENSECAG00000002481	0	0	0.584787	0.841392	0.556902	0.569208	0.778825	1.15562	1.07238	0.777023	0.696565	0.588304	0.575044	1.15048	0.572285	0.57735	0.59423	1.01967	2.30992	1.29682	2.36213	0.585923	1.04787	0.803341	0.766391	0.946843	0.574366	0.817267	1.31237	0.598456	0.587288	0.842285	2.58268	0.552085
ENSECAG00000002490	ring finger protein 144B [Source:VGNC Symbol;Acc:VGNC:22441]	RNF144B	8.214	8.7544	8.89187	9.04057	9.19909	9.19629	8.7933	9.04784	8.95112	8.68188	9.47029	8.20276	9.28579	9.2043	9.26639	8.47662	8.52014	8.8571	8.74023	8.51834	8.76291	9.48841	8.7377	8.90135	8.90817	9.23403	8.65607	8.95439	9.07224	9.02938	8.83923	8.36411
ENSECAG00000002491	WT1 interacting protein [Source:HGNC Symbol;Acc:HGNC:20964]	WTIP	2.13467	1.70752	2.37419	2.18469	3.29673	1.87294	3.0145	2.26502	2.65538	1.697	2.10476	2.01717	1.67878	1.84946	1.70388	3.32589	1.73189	2.89808	2.75672	2.44263	1.66645	2.12456	2.48866	2.91337	1.97625	2.02039	3.03012	1.70883	2.36203	3.0007	1.73348	3.41043
ENSECAG00000002496	ZFP3 zinc finger protein [Source:HGNC Symbol;Acc:HGNC:12861]	ZFP3	7.4433	5.33423	7.84768	6.94349	6.87747	5.4981	7.54812	6.52273	7.35728	6.42682	6.22238	6.30768	5.58776	5.60381	5.31307	7.8257	6.75204	6.96533	5.47865	7.70112	5.8652	5.55716	6.86235	7.00801	7.57005	5.86985	6.80722	5.91861	5.43318	6.93208	5.7978	7.74172
ENSECAG00000002502	T-box brain transcription factor 1 [Source:HGNC Symbol;Acc:HGNC:11590]	TBR1	-0.7964	-0.790161	-0.8014	-0.677624	-0.567383	-0.795888	-0.638401	-0.616697	-0.805066	-0.795739	-0.798195	-0.796211	-0.798694	-0.797775	-0.793029	-0.801887	-0.771929	-0.795069	-0.776307	-0.796187	-0.800664	-0.46608	-0.799841	-0.799119	-0.627146	-0.605262	-0.79312	-0.389687	-0.79593	-0.789587	0.416074	-0.537685
ENSECAG00000002508	DENN domain containing 2D [Source:VGNC Symbol;Acc:VGNC:17122]	DENND2D	11.0315	11.4904	10.8003	10.9825	10.8576	11.4163	10.9165	11.0282	11.027	11.4134	11.1163	11.2591	11.4869	11.4759	11.2666	10.7838	10.4541	11.0483	11.3327	10.6699	11.0953	11.6893	10.8298	11.1329	10.8048	11.6584	11.1234	11.3893	11.2577	11.526	10.8027	11.1595
ENSECAG00000002509	0	0	0	0	0	0	0	0	0	0	0	0	0	0	0	0	0	0	0	0	0	0	0	0	0	0	0	0	0	0	0	0	0	0
ENSECAG00000002513	ERCC excision repair 6 like, spindle assembly checkpoint helicase [Source:VGNC Symbol;Acc:VGNC:17657]	ERCC6L	6.51313	7.93644	6.22659	7.5504	7.68085	7.27436	7.4556	7.95389	7.3897	7.84434	7.37257	7.41352	8.36677	7.84849	7.78184	6.7363	6.10512	6.37115	6.528	5.91937	8.04251	7.06057	7.51606	7.24102	7.20423	7.32104	6.75792	7.18073	7.69291	6.48734	6.50992	5.952
ENSECAG00000002514	0	0	-1.69052	-1.68633	-1.7005	-1.69596	-1.69587	-1.68959	-1.69728	-1.54431	-1.7094	-1.41794	-1.69388	-1.69017	-1.69486	-1.69307	-1.68735	-1.70159	-1.67984	-1.68815	-1.6814	-1.62551	-1.63382	-1.69185	-1.69717	-1.6957	-1.69412	-1.68918	-1.68739	-1.68597	-1.68967	-1.68613	-1.67943	-1.70235
ENSECAG00000002515	olfactory receptor family 5 subfamily AP member 2 [Source:HGNC Symbol;Acc:HGNC:15258]	OR5AP2	0	0	0	0	0	0	0	0	0	0	0	0	0	0	0	0	0	0	0	0	0	0	0	0	0	0	0	0	0	0	0	0
ENSECAG00000002519	POU class 3 homeobox 4 [Source:VGNC Symbol;Acc:VGNC:21710]	POU3F4	0	0	0	0	0	0	0	0	0	0	0	0	0	0	0	0	0	0	0	0	0	0	0	0	0	0	0	0	0	0	0	0
ENSECAG00000002520	solute carrier family 45 member 4 [Source:VGNC Symbol;Acc:VGNC:23226]	SLC45A4	9.88323	9.80104	9.88617	9.75352	10.1018	10.1302	10.0627	10.2566	10.2262	9.74455	9.91346	9.89965	9.92488	9.91461	9.79626	10.2626	10.2789	10.0472	9.99685	10.5644	9.91757	10.0474	9.90652	10.4012	9.65228	10.3925	9.95959	10.1132	9.90218	9.88487	9.92604	10.6215
ENSECAG00000002521	2',3'-cyclic nucleotide 3' phosphodiesterase [Source:VGNC Symbol;Acc:VGNC:16683]	CNP	12.7721	12.0015	12.2409	11.9614	11.9048	12.2312	12.1108	11.7098	12.0934	11.8853	11.9805	12.0729	11.8462	12.1011	11.9704	12.5458	12.0861	12.1146	12.0931	12.6139	11.7574	12.1466	11.9422	12.0129	12.058	12.235	12.1941	11.8118	11.7777	12.1148	11.7256	12.6503
ENSECAG00000002522	RAB15, member RAS oncogene family [Source:VGNC Symbol;Acc:VGNC:22090]	RAB15	8.15673	6.45726	9.41035	8.53465	9.1103	7.3648	9.63801	9.22221	9.41609	7.36107	7.78245	8.18022	7.26052	6.8894	6.37124	9.57968	8.80748	9.68037	7.25118	10.2577	6.69552	7.1533	8.66102	9.24609	8.89571	9.29719	8.80907	7.61817	7.13286	8.64184	7.32432	10.2278
ENSECAG00000002523	sosondowah ankyrin repeat domain family member B [Source:HGNC Symbol;Acc:HGNC:32958]	SOWAHB	5.52657	3.96962	6.14224	5.77325	6.06249	4.24435	6.38215	6.56704	6.29382	4.78405	4.40366	5.27485	4.80539	4.1795	3.6048	6.15405	6.26978	6.25747	5.08588	6.90725	4.07348	4.87449	5.33317	6.56201	5.52293	5.85524	5.37004	5.01562	4.54045	5.17822	4.64656	6.58959
ENSECAG00000002537	gap junction protein alpha 8 [Source:VGNC Symbol;Acc:VGNC:18353]	GJA8	-2.35247	-2.35185	-2.35393	-2.35326	-2.35325	-2.35233	-2.35346	-2.35636	-2.35524	-2.35229	-2.35296	-2.35242	-2.3531	-2.35284	-2.352	-2.35409	-2.3509	-2.35212	-2.35113	-2.34252	-2.3537	-2.35266	-2.35344	-2.35323	-2.35299	-2.35227	-2.35201	-2.3518	-2.35234	-2.35182	-2.35084	-2.3542
ENSECAG00000002538	tachykinin precursor 1 [Source:VGNC Symbol;Acc:VGNC:49278]	TAC1	2.56877	1.17655	1.12561	2.03798	1.14128	1.56086	1.13642	1.78993	2.71951	1.16506	1.3521	1.16188	2.55103	1.15121	1.71791	1.29587	1.2027	1.16954	1.19628	2.28472	1.13091	2.17322	1.13677	2.41868	3.38322	1.54353	2.08596	1.17798	2.95068	1.17735	2.11189	1.2938
ENSECAG00000002539	0	0	-2.2629	-2.26168	-2.26584	-2.2645	-2.26448	-2.22304	-2.26489	-2.27071	-2.26845	-2.26255	-2.26389	-2.2628	-2.26418	-2.26366	-2.26198	-2.26616	-2.25977	-2.26221	-2.26023	-2.26279	-2.26537	-2.26329	-2.26486	-2.26443	-2.26396	-2.26251	-2.26198	-2.26157	-2.26266	-2.26162	-2.25965	-2.26638
ENSECAG00000002540	0	0	6.28522	4.28743	5.76117	7.15378	5.56955	7.56121	6.31709	6.94295	7.16574	8.17106	3.9822	8.34065	5.6555	6.7947	5.03939	7.98772	6.8866	7.12203	6.11637	7.85612	5.3589	7.07866	7.78833	6.75377	7.53798	5.2741	6.24408	7.5079	4.65266	5.1983	5.51416	6.03889
ENSECAG00000002541	acidic nuclear phosphoprotein 32 family member A [Source:NCBI gene;Acc:100065117]	0	12.1245	11.2783	11.3196	11.4737	11.429	11.4594	11.5674	11.2748	11.3762	11.5086	11.4808	11.4638	11.6295	11.4571	11.4156	11.9185	10.6281	11.4989	11.1635	11.5606	11.5362	11.1526	11.3062	11.2213	11.4798	10.7521	11.6122	11.2566	11.0997	10.8997	10.8069	11.4426
ENSECAG00000002542	keratin, type II cuticular Hb1 [Source:NCBI gene;Acc:100062930]	KRT81	-0.276236	-0.437814	-0.445641	-0.297108	0.109725	-0.439813	-0.44405	0.504298	0.018536	-0.439654	-0.442258	-0.440155	-0.0309356	-0.441813	-0.438453	-0.446153	-0.433468	-0.438941	-0.434556	-0.44013	-0.308964	-0.0284251	-0.443997	-0.443235	-0.442388	-0.00707881	-0.438473	-0.254955	-0.439857	-0.437685	-0.432735	-0.446506
ENSECAG00000002544	poly(rC) binding protein 1 [Source:VGNC Symbol;Acc:VGNC:51385]	PCBP1	13.6262	13.74	12.9628	13.2495	13.3048	13.4408	13.0231	13.146	13.1541	13.5183	13.5647	13.6716	13.7563	13.7124	13.6014	13.203	13.3551	13.3618	13.7786	13.2956	13.5698	13.5181	13.4571	13.489	13.0497	13.6345	13.4661	13.8111	13.4818	13.5455	13.7037	13.2759
ENSECAG00000002548	ring finger protein 182 [Source:VGNC Symbol;Acc:VGNC:22457]	RNF182	4.90994	2.77941	5.31394	4.7463	4.95404	3.52782	5.16012	4.3626	5.30045	3.63239	3.93575	3.95519	3.25035	3.16198	2.95522	5.36244	5.25028	4.23705	3.01603	5.91039	2.82997	2.7351	4.3067	4.888	5.44652	3.82207	4.55718	3.76595	3.32398	5.04736	2.83848	5.53369
ENSECAG00000002550	sharpin [Source:NCBI gene;Acc:100071666]	0	9.20961	9.39299	8.55942	8.87467	8.84799	9.13868	9.24823	9.15674	9.3002	9.12947	9.17173	9.24583	9.16268	9.21244	8.97469	9.26509	11.1827	9.26365	9.57993	9.44587	9.23089	9.2759	9.0873	9.31038	8.41213	9.45097	9.37749	9.23463	9.29491	9.59444	10.9108	9.91687
ENSECAG00000002551	forkhead box O6 [Source:HGNC Symbol;Acc:HGNC:24814]	FOXO6	2.16924	2.19054	3.51104	2.84219	3.57551	2.50172	4.06125	3.331	3.09132	2.63893	2.78779	3.09643	2.56908	2.58861	2.18523	3.86979	4.08971	3.0441	2.73325	4.06666	2.51856	2.47791	3.61202	4.2738	3.59779	3.02417	2.88113	2.79748	2.49972	3.30947	2.22816	4.37401
ENSECAG00000002552	olfactory receptor family 10 subfamily G member 3 [Source:VGNC Symbol;Acc:VGNC:54676]	OR10G3	0	0	0	0	0	0	0	0	0	0	0	0	0	0	0	0	0	0	0	0	0	0	0	0	0	0	0	0	0	0	0	0
ENSECAG00000002562	transmembrane protein 246 [Source:VGNC Symbol;Acc:VGNC:24271]	TMEM246	4.31728	3.32034	6.46497	4.91221	5.24241	4.13893	5.47772	4.76389	5.75215	3.62979	4.38714	4.43004	3.62024	3.73075	2.98211	5.98495	5.63812	4.50786	3.03607	5.50195	3.03066	3.67074	4.48316	5.50444	5.36954	5.12276	4.24271	4.69319	3.27542	4.89296	4.77278	6.49034
ENSECAG00000002566	keratin associated protein 3-1 [Source:HGNC Symbol;Acc:HGNC:16778]	KRTAP3-1	-1.63794	-1.48357	-1.57238	-1.34319	-1.64393	-1.56265	-1.6455	-1.65858	-1.65794	-1.63662	-1.64171	-1.63756	-1.6428	-1.6408	-1.63441	-1.65032	-1.62602	-1.6353	-1.62776	-1.63751	-1.64732	-1.63943	-1.64538	-1.64374	-1.64197	-1.63645	-1.63445	-1.55673	-1.637	-1.63304	-1.62556	-1.65117
ENSECAG00000002569	fibronectin leucine rich transmembrane protein 3 [Source:VGNC Symbol;Acc:VGNC:18066]	FLRT3	10.3391	9.48215	9.72843	9.95023	9.82615	9.74462	9.41844	10.5892	10.2664	10.7444	11.1895	10.538	10.6994	10.2608	10.5928	9.08131	9.88952	9.92301	11.0069	10.4447	10.7045	10.1722	10.7648	10.8441	10.9642	10.423	11.2826	10.9967	10.6123	10.1339	10.3504	8.20612
ENSECAG00000002570	heparan sulfate-glucosamine 3-sulfotransferase 1 [Source:VGNC Symbol;Acc:VGNC:18874]	HS3ST1	8.82852	6.15265	8.73629	7.918	8.15348	6.52902	8.31242	8.01209	8.04438	6.93479	7.28033	7.13597	6.57851	6.07287	5.69321	8.56439	8.14173	8.77289	7.04553	8.56284	6.05574	7.37343	7.76053	8.37284	7.72878	8.28245	8.3297	7.25693	6.30617	8.03724	6.82755	8.62564
ENSECAG00000002574	olfactory receptor 1L1-like [Source:NCBI gene;Acc:100071486]	0	0	0	0	0	0	0	0	0	0	0	0	0	0	0	0	0	0	0	0	0	0	0	0	0	0	0	0	0	0	0	0	0
ENSECAG00000002578	pescadillo ribosomal biogenesis factor 1 [Source:VGNC Symbol;Acc:VGNC:21316]	PES1	11.3755	11.2923	11.0214	10.8678	10.9765	11.1777	11.0784	11.3215	11.2641	11.2602	11.0768	11.4633	11.3446	11.3182	10.9143	11.2271	12.6422	11.2818	11.8498	11.3256	11.142	11.4033	11.0548	11.3939	10.8542	11.5115	11.4763	11.4192	11.263	11.0155	12.2513	11.8563
ENSECAG00000002579	matrilin 2 [Source:VGNC Symbol;Acc:VGNC:19997]	MATN2	3.62938	3.35129	5.98606	4.63554	5.11186	4.21744	5.92496	5.27357	5.2854	4.38378	4.14563	4.57908	3.56068	3.87684	3.0109	6.23898	5.32837	5.95312	3.97919	5.69841	3.09027	3.55059	5.49761	5.5646	5.29626	3.31129	4.99526	4.45909	4.10279	4.7134	3.62872	6.05345
ENSECAG00000002596	xin actin binding repeat containing 2 [Source:VGNC Symbol;Acc:VGNC:25067]	XIRP2	0.454659	0.474896	1.0081	0.555836	0.432013	0.290107	0.654068	0.438144	0.639325	0.461094	0.286091	0.919557	0.436116	0.286822	0.292338	0.859991	0.300502	0.291537	1.29791	0.8229	0.281801	0.287957	0.42609	0.284484	0.285877	0.460716	0.292305	0.293765	0.290034	0.420472	0.300973	0.778508
ENSECAG00000002597	solute carrier family 25 member 21 [Source:VGNC Symbol;Acc:VGNC:23097]	SLC25A21	5.87491	3.47161	5.8435	4.86716	4.82815	3.73014	5.66373	5.42415	5.57683	4.5495	3.25283	4.79995	3.63811	3.48393	3.76964	6.12071	3.07801	5.21576	4.25819	5.80998	3.48123	4.04467	4.63996	5.30968	5.24399	4.47915	5.20688	4.10182	3.88582	5.14336	3.08174	5.89927
ENSECAG00000002601	Ras association domain family member 9 [Source:VGNC Symbol;Acc:VGNC:22216]	RASSF9	7.06032	4.23593	7.93137	6.84169	6.94843	4.65708	7.7952	6.05042	7.24103	5.61238	5.37275	5.80485	4.69464	4.34601	3.63402	7.68816	5.84918	6.69662	3.69456	7.06904	4.40847	4.14291	6.44667	6.23175	7.22904	5.65864	6.80403	5.2531	4.93622	5.70843	4.14638	6.23933
ENSECAG00000002607	transcription elongation factor A like 9 [Source:VGNC Symbol;Acc:VGNC:23943]	TCEAL9	4.73931	2.96396	5.77898	4.37904	4.08106	3.69709	4.80531	3.68905	3.99943	4.32119	3.47519	4.21138	3.29168	2.73035	2.95194	5.73803	2.66111	5.36834	2.64798	5.04984	3.21225	3.24584	4.86009	3.43734	5.1174	3.16976	4.84184	3.34761	2.76451	4.01147	2.66456	4.39641
ENSECAG00000002610	maestro [Source:VGNC Symbol;Acc:VGNC:20316]	MRO	-1.05712	-1.0487	-1.06657	-1.06537	-1.06535	-1.05527	-0.956219	-1.07002	-1.06859	-1.05473	-1.0639	-1.05643	-0.615578	-1.06228	-1.05076	-1.06684	-1.03562	-1.05236	-1.03876	-1.05635	-1.06616	-1.0598	-0.938169	-1.0653	-1.06438	-0.781487	-1.05082	-0.772596	-0.780999	-0.506765	-1.0348	-1.06703
ENSECAG00000002611	electron transfer flavoprotein subunit alpha [Source:VGNC Symbol;Acc:VGNC:17694]	ETFA	10.5531	10.4234	9.7586	10.3591	10.3966	10.1069	10.2065	9.9891	9.93798	10.7942	10.6196	10.3573	10.7618	10.6604	10.7346	10.1955	9.6195	10.1204	10.1996	10.1286	10.8552	10.5037	10.7493	10.1639	10.1911	9.9721	10.7642	10.321	10.6532	10.9608	10.4355	9.75066
ENSECAG00000002616	leucine rich repeat containing 3C [Source:HGNC Symbol;Acc:HGNC:40034]	LRRC3C	-1.11835	-1.1108	-0.845349	-1.128	-1.12798	-1.11669	-1.0134	-1.13179	-0.899745	-1.11621	-1.12442	-0.995746	-1.12618	-1.00194	-1.11265	-1.12921	-1.09909	-1.11408	-1.1019	-0.997429	-1.12865	-1.12075	-1.12828	-1.12771	-1.12485	-1.11594	-1.11271	-1.11015	-1.11682	-0.86776	-1.09836	-0.598924
ENSECAG00000002619	gremlin 1, DAN family BMP antagonist [Source:VGNC Symbol;Acc:VGNC:18572]	GREM1	-2.35247	-2.3518	-2.35405	-2.35333	-2.35332	-2.35232	-2.35354	-2.35669	-2.35547	-2.35228	-2.353	-2.35241	-2.35316	-2.35287	-2.35196	-2.35423	-2.35077	-2.35209	-2.35102	-2.3524	-2.3538	-2.35268	-2.35352	-2.35329	-2.35304	-2.35225	-2.34126	-2.35174	-2.35233	-2.35177	-2.3507	-2.35435
ENSECAG00000002620	poly(A) binding protein cytoplasmic 1 like 2A [Source:NCBI gene;Acc:100146775]	0	3.29422	2.10659	3.45637	2.87948	3.28352	2.27891	3.64784	2.75124	3.75905	2.59119	2.39724	2.79812	2.23654	2.74598	2.10083	3.48025	5.0625	3.73989	2.13537	4.38672	2.04058	2.07632	3.22669	3.70999	3.6349	2.6774	3.02277	2.10866	3.13602	3.57445	2.36926	3.63954
ENSECAG00000002623	NHL repeat containing E3 ubiquitin protein ligase 1 [Source:VGNC Symbol;Acc:VGNC:20731]	NHLRC1	3.45863	2.71511	3.1255	2.70518	3.41061	3.26084	3.78511	2.94834	3.33653	2.89025	2.51605	2.77897	2.71912	2.63721	2.43262	3.95841	3.92212	3.45553	3.0975	3.30565	2.5723	3.15568	2.99764	3.65303	3.10979	3.32092	2.9135	2.72048	2.78312	4.39475	2.29931	3.36094
ENSECAG00000002626	G protein-coupled receptor 12 [Source:VGNC Symbol;Acc:VGNC:18508]	GPR12	0	0	0	0	0	0	0	0	0	0	0	0	0	0	0	0	0	0	0	0	0	0	0	0	0	0	0	0	0	0	0	0
ENSECAG00000002632	0	0	7.68328	6.84259	7.09315	6.69302	6.60313	6.29208	7.07197	6.48306	6.58573	6.37122	6.63415	6.44893	6.2376	5.78525	6.74688	7.44965	6.62553	6.77214	6.01661	7.11804	6.53323	6.46938	6.70828	6.69077	6.89172	6.11589	7.00009	6.21178	6.56738	6.52097	6.34337	7.32683
ENSECAG00000002635	zinc binding alcohol dehydrogenase domain containing 2 [Source:VGNC Symbol;Acc:VGNC:25123]	ZADH2	8.9722	8.65795	8.98462	8.84244	8.74177	8.66935	9.00439	8.79888	8.95954	8.58876	8.97776	8.6451	8.53537	8.60852	8.90713	9.1293	9.15487	8.83366	8.31454	9.40489	8.73528	8.73362	8.84666	8.97785	8.93997	9.13035	8.83234	8.49043	8.6963	9.0292	8.70901	9.28297
ENSECAG00000002638	0	0	0	0	0	0	0	0	0	0	0	0	0	0	0	0	0	0	0	0	0	0	0	0	0	0	0	0	0	0	0	0	0	0
ENSECAG00000002645	crystallin gamma S [Source:VGNC Symbol;Acc:VGNC:16887]	CRYGS	8.00275	6.997	7.19233	6.92593	7.10135	6.36514	7.0663	6.81303	6.82219	7.19108	6.97618	6.95484	6.31441	6.0564	7.34587	7.64621	6.5439	7.14546	6.52453	6.66757	7.55319	6.65466	7.29762	6.18417	7.43496	6.2182	6.80668	6.36868	7.16288	6.79755	7.49951	6.21357
ENSECAG00000002649	MORF4 family-associated protein 1 [Source:NCBI gene;Acc:100056513]	0	7.70865	7.76109	7.26902	6.82861	6.46804	6.62433	6.32656	6.8672	6.14891	8.25508	6.98557	7.27187	7.11248	5.51044	7.44955	7.28169	7.6901	7.55508	7.76828	7.41054	7.14026	7.57484	6.88724	6.78094	6.43778	7.41882	6.47413	6.85484	7.2481	6.687	8.66281	7.30654
ENSECAG00000002652	arylamine N-acetyltransferase 1 [Source:NCBI gene;Acc:100049837]	0	8.02008	8.04135	7.71182	7.99554	8.3607	8.52531	7.8931	7.6857	7.93442	8.30733	8.58845	8.22742	8.48463	8.61454	8.45342	7.89934	7.37213	7.58455	7.75836	7.31456	8.4207	8.367	8.02793	7.61519	8.29085	7.7422	8.20765	8.11365	8.33597	8.7789	7.8016	6.97589
ENSECAG00000002654	olfactory receptor family 51 subfamily G member 2 [Source:VGNC Symbol;Acc:VGNC:54749]	OR51G2	0	0	0	0	0	0	0	0	0	0	0	0	0	0	0	0	0	0	0	0	0	0	0	0	0	0	0	0	0	0	0	0
ENSECAG00000002658	proline rich 15 like [Source:VGNC Symbol;Acc:VGNC:21899]	PRR15L	9.18646	6.01442	8.84337	7.90802	8.60064	6.70343	8.92747	8.67437	8.9911	7.24881	7.54686	7.95158	6.60972	6.11968	5.42194	9.25328	8.55303	9.07591	6.91289	9.65331	6.01243	6.58185	8.22772	8.93723	8.59095	8.3097	8.98647	7.04684	6.32942	8.51548	7.1911	9.73514
ENSECAG00000002661	V-set and immunoglobulin domain containing 10 [Source:VGNC Symbol;Acc:VGNC:24942]	VSIG10	6.0642	6.12631	6.70392	6.57864	7.13873	6.88509	6.9209	7.81868	7.18109	6.05226	6.73122	6.01085	6.25061	6.7599	5.97026	6.74026	5.53909	7.41148	5.70368	6.89653	5.69966	6.54299	6.05722	6.90188	6.65068	6.89106	6.4773	5.83364	5.5941	6.338	5.89508	6.72
ENSECAG00000002668	ras homolog family member B [Source:VGNC Symbol;Acc:VGNC:22371]	RHOB	10.9523	12.2008	11.4526	11.6678	12.124	11.8114	11.8467	11.9738	11.7719	12.5301	12.1731	12.0475	12.3789	11.4101	11.3926	10.9997	11.7362	11.6131	11.9132	11.8136	12.0989	11.9283	11.5032	12.0694	10.9917	12.3519	11.8554	12.7164	12.0569	12.29	12.6253	11.4651
ENSECAG00000002674	ST8 alpha-N-acetyl-neuraminide alpha-2,8-sialyltransferase 6 [Source:VGNC Symbol;Acc:VGNC:23643]	ST8SIA6	-2.26281	-2.26178	-2.26525	-2.26414	-2.23109	-2.26258	-2.26446	-2.26932	-2.26743	-2.26252	-2.26363	-2.26272	-2.26387	-2.26343	-2.26203	-2.26552	-2.26019	-2.26223	-2.26057	-2.26271	-2.26486	-2.26313	-2.26444	-2.26408	-2.26369	-2.26248	-2.26204	-2.26169	-2.2626	-2.26173	-2.26009	-2.26571
ENSECAG00000002675	zinc finger GRF-type containing 1 [Source:HGNC Symbol;Acc:HGNC:25654]	ZGRF1	6.09643	7.6285	6.57346	7.18324	7.4338	6.81669	7.22136	7.39707	6.82635	7.36611	7.2062	6.95511	7.6963	7.69531	7.53446	6.19263	6.56556	6.07383	6.10091	6.08039	8.1116	6.28367	7.35228	6.90714	7.04698	6.72574	6.40095	7.12815	7.36821	5.8709	7.02959	5.56313
ENSECAG00000002676	SWI/SNF related, matrix associated, actin dependent regulator of chromatin, subfamily a, member 5 [Source:VGNC Symbol;Acc:VGNC:23320]	SMARCA5	11.8572	11.8629	12.2193	11.9448	12.0092	12.1085	11.7974	11.7582	11.7857	11.927	11.9405	12.0218	12.5022	12.2802	12.0185	11.7086	11.3174	12.0609	11.7696	11.7705	11.9528	11.3867	11.9103	11.8879	11.9097	11.5569	11.8653	12.3796	12.0817	10.115	11.7316	10.4199
[truncated: 20,152 more rows]

## Sheet: Differentially expressed
Gene_stable_ID	Gene description	Gene name	baseMean	log2FoldChange	lfcSE	stat	pvalue	padj
ENSECAG00000031074	0	0	56.3654	6.14564	1.21354	5.06421	4.1e-07	0.000136664
[truncated: 2,137 more rows]
