# Supplementary material for: Training associated alterations in equine respiratory immunity using a multiomics comparative approach
Source: Sci Rep. 2022 Jan 10;12:427. doi: 10.1038/s41598-021-04137-3 (PMC8748960; doi:10.1038/s41598-021-04137-3)
Supplement: Supplementary file 3 — Supplementary Information 3. [file 41598_2021_4137_MOESM3_ESM.xlsx]

## Sheet: Total Protein list
Row	Accession	Enesembl_Gene_ID	Gene_Symbol	Gene_description	Protein	MW [kDa]	#Alt. Proteins	Scores	#Peptides	SC [%]	RMS90 [ppm]	Rank	pI	Modifications	Median(H/L)	#(H/L)	CV [%](H/L)
1	F6W1N4	ENSECAG00000016196	PIGR	polymeric immunoglobulin receptor [Source:VGNC Symbol;Acc:VGNC:21432]	Uncharacterized protein OS=Equus caballus OX=9796 GN=PIGR PE=4 SV=1	83.0	2	11002.2 (M:11002.2)	110	52.6	14.35	1	5.7	Carbamidomethyl, Dimethyl:2H(4), Oxidation, Dimethyl, Deamidated	0.82	75	23.95
2	F7E454	ENSECAG00000000339	C3	complement C3 [Source:NCBI gene;Acc:100060539]	Uncharacterized protein OS=Equus caballus OX=9796 GN=LOC100060539 PE=4 SV=1	183.6	3	10541.1 (M:10541.1)	126	45.5	11.83	2	6.5	Carbamidomethyl, Dimethyl:2H(4), Oxidation, Dimethyl, Deamidated	1.12	82	21.24
3	F7BLE3	ENSECAG00000000339	C3	complement C3 [Source:NCBI gene;Acc:100060539]	Uncharacterized protein OS=Equus caballus OX=9796 PE=4 SV=1	134.8	1	9500.7 (M:9500.7)	112	50.1	13.58	3	7.8	Carbamidomethyl, Dimethyl:2H(4), Oxidation, Dimethyl, Deamidated	1.13	79	21.14
4	F7BAY6	ENSECAG00000010305	ALB	albumin [Source:VGNC Symbol;Acc:VGNC:49455]	Serum albumin OS=Equus caballus OX=9796 GN=ALB PE=4 SV=1	68.3	2	7971.7 (M:7971.7)	87	70.0	77.35	4	5.8	Carbamidomethyl, Dimethyl:2H(4), Dimethyl, Deamidated	0.76	57	29.29
5	F7DYB1	ENSECAG00000031491	AMY2A	pancreatic alpha-amylase [Source:NCBI gene;Acc:100051073]	Alpha-amylase OS=Equus caballus OX=9796 GN=LOC100049851 PE=3 SV=1	57.3	1	6819.7 (M:6819.7)	65	54.6	15.68	5	5.8	Carbamidomethyl, Dimethyl:2H(4), Oxidation, Dimethyl, Deamidated	1.94	49	27.39
6	P27425	#N/A	TF	#N/A	Serotransferrin OS=Equus caballus OX=9796 GN=TF PE=2 SV=1	78.0	1	6492.4 (M:6492.4)	69	67.6	14.84	6	7.0	Carbamidomethyl, Dimethyl:2H(4), Oxidation, Dimethyl, Deamidated	0.74	45	14.27
7	F7DJZ1	ENSECAG00000014407	BPIFB1	BPI fold-containing family B member 1 [Source:NCBI gene;Acc:106781244]	BPI fold containing family B member 1 OS=Equus caballus OX=9796 GN=BPIFB1 PE=4 SV=1	51.4	1	6468.5 (M:6468.5)	60	61.9	17.37	7	5.3	Carbamidomethyl, Dimethyl:2H(4), Oxidation, Dimethyl, Deamidated	1.4	42	21.10
8	Q2TU62	ENSECAG00000018975	CLCA1	#N/A	Calcium-activated chloride channel regulator 1 OS=Equus caballus OX=9796 GN=CLCA1 PE=1 SV=1	100.1	1	6181.1 (M:6181.1)	72	49.0	13.27	8	5.3	Carbamidomethyl, Dimethyl:2H(4), Oxidation, Dimethyl, Deamidated	0.98	46	16.87
9	F6ZEH8	ENSECAG00000017555	TF	inhibitor of carbonic anhydrase [Source:NCBI gene;Acc:100146633]	Uncharacterized protein OS=Equus caballus OX=9796 PE=4 SV=1	109.1	1	5724.0 (M:5724.0)	62	42.4	14.81	9	8.4	Carbamidomethyl, Dimethyl:2H(4), Oxidation, Dimethyl, Deamidated	0.74	43	18.15
10	F6ZXW9	ENSECAG00000011718	FCGBP	Fc fragment of IgG binding protein [Source:NCBI gene;Acc:100146404]	Uncharacterized protein OS=Equus caballus OX=9796 PE=4 SV=1	200.9	1	4883.0 (M:4883.0)	51	25.6	11.99	10	4.9	Carbamidomethyl, Dimethyl:2H(4), Oxidation, Dimethyl, Deamidated	1.11	39	15.48
11	F6QDH8	ENSECAG00000038509	AMY2A	pancreatic alpha-amylase [Source:NCBI gene;Acc:100049851]	Alpha-amylase OS=Equus caballus OX=9796 GN=LOC100051073 PE=3 SV=1	57.3	1	4570.7 (M:4570.7)	43	33.5	50.85	11	7.5	Carbamidomethyl, Dimethyl:2H(4), Oxidation, Dimethyl, Deamidated	2.03	30	28.59
12	O77811	#N/A	LTF	#N/A	Lactotransferrin (Fragment) OS=Equus caballus OX=9796 GN=LTF PE=1 SV=1	75.9	2	4197.9 (M:4197.9)	50	61.4	14.08	12	9.5	Carbamidomethyl, Dimethyl:2H(4), Oxidation, Dimethyl, Deamidated	1.04	37	13.43
13	F6XWM5	ENSECAG00000021580	HP	haptoglobin [Source:NCBI gene;Acc:100067869]	Haptoglobin OS=Equus caballus OX=9796 PE=3 SV=1	38.3	1	3964.0 (M:3964.0)	44	53.5	10.65	13	5.6	Carbamidomethyl, Dimethyl:2H(4), Oxidation, Dimethyl, Deamidated	1.57	18	48.50
14	F6T3Y8	ENSECAG00000015935	ACTB	actin beta [Source:NCBI gene;Acc:100033878]	Actin, cytoplasmic 1 OS=Equus caballus OX=9796 GN=ACTB PE=3 SV=1	40.6	4	3816.8 (M:3816.8)	45	56.4	9.33	14	5.6	Carbamidomethyl, Dimethyl:2H(4), Oxidation, Dimethyl, Deamidated	1.2	32	25.15
15	H9GZV1	ENSECAG00000009625		0	Uncharacterized protein OS=Equus caballus OX=9796 PE=4 SV=1	35.6	1	3644.3 (M:3644.3)	37	60.3	18.15	15	5.3	Carbamidomethyl, Dimethyl:2H(4), Oxidation, Dimethyl, Deamidated	0.83	27	45.96
16	P60708	#N/A	ACTB	#N/A	Actin, cytoplasmic 1 OS=Equus caballus OX=9796 GN=ACTB PE=2 SV=1	41.7	2	3586.3 (M:3586.3)	43	50.1	7.72	16	5.2	Carbamidomethyl, Dimethyl:2H(4), Oxidation, Dimethyl, Deamidated	1.22	30	25.79
17	F7B5C4	ENSECAG00000004216	VIM	vimentin [Source:VGNC Symbol;Acc:VGNC:55389]	Vimentin OS=Equus caballus OX=9796 GN=VIM PE=3 SV=1	42.1	8	3525.6 (M:3525.6)	46	65.7	14.03	17	4.7	Carbamidomethyl, Dimethyl:2H(4), Oxidation, Dimethyl, Deamidated	0.59	40	21.01
18	Q95L88	#N/A	SFTPA1	#N/A	Pulmonary surfactant-associated protein A OS=Equus caballus OX=9796 GN=SFTPA1 PE=2 SV=1	26.0	1	3362.9 (M:3362.9)	38	39.5	19.17	18	4.8	Carbamidomethyl, Dimethyl:2H(4), Oxidation, Dimethyl, Deamidated	1.71	22	12.67
19	F7AUX9	ENSECAG00000018767	SFTPA1	surfactant protein A1 [Source:NCBI gene;Acc:100033826]	Pulmonary surfactant-associated protein A OS=Equus caballus OX=9796 GN=SFTPA1 PE=4 SV=1	26.0	1	3226.9 (M:3226.9)	35	39.5	19.67	19	5.0	Carbamidomethyl, Dimethyl:2H(4), Oxidation, Dimethyl, Deamidated	1.72	21	14.88
20	F6RMD0	ENSECAG00000011854	CFB	complement factor B [Source:NCBI gene;Acc:100051124]	Uncharacterized protein OS=Equus caballus OX=9796 GN=CFB PE=3 SV=1	85.9	1	3225.3 (M:3225.3)	50	43.4	8.95	20	6.7	Carbamidomethyl, Dimethyl:2H(4), Oxidation, Dimethyl, Deamidated	1.3	35	24.90
21	F6WA57	ENSECAG00000023009	LCP1	lymphocyte cytosolic protein 1 [Source:VGNC Symbol;Acc:VGNC:19611]	Lymphocyte cytosolic protein 1 OS=Equus caballus OX=9796 GN=LCP1 PE=4 SV=1	70.3	1	3169.6 (M:3169.6)	41	50.5	18.76	21	5.3	Carbamidomethyl, Dimethyl:2H(4), Oxidation, Dimethyl, Deamidated	0.58	26	16.47
22	F6X1X3	ENSECAG00000016643	VMO1	vitelline membrane outer layer 1 homolog [Source:VGNC Symbol;Acc:VGNC:24912]	Vitelline membrane outer layer 1 homolog OS=Equus caballus OX=9796 GN=VMO1 PE=4 SV=1	21.5	1	2940.7 (M:2940.7)	27	48.5	16.86	22	5.6	Carbamidomethyl, Dimethyl:2H(4), Oxidation, Dimethyl, Deamidated	1.39	14	10.98
23	F7CKH3	ENSECAG00000019343	ALDH1A1	aldehyde dehydrogenase 1 family member A1 [Source:VGNC Symbol;Acc:VGNC:15228]	Retinal dehydrogenase 1 OS=Equus caballus OX=9796 GN=ALDH1A1 PE=3 SV=1	54.8	5	2928.4 (M:2928.4)	33	51.2	12.81	23	6.7	Carbamidomethyl, Dimethyl:2H(4), Oxidation, Dimethyl, Deamidated	1.15	20	7.44
24	F7E0H3	ENSECAG00000020234	TUBB	tubulin beta class I [Source:VGNC Symbol;Acc:VGNC:49368]	Tubulin beta chain OS=Equus caballus OX=9796 GN=TUBB PE=3 SV=1	49.6	2	2826.6 (M:2826.6)	32	57.9	14.85	24	4.6	Carbamidomethyl, Dimethyl:2H(4), Oxidation, Dimethyl	1.12	20	21.90
25	F6TY91	ENSECAG00000014407	BPIFB1	BPI fold-containing family B member 1 [Source:NCBI gene;Acc:106781244]	Uncharacterized protein OS=Equus caballus OX=9796 PE=4 SV=1	15.9	1	2681.0 (M:2681.0)	25	76.7	103.66	25	5.6	Dimethyl:2H(4), Oxidation, Dimethyl, Deamidated	1.32	17	13.17
26	A2Q0Z1	ENSECAG00000037704	HSPA8	heat shock protein family A (Hsp70) member 8 [Source:NCBI gene;Acc:100009679]	Heat shock cognate 71 kDa protein OS=Equus caballus OX=9796 GN=HSPA8 PE=2 SV=1	70.9	2	2585.4 (M:2585.4)	32	37.0	12.78	26	5.2	Carbamidomethyl, Dimethyl:2H(4), Oxidation, Dimethyl, Deamidated	0.88	21	13.41
27	F6ZI51	ENSECAG00000012670	ANXA2	annexin A2 [Source:VGNC Symbol;Acc:VGNC:50573]	Annexin OS=Equus caballus OX=9796 GN=ANXA2 PE=2 SV=1	38.6	1	2541.8 (M:2541.8)	28	60.8	6.06	27	6.9	Carbamidomethyl, Dimethyl:2H(4), Oxidation, Dimethyl	0.82	21	19.25
28	F7CY85	ENSECAG00000020234	TUBB	tubulin beta class I [Source:VGNC Symbol;Acc:VGNC:49368]	Tubulin beta chain OS=Equus caballus OX=9796 GN=TUBB2B PE=3 SV=1	49.9	2	2264.0 (M:2264.0)	23	44.3	14.18	28	4.6	Carbamidomethyl, Dimethyl:2H(4), Oxidation, Dimethyl	1.06	18	24.05
29	F6ZXQ2	ENSECAG00000014086		#N/A	Uncharacterized protein OS=Equus caballus OX=9796 PE=3 SV=1	43.4	13	2261.9 (M:2261.9)	30	61.4	12.70	29	5.0	Dimethyl:2H(4), Oxidation, Dimethyl, Deamidated	0.45	26	24.19
30	F7D7M7	ENSECAG00000000778	BPI1	BPI1 domain-containing protein	Uncharacterized protein OS=Equus caballus OX=9796 PE=4 SV=1	54.0	1	2218.5 (M:2218.5)	23	35.2	8.23	30	5.3	Carbamidomethyl, Dimethyl:2H(4), Oxidation, Dimethyl, Deamidated	1.35	14	27.24
31	F7DJE3	ENSECAG00000006706	SFTPD	surfactant protein D [Source:VGNC Symbol;Acc:VGNC:22906]	Surfactant protein D OS=Equus caballus OX=9796 GN=SFTPD PE=4 SV=1	38.3	1	2208.1 (M:2208.1)	18	26.7	18.07	31	8.8	Carbamidomethyl, Dimethyl:2H(4), Oxidation, Dimethyl, Deamidated	1.52	12	12.22
32	F7BHV8	ENSECAG00000037214	TUBB4A	tubulin beta 4A class IVa [Source:HGNC Symbol;Acc:HGNC:20774]	Tubulin beta chain OS=Equus caballus OX=9796 GN=TUBB4A PE=3 SV=1	47.5	3	2130.5 (M:2130.5)	23	51.1	19.50	32	4.7	Carbamidomethyl, Dimethyl:2H(4), Oxidation, Dimethyl	1.11	18	20.31
33	Q8HZM6	ENSECAG00000015794	ANXA1	annexin A1 [Source:VGNC Symbol;Acc:VGNC:57172]	Annexin A1 OS=Equus caballus OX=9796 GN=ANXA1 PE=2 SV=3	38.7	2	2080.6 (M:2080.6)	24	57.5	15.18	33	6.7	Carbamidomethyl, Dimethyl:2H(4), Oxidation, Dimethyl, Deamidated	0.94	20	24.22
34	H9GZN9	ENSECAG00000000548	IGHM	0	Immunoglobulin heavy constant mu OS=Equus caballus OX=9796 GN=IGHM PE=4 SV=1	49.4	1	2073.9 (M:2073.9)	21	52.7	11.66	34	5.3	Carbamidomethyl, Dimethyl:2H(4), Oxidation, Dimethyl, Deamidated	0.66	15	33.54
35	F6Z2L5	ENSECAG00000009752	APOA1	apolipoprotein A1 [Source:VGNC Symbol;Acc:VGNC:15413]	Apolipoprotein A1 OS=Equus caballus OX=9796 GN=APOA1 PE=3 SV=1	30.3	1	2066.1 (M:2066.1)	23	53.4	14.76	35	5.7	Dimethyl:2H(4), Dimethyl	1.22	20	16.56
36	F7CI32	ENSECAG00000018012	SELENBP1	selenium binding protein 1 [Source:VGNC Symbol;Acc:VGNC:22800]	Selenium binding protein 1 OS=Equus caballus OX=9796 GN=SELENBP1 PE=4 SV=1	52.5	3	2055.4 (M:2055.4)	21	47.6	14.08	36	5.9	Carbamidomethyl, Dimethyl:2H(4), Oxidation, Dimethyl	0.49	16	16.22
37	F7DU87	ENSECAG00000000297	BPIFA2	BPI fold containing family A member 2 [Source:VGNC Symbol;Acc:VGNC:15868]	Uncharacterized protein OS=Equus caballus OX=9796 GN=BPIFA2 PE=4 SV=1	26.9	1	1987.3 (M:1987.3)	23	58.6	15.20	37	4.7	Carbamidomethyl, Dimethyl:2H(4), Dimethyl, Deamidated	0.31	17	22.45
38	H9GZT5	ENSECAG00000007258		0	Uncharacterized protein OS=Equus caballus OX=9796 PE=4 SV=1	36.4	1	1974.5 (M:1974.5)	21	43.9	11.36	38	8.3	Carbamidomethyl, Dimethyl:2H(4), Oxidation, Dimethyl, Deamidated	0.57	17	30.65
39	F7DYC4	ENSECAG00000019375	SFTPB	surfactant protein B [Source:VGNC Symbol;Acc:VGNC:22904]	Uncharacterized protein OS=Equus caballus OX=9796 GN=SFTPB PE=4 SV=1	40.8	1	1950.6 (M:1950.6)	27	49.5	14.73	39	6.2	Carbamidomethyl, Dimethyl:2H(4), Oxidation, Dimethyl, Deamidated	2.01	18	29.14
40	F6ZSB4	ENSECAG00000030595	TUBA1D	tubulin alpha-1D chain [Source:NCBI gene;Acc:100059285]	Tubulin alpha chain OS=Equus caballus OX=9796 GN=TUBA1A PE=3 SV=1	50.1	6	1948.5 (M:1948.5)	23	48.8	17.94	40	4.8	Carbamidomethyl, Dimethyl:2H(4), Oxidation, Dimethyl	1.05	16	12.05
41	F6U187	ENSECAG00000022627	ATP5F1B	ATP synthase F1 subunit beta [Source:VGNC Symbol;Acc:VGNC:15660]	ATP synthase subunit beta OS=Equus caballus OX=9796 GN=ATP5F1B PE=3 SV=1	56.2	1	1866.5 (M:1866.5)	19	44.7	11.38	41	5.0	Oxidation, Dimethyl	0.54	17	46.39
42	F7ANC9	ENSECAG00000033690	TUBA1C	tubulin alpha 1c [Source:HGNC Symbol;Acc:HGNC:20768]	Tubulin alpha chain OS=Equus caballus OX=9796 GN=TUBA1B PE=3 SV=1	50.4	1	1838.3 (M:1838.3)	22	48.5	16.71	42	4.9	Carbamidomethyl, Dimethyl:2H(4), Oxidation, Dimethyl	1.08	15	12.21
43	A0A0B4J1C4	ENSECAG00000020041	JCHAIN	joining chain of multimeric IgA and IgM [Source:VGNC Symbol;Acc:VGNC:19219]	Joining chain of multimeric IgA and IgM OS=Equus caballus OX=9796 GN=JCHAIN PE=4 SV=1	17.8	1	1828.8 (M:1828.8)	19	57.6	11.82	43	5.1	Carbamidomethyl, Dimethyl:2H(4), Dimethyl, Deamidated	0.82	11	21.93
44	F6RDD3	ENSECAG00000010020	HBE1	hemoglobin subunit epsilon [Source:NCBI gene;Acc:100068926]	Globin A1 OS=Equus caballus OX=9796 GN=HBB PE=3 SV=1	16.1	4	1820.4 (M:1820.4)	18	76.2	11.36	44	6.6	Carbamidomethyl, Dimethyl:2H(4), Oxidation, Dimethyl, Deamidated	14.82	11	14.81
45	F6VFV9	ENSECAG00000029190	H4F3	0	Histone H4 OS=Equus caballus OX=9796 GN=LOC106782250 PE=3 SV=1	11.4	1	1813.9 (M:1813.9)	15	47.6	12.77	45	11.8	Dimethyl:2H(4), Oxidation, Dimethyl, Deamidated	0.81	13	21.60
46	F7CPJ5	ENSECAG00000030845	ZFP37	#N/A	Uncharacterized protein OS=Equus caballus OX=9796 GN=LOC100053601 PE=3 SV=1	21.6	1	1777.3 (M:1777.3)	20	66.0	15.32	46	4.6	Carbamidomethyl, Dimethyl:2H(4), Dimethyl, Deamidated	0.69	13	26.63
47	Q8MIP0	ENSECAG00000001669	FTH1	Ferritin heavy chain Ferritin heavy chain, N-terminally processed [Source:UniProtKB/Swiss-Prot;Acc:Q8MIP0]	Ferritin heavy chain OS=Equus caballus OX=9796 GN=FTH1 PE=2 SV=3	21.3	3	1766.7 (M:1766.7)	19	47.8	9.57	47	5.3	Carbamidomethyl, Dimethyl:2H(4), Oxidation, Dimethyl, Deamidated	0.69	15	18.61
48	P05619	ENSECAG00000009896	SERPINB1	serpin family B member 1 [Source:VGNC Symbol;Acc:VGNC:22847]	Leukocyte elastase inhibitor OS=Equus caballus OX=9796 GN=SERPINB1 PE=1 SV=3	43.0	2	1759.9 (M:1759.9)	18	31.4	15.69	48	5.7	Dimethyl:2H(4), Oxidation, Dimethyl, Deamidated	0.95	12	17.58
49	F6VSN2	ENSECAG00000020462	GSTP1	glutathione S-transferase pi 1 [Source:HGNC Symbol;Acc:HGNC:4638]	Uncharacterized protein OS=Equus caballus OX=9796 GN=LOC100053249 PE=4 SV=1	23.4	2	1751.4 (M:1751.4)	20	47.6	9.54	49	6.4	Carbamidomethyl, Dimethyl:2H(4), Oxidation, Dimethyl, Deamidated	1.14	17	16.17
50	F6SP11	#N/A		#N/A	Uncharacterized protein OS=Equus caballus OX=9796 PE=4 SV=1	11.0	1	1722.8 (M:1722.8)	17	67.0	9.89	50	8.9	Carbamidomethyl, Dimethyl:2H(4), Dimethyl, Deamidated	0.67	11	19.86
51	H9GZU8	ENSECAG00000009474		#N/A	Uncharacterized protein OS=Equus caballus OX=9796 PE=4 SV=1	35.9	1	1711.9 (M:1711.9)	20	43.8	15.79	51	8.3	Carbamidomethyl, Dimethyl:2H(4), Oxidation, Dimethyl, Deamidated	0.46	14	19.72
52	F7D9J2	ENSECAG00000005863	TKT	transketolase [Source:VGNC Symbol;Acc:VGNC:24123]	Transketolase OS=Equus caballus OX=9796 GN=TKT PE=4 SV=1	64.7	1	1702.8 (M:1702.8)	17	30.4	12.21	52	6.8	Dimethyl:2H(4), Oxidation, Dimethyl, Deamidated	1.11	15	19.77
53	Q28372	#N/A	GSN	#N/A	Gelsolin OS=Equus caballus OX=9796 GN=GSN PE=1 SV=2	80.8	3	1698.4 (M:1698.4)	24	26.5	16.84	53	5.5	Dimethyl:2H(4), Oxidation, Dimethyl, Deamidated	1.72	17	11.28
54	F6T0P6	ENSECAG00000010481	GC	GC vitamin D binding protein [Source:VGNC Symbol;Acc:VGNC:18267]	GC, vitamin D binding protein OS=Equus caballus OX=9796 GN=GC PE=4 SV=1	52.8	1	1690.3 (M:1690.3)	17	44.3	13.57	54	5.3	Carbamidomethyl, Dimethyl:2H(4), Oxidation, Dimethyl	0.83	15	22.29
55	F7CZ92	ENSECAG00000000207	ACTA1	actin alpha 1, skeletal muscle [Source:VGNC Symbol;Acc:VGNC:15012]	Actin, alpha skeletal muscle OS=Equus caballus OX=9796 GN=ACTA1 PE=2 SV=1	42.0	4	1599.5 (M:1599.5)	26	32.4	11.61	55	5.1	Dimethyl:2H(4), Oxidation, Dimethyl, Deamidated	1.13	16	24.34
56	H9GZQ9	ENSECAG00000009474		#N/A	Uncharacterized protein OS=Equus caballus OX=9796 PE=4 SV=1	37.4	1	1581.9 (M:1581.9)	19	36.2	18.62	56	8.0	Carbamidomethyl, Dimethyl:2H(4), Oxidation, Dimethyl, Deamidated	0.67	12	18.31
57	F6VJR6	ENSECAG00000015604	A1BG	alpha-1-B glycoprotein [Source:HGNC Symbol;Acc:HGNC:5]	Alpha-1B-glycoprotein OS=Equus caballus OX=9796 GN=A1BG PE=4 SV=1	54.0	1	1561.8 (M:1561.8)	16	34.6	16.37	57	6.1	Carbamidomethyl, Dimethyl:2H(4), Oxidation, Dimethyl	1.06	15	17.91
58	F6Z587	ENSECAG00000008968	HSPD1	heat shock protein family D (Hsp60) member 1 [Source:VGNC Symbol;Acc:VGNC:51461]	Heat shock protein family D (Hsp60) member 1 OS=Equus caballus OX=9796 GN=HSPD1 PE=3 SV=1	61.1	1	1547.9 (M:1547.9)	16	35.8	7.45	58	5.8	Carbamidomethyl, Oxidation, Dimethyl	0.55	9	44.69
59	F6SAV5	ENSECAG00000030778	TUBA1A	tubulin alpha 1a [Source:HGNC Symbol;Acc:HGNC:20766]	Tubulin alpha chain OS=Equus caballus OX=9796 PE=3 SV=1	50.5	4	1537.9 (M:1537.9)	20	42.4	14.29	59	4.9	Carbamidomethyl, Dimethyl:2H(4), Oxidation, Dimethyl	1.05	15	9.04
60	F7AJD4	#N/A	AHNAK	#N/A	AHNAK nucleoprotein OS=Equus caballus OX=9796 GN=AHNAK PE=4 SV=1	407.7	1	1537.2 (M:1537.2)	24	9.2	11.76	60	5.8	Carbamidomethyl, Dimethyl:2H(4), Oxidation, Dimethyl, Deamidated	0.72	18	13.86
61	F6Z129	ENSECAG00000022135	VNN1	vanin 1 [Source:VGNC Symbol;Acc:VGNC:58786]	Vanin 1 OS=Equus caballus OX=9796 GN=VNN1 PE=4 SV=1	57.5	1	1528.3 (M:1528.3)	12	21.9	9.36	61	5.1	Carbamidomethyl, Dimethyl:2H(4), Oxidation, Dimethyl	1.04	10	21.96
62	Q9GKX7	#N/A	HSP90AA1	#N/A	Heat shock protein HSP 90-alpha OS=Equus caballus OX=9796 GN=HSP90AA1 PE=2 SV=2	84.7	1	1526.4 (M:1526.4)	17	21.3	19.07	62	4.8	Carbamidomethyl, Dimethyl:2H(4), Oxidation, Dimethyl	0.93	14	18.83
63	F6PQ46	ENSECAG00000012064	CP	ceruloplasmin [Source:VGNC Symbol;Acc:VGNC:16809]	Ceruloplasmin OS=Equus caballus OX=9796 GN=CP PE=3 SV=1	121.9	1	1490.6 (M:1490.6)	22	21.9	8.86	63	5.4	Carbamidomethyl, Dimethyl:2H(4), Oxidation, Dimethyl, Deamidated	0.78	20	14.36
64	F6VSN9	ENSECAG00000020252	PDIA3	protein disulfide isomerase family A member 3 [Source:VGNC Symbol;Acc:VGNC:21264]	Protein disulfide-isomerase OS=Equus caballus OX=9796 GN=PDIA3 PE=3 SV=1	56.6	1	1481.9 (M:1481.9)	18	34.5	13.42	64	6.2	Dimethyl:2H(4), Oxidation, Dimethyl, Deamidated	0.83	14	12.62
65	F6XTY0	ENSECAG00000020716	MYH9	myosin heavy chain 9 [Source:VGNC Symbol;Acc:VGNC:20481]	Myosin heavy chain 9 OS=Equus caballus OX=9796 GN=MYH9 PE=3 SV=1	205.7	3	1477.0 (M:1477.0)	19	13.9	13.36	65	5.4	Dimethyl:2H(4), Oxidation, Dimethyl, Deamidated	1.25	14	17.12
66	F7BGS8	ENSECAG00000009550	FLNA	filamin A [Source:VGNC Symbol;Acc:VGNC:18060]	Filamin A OS=Equus caballus OX=9796 GN=FLNA PE=4 SV=1	279.8	2	1456.6 (M:1456.6)	18	10.5	11.44	66	5.7	Dimethyl:2H(4), Dimethyl	1.23	13	28.24
67	F6YG82	ENSECAG00000024205	HSPA5	heat shock protein family A (Hsp70) member 5 [Source:HGNC Symbol;Acc:HGNC:5238]	Endoplasmic reticulum chaperone BiP OS=Equus caballus OX=9796 GN=HSPA5 PE=3 SV=1	71.9	1	1455.0 (M:1455.0)	20	32.4	12.44	67	5.1	Dimethyl:2H(4), Oxidation, Dimethyl, Deamidated	0.72	16	11.74
68	F6YKZ7	#N/A		#N/A	Uncharacterized protein OS=Equus caballus OX=9796 PE=3 SV=1	53.6	2	1451.6 (M:1451.6)	18	27.0	10.67	68	6.5	Oxidation, Dimethyl	0.54	14	35.03
69	F6V7C1	ENSECAG00000003345	ENO1	enolase 1 [Source:NCBI gene;Acc:100051879]	Enolase 1 OS=Equus caballus OX=9796 GN=ENO1 PE=2 SV=1	47.1	3	1443.6 (M:1443.6)	22	53.7	13.53	69	6.4	Carbamidomethyl, Dimethyl:2H(4), Oxidation, Dimethyl, Deamidated	1.41	13	13.45
70	F6TIR2	ENSECAG00000020957	LCN2	lipocalin 2 [Source:VGNC Symbol;Acc:VGNC:19609]	Lipocalin 2 OS=Equus caballus OX=9796 GN=LCN2 PE=3 SV=1	23.1	1	1432.9 (M:1432.9)	14	55.8	16.75	70	5.9	Carbamidomethyl, Dimethyl:2H(4), Dimethyl	1.28	11	11.61
71	F6VIZ0	#N/A		#N/A	Uncharacterized protein OS=Equus caballus OX=9796 PE=4 SV=1	227.2	1	1420.6 (M:1420.6)	18	10.5	19.03	71	5.8	Carbamidomethyl, Dimethyl:2H(4), Oxidation, Dimethyl, Deamidated	0.9	15	20.63
72	F6YV40	ENSECAG00000022051	GAPDH	glyceraldehyde-3-phosphate dehydrogenase [Source:NCBI gene;Acc:100033897]	Glyceraldehyde-3-phosphate dehydrogenase OS=Equus caballus OX=9796 GN=GAPDH PE=3 SV=1	35.8	2	1408.0 (M:1408.0)	17	44.4	14.75	72	9.1	Carbamidomethyl, Dimethyl:2H(4), Oxidation, Dimethyl, Deamidated	1.09	13	14.52
73	F6S6J4	ENSECAG00000008678	PRDX1	peroxiredoxin 1 [Source:VGNC Symbol;Acc:VGNC:58643]	Uncharacterized protein OS=Equus caballus OX=9796 GN=PRDX1 PE=4 SV=1	22.1	3	1407.8 (M:1407.8)	20	48.7	5.47	73	8.3	Dimethyl:2H(4), Oxidation, Dimethyl	0.63	14	19.02
74	F7D7M0	#N/A		#N/A	Galectin 3 binding protein OS=Equus caballus OX=9796 GN=LGALS3BP PE=4 SV=1	63.4	1	1404.0 (M:1404.0)	13	20.6	16.75	74	4.9	Carbamidomethyl, Dimethyl:2H(4), Oxidation, Dimethyl, Deamidated	1.12	8	16.64
75	F6RGN2	ENSECAG00000008270	FABP5	fatty acid binding protein 5 [Source:VGNC Symbol;Acc:VGNC:56246]	Fatty acid binding protein 5 OS=Equus caballus OX=9796 GN=FABP5 PE=3 SV=1	15.1	1	1369.2 (M:1369.2)	13	77.0	2.73	75	5.9	Carbamidomethyl, Oxidation, Dimethyl	0.52	10	15.04
76	F6RI47	ENSECAG00000012558	A2M	alpha-2-macroglobulin [Source:VGNC Symbol;Acc:VGNC:56528]	Alpha-2-macroglobulin OS=Equus caballus OX=9796 GN=A2M PE=4 SV=1	164.1	5	1360.1 (M:1360.1)	17	15.7	19.63	76	6.3	Carbamidomethyl, Dimethyl:2H(4), Oxidation, Dimethyl, Deamidated	1.27	14	14.32
77	F6YRE7	ENSECAG00000008767	LTA4H	leukotriene A4 hydrolase [Source:VGNC Symbol;Acc:VGNC:19830]	Leukotriene A(4) hydrolase OS=Equus caballus OX=9796 GN=LTA4H PE=3 SV=1	69.2	1	1352.7 (M:1352.7)	13	20.6	17.85	77	6.2	Carbamidomethyl, Dimethyl:2H(4), Oxidation, Dimethyl	1.04	11	31.78
78	F7CYR1	ENSECAG00000014493	SERPINC1	serpin family C member 1 [Source:VGNC Symbol;Acc:VGNC:22854]	Serpin family C member 1 OS=Equus caballus OX=9796 GN=SERPINC1 PE=3 SV=1	52.3	1	1338.3 (M:1338.3)	13	31.3	10.66	78	6.3	Carbamidomethyl, Oxidation, Dimethyl	0.85	11	7.43
79	F6W3M5	ENSECAG00000007644	PKM	pyruvate kinase M1/2 [Source:VGNC Symbol;Acc:VGNC:51636]	Pyruvate kinase OS=Equus caballus OX=9796 GN=PKM PE=3 SV=1	58.7	2	1338.3 (M:1338.3)	15	34.0	12.27	79	8.4	Carbamidomethyl, Dimethyl:2H(4), Oxidation, Dimethyl, Deamidated	1.3	12	8.74
80	Q29482	ENSECAG00000007010	CLU	clusterin [Source:VGNC Symbol;Acc:VGNC:16642]	Clusterin OS=Equus caballus OX=9796 GN=CLU PE=2 SV=1	52.1	1	1318.8 (M:1318.8)	15	34.1	18.19	80	5.7	Carbamidomethyl, Dimethyl:2H(4), Oxidation, Dimethyl	1.2	11	26.33
81	F6XZQ1	ENSECAG00000024097	CAPS	calcyphosine [Source:VGNC Symbol;Acc:VGNC:56019]	Calcyphosine OS=Equus caballus OX=9796 GN=CAPS PE=4 SV=1	20.9	1	1314.8 (M:1314.8)	13	41.3	12.61	81	5.0	Carbamidomethyl, Dimethyl:2H(4), Dimethyl	0.69	9	30.77
82	F6XUJ2	ENSECAG00000021561	ATP5F1A	ATP synthase F1 subunit alpha [Source:VGNC Symbol;Acc:VGNC:15659]	ATP synthase subunit alpha OS=Equus caballus OX=9796 GN=ATP5F1A PE=3 SV=1	59.6	1	1308.4 (M:1308.4)	14	28.1	18.92	82	9.2	Oxidation, Dimethyl	0.55	11	25.52
83	H9GZU9	#N/A		#N/A	Uncharacterized protein OS=Equus caballus OX=9796 PE=4 SV=1	35.8	1	1281.9 (M:1281.9)	16	35.7	4.50	83	6.1	Carbamidomethyl, Dimethyl:2H(4), Dimethyl, Deamidated	0.51	10	18.26
84	F6PUX2	ENSECAG00000012900	MSN	moesin [Source:VGNC Symbol;Acc:VGNC:20392]	Moesin OS=Equus caballus OX=9796 GN=MSN PE=4 SV=1	67.7	1	1271.9 (M:1271.9)	22	31.0	12.70	84	6.0	Carbamidomethyl, Dimethyl:2H(4), Oxidation, Dimethyl	0.79	14	18.86
85	F7CSL8	ENSECAG00000014414	SPI2	alpha-1-antiproteinase 2-like [Source:NCBI gene;Acc:100065068]	Uncharacterized protein OS=Equus caballus OX=9796 PE=3 SV=1	46.9	2	1262.1 (M:1262.1)	15	31.4	14.74	85	5.3	Carbamidomethyl, Dimethyl:2H(4), Dimethyl, Deamidated	0.67	11	13.49
86	F7D2D9	ENSECAG00000000697	BLVRB	biliverdin reductase B [Source:VGNC Symbol;Acc:VGNC:15841]	Biliverdin reductase B OS=Equus caballus OX=9796 GN=BLVRB PE=4 SV=1	22.2	1	1255.3 (M:1255.3)	14	50.0	17.16	86	6.8	Carbamidomethyl, Dimethyl:2H(4), Oxidation, Dimethyl	1.14	11	6.46
87	F6UJ33	ENSECAG00000021116	PFN1	0	Profilin OS=Equus caballus OX=9796 GN=PFN1 PE=3 SV=1	15.0	2	1254.7 (M:1254.7)	14	62.9	16.22	87	9.4	Carbamidomethyl, Dimethyl:2H(4), Oxidation, Dimethyl, Deamidated	1.15	11	4.76
88	Q95182	ENSECAG00000034896		#N/A	Major allergen Equ c 1 OS=Equus caballus OX=9796 PE=1 SV=1	21.7	2	1248.1 (M:1248.1)	15	52.4	16.70	88	4.4	Dimethyl:2H(4), Dimethyl, Deamidated	0.58	10	9.12
89	F7CLE3	ENSECAG00000007018	ENPP3	ectonucleotide pyrophosphatase/phosphodiesterase 3 [Source:VGNC Symbol;Acc:VGNC:51022]	Ectonucleotide pyrophosphatase/phosphodiesterase 3 OS=Equus caballus OX=9796 GN=ENPP3 PE=4 SV=1	99.3	3	1222.4 (M:1222.4)	13	19.8	13.22	89	5.3	Carbamidomethyl, Dimethyl:2H(4), Dimethyl	0.91	8	18.27
90	F7CAC5	ENSECAG00000015109		0	Uncharacterized protein OS=Equus caballus OX=9796 PE=4 SV=1	12.2	2	1220.6 (M:1220.6)	17	53.0	10.01	90	8.9	Carbamidomethyl, Dimethyl:2H(4), Dimethyl, Deamidated	0.86	9	29.53
91	F6XTV3	ENSECAG00000021775	KRT4	keratin 4 [Source:NCBI gene;Acc:100061857]	Uncharacterized protein OS=Equus caballus OX=9796 PE=3 SV=1	46.1	1	1182.3 (M:1182.3)	14	25.6	13.19	91	5.4	Oxidation, Dimethyl	0.62	9	37.60
92	F6SX98	ENSECAG00000003121	ALDOA	aldolase, fructose-bisphosphate A [Source:VGNC Symbol;Acc:VGNC:15242]	Fructose-bisphosphate aldolase OS=Equus caballus OX=9796 GN=ALDOA PE=3 SV=1	41.1	1	1181.6 (M:1181.6)	13	24.7	15.90	92	8.3	Carbamidomethyl, Dimethyl:2H(4), Oxidation, Dimethyl, Deamidated	1.19	13	12.91
93	F6ZY40	ENSECAG00000011097	LMNA	lamin A/C [Source:VGNC Symbol;Acc:VGNC:19707]	Lamin A/C OS=Equus caballus OX=9796 GN=LMNA PE=3 SV=1	74.0	1	1167.7 (M:1167.7)	17	25.6	10.88	93	6.6	Dimethyl:2H(4), Oxidation, Dimethyl	0.59	16	13.70
94	F7CL15	ENSECAG00000006429	ANXA5	annexin A5 [Source:VGNC Symbol;Acc:VGNC:15364]	Annexin OS=Equus caballus OX=9796 GN=ANXA5 PE=3 SV=1	36.0	1	1165.6 (M:1165.6)	12	40.5	9.68	94	5.0	Oxidation, Dimethyl	0.81	10	17.71
95	F6XSF7	ENSECAG00000008615	C4A	complement C4-A [Source:NCBI gene;Acc:100059239]	Uncharacterized protein OS=Equus caballus OX=9796 GN=LOC100059239 PE=4 SV=1	192.9	1	1098.6 (M:1098.6)	15	11.6	9.78	95	6.8	Carbamidomethyl, Dimethyl:2H(4), Oxidation, Dimethyl	1.04	12	19.43
96	F6W7V0	ENSECAG00000039058	KRT6C	keratin, type II cuticular Hb5 [Source:NCBI gene;Acc:100062985]	Keratin 5 OS=Equus caballus OX=9796 GN=KRT5 PE=3 SV=1	62.4	1	1055.7 (M:1055.7)	14	22.9	17.06	96	8.6	Dimethyl:2H(4), Oxidation, Dimethyl	0.63	8	69.04
97	F7AU56	#N/A		#N/A	Uncharacterized protein OS=Equus caballus OX=9796 PE=3 SV=1	62.7	2	1012.3 (M:1012.3)	16	20.2	14.41	97	8.0	Carbamidomethyl, Dimethyl:2H(4), Oxidation, Dimethyl, Deamidated	1.11	13	22.13
98	Q9GKX8	ENSECAG00000008511	HSP90AB1	heat shock protein 90 alpha family class B member 1 [Source:VGNC Symbol;Acc:VGNC:56668]	Heat shock protein HSP 90-beta OS=Equus caballus OX=9796 GN=HSP90AB1 PE=2 SV=3	83.2	1	996.6 (M:996.6)	10	12.7	17.14	98	4.8	Dimethyl:2H(4), Oxidation, Dimethyl	0.81	9	7.57
99	F7C450	ENSECAG00000014858	AHSG	alpha 2-HS glycoprotein [Source:VGNC Symbol;Acc:VGNC:15182]	Alpha 2-HS glycoprotein OS=Equus caballus OX=9796 GN=AHSG PE=4 SV=1	38.2	1	984.1 (M:984.1)	12	31.8	12.44	99	5.7	Carbamidomethyl, Dimethyl:2H(4), Dimethyl, Deamidated	0.88	11	15.71
100	F6W039	ENSECAG00000020501	ARHGDIA	Rho GDP dissociation inhibitor alpha [Source:VGNC Symbol;Acc:VGNC:15480]	Rho GDP dissociation inhibitor alpha OS=Equus caballus OX=9796 GN=ARHGDIA PE=4 SV=1	23.4	1	981.4 (M:981.4)	10	48.0	17.18	100	5.1	Carbamidomethyl, Dimethyl:2H(4), Oxidation, Dimethyl	0.63	5	5.71
101	F6QAU5	ENSECAG00000031522		Ig-like domain-containing protein	Uncharacterized protein OS=Equus caballus OX=9796 PE=4 SV=1	11.4	1	968.4 (M:968.4)	14	66.4	8.50	101	8.9	Carbamidomethyl, Dimethyl:2H(4), Dimethyl, Deamidated	0.68	7	25.38
102	F6V1V8	ENSECAG00000023066	CD109	CD109 molecule [Source:VGNC Symbol;Acc:VGNC:16244]	CD109 molecule OS=Equus caballus OX=9796 GN=CD109 PE=4 SV=1	158.7	1	962.9 (M:962.9)	12	14.7	16.64	102	5.5	Carbamidomethyl, Dimethyl, Deamidated	0.85	10	26.90
103	F6S9R7	ENSECAG00000012321	ANXA4	annexin A4 [Source:VGNC Symbol;Acc:VGNC:15363]	Annexin OS=Equus caballus OX=9796 GN=ANXA4 PE=3 SV=1	36.0	1	962.9 (M:962.9)	10	31.2	23.89	103	5.7	Carbamidomethyl, Dimethyl:2H(4), Oxidation, Dimethyl	0.84	9	15.71
104	F6Z041	ENSECAG00000022165	APOH	apolipoprotein H [Source:VGNC Symbol;Acc:VGNC:15423]	Apolipoprotein H OS=Equus caballus OX=9796 GN=APOH PE=4 SV=1	38.5	1	962.1 (M:962.1)	10	35.7	9.04	104	8.4	Carbamidomethyl, Dimethyl:2H(4), Oxidation, Dimethyl, Deamidated	1.00	8	8.77
105	F6XA04	ENSECAG00000009536	YWHAE	tyrosine 3-monooxygenase/tryptophan 5-monooxygenase activation protein epsilon [Source:VGNC Symbol;Acc:VGNC:25118]	Tyrosine 3-monooxygenase/tryptophan 5-monooxygenase activation protein epsilon OS=Equus caballus OX=9796 GN=YWHAE PE=3 SV=1	26.5	1	944.3 (M:944.3)	12	33.0	11.43	105	4.6	Carbamidomethyl, Dimethyl:2H(4), Oxidation, Dimethyl, Deamidated	0.86	9	20.34
106	F7DZA2	ENSECAG00000020216	KRT7	keratin 7 [Source:VGNC Symbol;Acc:VGNC:19536]	Keratin 7 OS=Equus caballus OX=9796 GN=KRT7 PE=3 SV=1	46.2	2	928.4 (M:928.4)	13	31.9	17.43	106	5.2	Carbamidomethyl, Oxidation, Dimethyl	0.49	9	24.77
107	F7BNQ2	ENSECAG00000013486	C4BPA	complement component 4 binding protein alpha [Source:NCBI gene;Acc:100056222]	Complement component 4 binding protein alpha OS=Equus caballus OX=9796 GN=C4BPA PE=4 SV=1	67.4	1	920.8 (M:920.8)	17	23.6	13.01	107	6.1	Carbamidomethyl, Dimethyl:2H(4), Oxidation, Dimethyl, Deamidated	1.51	11	15.14
108	F6V6R7	ENSECAG00000022713	PIP	prolactin induced protein [Source:VGNC Symbol;Acc:VGNC:21461]	Prolactin induced protein OS=Equus caballus OX=9796 GN=PIP PE=4 SV=1	16.8	1	918.4 (M:918.4)	9	52.1	5.11	108	6.6	Carbamidomethyl, Oxidation, Dimethyl	0.43	7	43.03
109	F7D1R1	ENSECAG00000014984	PGK1	phosphoglycerate kinase 1 [Source:VGNC Symbol;Acc:VGNC:49517]	Phosphoglycerate kinase OS=Equus caballus OX=9796 GN=PGK1 PE=3 SV=1	42.2	3	907.4 (M:907.4)	8	25.8	10.91	109	7.1	Carbamidomethyl, Dimethyl:2H(4), Oxidation, Dimethyl	1.28	5	7.80
110	F6TYW4	ENSECAG00000023094	MDH2	malate dehydrogenase 2 [Source:VGNC Symbol;Acc:VGNC:20057]	Malate dehydrogenase OS=Equus caballus OX=9796 GN=MDH2 PE=3 SV=1	35.6	1	901.0 (M:901.0)	11	36.7	9.71	110	8.8	Carbamidomethyl, Dimethyl:2H(4), Oxidation, Dimethyl	0.97	9	12.76
111	F6PQT9	ENSECAG00000012365	VDAC1	voltage dependent anion channel 1 [Source:VGNC Symbol;Acc:VGNC:24895]	Voltage dependent anion channel 1 OS=Equus caballus OX=9796 GN=VDAC1 PE=4 SV=1	31.0	1	879.0 (M:879.0)	10	45.6	9.26	111	9.0	Carbamidomethyl, Dimethyl, Deamidated	0.57	8	32.65
112	F6ZUJ2	ENSECAG00000010610	HSP90B1	heat shock protein 90 beta family member 1 [Source:VGNC Symbol;Acc:VGNC:49286]	Endoplasmin-like protein OS=Equus caballus OX=9796 GN=HSP90B1 PE=2 SV=1	92.4	1	878.8 (M:878.8)	13	19.8	19.32	112	4.8	Carbamidomethyl, Oxidation, Dimethyl	0.77	12	26.60
113	F7D144	ENSECAG00000015128	CAPG	capping actin protein, gelsolin like [Source:VGNC Symbol;Acc:VGNC:16036]	Capping actin protein, gelsolin like OS=Equus caballus OX=9796 GN=CAPG PE=4 SV=1	38.7	1	878.1 (M:878.1)	12	37.5	13.01	113	6.2	Dimethyl:2H(4), Oxidation, Dimethyl	0.96	8	24.98
114	F6ZND8	ENSECAG00000039058	KRT6C	keratin, type II cuticular Hb5 [Source:NCBI gene;Acc:100062985]	Uncharacterized protein OS=Equus caballus OX=9796 GN=KRT6C PE=3 SV=1	59.8	7	876.7 (M:876.7)	13	16.7	18.10	114	8.6	Dimethyl:2H(4), Oxidation, Dimethyl	0.98	10	28.79
115	F6UUS3	ENSECAG00000020547	EEF2	eukaryotic translation elongation factor 2 [Source:VGNC Symbol;Acc:VGNC:17432]	Eukaryotic translation elongation factor 2 OS=Equus caballus OX=9796 GN=EEF2 PE=4 SV=1	95.0	2	861.4 (M:861.4)	11	13.1	11.29	115	6.5	Carbamidomethyl, Dimethyl:2H(4), Oxidation, Dimethyl	1.23	7	9.73
116	F7APW0	ENSECAG00000013323	PROM1	prominin 1 [Source:VGNC Symbol;Acc:VGNC:21874]	Prominin 1 OS=Equus caballus OX=9796 GN=PROM1 PE=4 SV=1	93.9	1	859.1 (M:859.1)	10	19.8	7.77	116	5.6	Carbamidomethyl, Oxidation, Dimethyl	0.98	9	25.02
117	F6VY00	ENSECAG00000002256		IF rod domain-containing protein	Uncharacterized protein OS=Equus caballus OX=9796 PE=3 SV=1	42.4	2	857.6 (M:857.6)	14	36.0	12.23	117	5.2	Dimethyl:2H(4), Oxidation, Dimethyl, Deamidated	0.43	11	46.19
118	F6UGW9	ENSECAG00000029553	HIST1H2BJ	histone cluster 1 H2B family member j [Source:HGNC Symbol;Acc:HGNC:4761]	Histone H2B OS=Equus caballus OX=9796 GN=HIST1H2BJ PE=3 SV=1	13.9	8	850.7 (M:850.7)	11	34.9	19.91	118	10.8	Dimethyl:2H(4), Oxidation, Dimethyl, Deamidated	0.83	9	10.99
119	F6R7J2	ENSECAG00000011931	IDH1	isocitrate dehydrogenase (NADP(+)) 1, cytosolic [Source:VGNC Symbol;Acc:VGNC:51462]	Isocitrate dehydrogenase [NADP] OS=Equus caballus OX=9796 GN=IDH1 PE=3 SV=1	47.6	1	844.9 (M:844.9)	13	26.7	13.14	119	7.7	Carbamidomethyl, Dimethyl:2H(4), Oxidation, Dimethyl, Deamidated	1.26	10	31.40
120	F7BF31	ENSECAG00000014414	SPI2	alpha-1-antiproteinase 2-like [Source:NCBI gene;Acc:100065068]	Uncharacterized protein OS=Equus caballus OX=9796 GN=SPI2 PE=3 SV=1	46.9	3	842.8 (M:842.8)	11	27.1	9.24	120	5.1	Dimethyl:2H(4), Dimethyl	0.62	8	14.76
121	F6PPQ0	ENSECAG00000004709	C2	complement C2 [Source:VGNC Symbol;Acc:VGNC:15947]	Complement C2 OS=Equus caballus OX=9796 GN=C2 PE=3 SV=1	82.3	1	833.6 (M:833.6)	9	13.7	17.18	121	8.6	Carbamidomethyl, Dimethyl:2H(4), Oxidation, Dimethyl, Deamidated	1.26	6	15.66
122	F6W4R2	ENSECAG00000015711	AGT	angiotensinogen [Source:VGNC Symbol;Acc:VGNC:50569]	Angiotensinogen OS=Equus caballus OX=9796 GN=AGT PE=3 SV=1	52.9	1	833.6 (M:833.6)	13	27.0	18.60	122	6.2	Carbamidomethyl, Dimethyl:2H(4), Oxidation, Dimethyl	1.13	11	17.85
123	F7DXG8	ENSECAG00000019900	CFL1	cofilin 1 [Source:VGNC Symbol;Acc:VGNC:16464]	Cofilin 1 OS=Equus caballus OX=9796 GN=CFL1 PE=3 SV=1	18.5	2	827.8 (M:827.8)	10	59.6	14.64	123	9.1	Carbamidomethyl, Dimethyl:2H(4), Oxidation, Dimethyl, Deamidated	0.72	7	26.87
124	F6VUX0	#N/A	H2B	#N/A	Histone H2B OS=Equus caballus OX=9796 GN=LOC100068222 PE=3 SV=1	13.9	8	824.7 (M:824.7)	10	34.9	20.98	124	10.8	Dimethyl:2H(4), Oxidation, Dimethyl, Deamidated	0.83	9	10.94
125	F6VAS5	ENSECAG00000023216	VNN2	#N/A	Vanin 2 OS=Equus caballus OX=9796 GN=VNN2 PE=4 SV=1	58.0	1	817.1 (M:817.1)	7	10.1	22.59	125	6.6	Carbamidomethyl, Dimethyl:2H(4), Oxidation, Dimethyl	0.89	5	9.65
126	F6ZSQ2	ENSECAG00000039036	SCGB1A1	secretoglobin, family 1A, member 1 (uteroglobin) [Source:NCBI gene;Acc:100033916]	Uteroglobin OS=Equus caballus OX=9796 GN=SCGB1A1 PE=4 SV=1	9.7	3	808.6 (M:808.6)	14	38.5	20.58	126	5.2	Carbamidomethyl, Dimethyl:2H(4), Oxidation, Dimethyl, Deamidated	0.87	11	24.08
127	F6WR95	ENSECAG00000017109	QSOX1	quiescin sulfhydryl oxidase 1 [Source:VGNC Symbol;Acc:VGNC:22075]	Sulfhydryl oxidase OS=Equus caballus OX=9796 GN=QSOX1 PE=4 SV=1	82.0	2	807.3 (M:807.3)	13	22.0	10.99	127	9.5	Carbamidomethyl, Dimethyl:2H(4), Oxidation, Dimethyl	1.47	11	18.53
128	F6R5Y2	ENSECAG00000024779	SERPINA5	serpin family A member 5 [Source:VGNC Symbol;Acc:VGNC:58581]	Serpin family A member 5 OS=Equus caballus OX=9796 GN=SERPINA5 PE=3 SV=1	46.2	1	806.5 (M:806.5)	8	22.9	7.48	128	7.2	Carbamidomethyl, Dimethyl:2H(4), Dimethyl	1.1	6	11.63
129	F6YIA9	ENSECAG00000016411	KRT17	#N/A	Uncharacterized protein OS=Equus caballus OX=9796 GN=KRT17 PE=3 SV=1	48.0	1	805.1 (M:805.1)	12	22.4	18.10	129	4.9	Dimethyl:2H(4), Oxidation, Dimethyl, Deamidated	0.64	10	57.85
130	F7BKE1	ENSECAG00000022279	SERPINF1	serpin family F member 1 [Source:VGNC Symbol;Acc:VGNC:22859]	Serpin family F member 1 OS=Equus caballus OX=9796 GN=SERPINF1 PE=3 SV=1	46.1	1	802.5 (M:802.5)	7	14.4	17.72	130	6.3	Dimethyl:2H(4), Dimethyl	1.12	6	7.34
131	F7ATL5	ENSECAG00000011583	KRT14	#N/A	Keratin 14 OS=Equus caballus OX=9796 GN=KRT14 PE=3 SV=1	41.0	2	776.1 (M:776.1)	12	22.6	14.11	131	4.9	Dimethyl:2H(4), Dimethyl, Deamidated	0.75	10	50.05
132	F7AEK5	ENSECAG00000011467	ALPL	alkaline phosphatase, biomineralization associated [Source:VGNC Symbol;Acc:VGNC:50647]	Alkaline phosphatase, liver/bone/kidney OS=Equus caballus OX=9796 GN=ALPL PE=3 SV=1	36.8	1	775.1 (M:775.1)	11	30.9	19.49	132	5.8	Dimethyl:2H(4), Oxidation, Dimethyl, Deamidated	1.07	7	37.44
133	F6ZHQ5	ENSECAG00000009680	CLIC1	chloride intracellular channel 1 [Source:VGNC Symbol;Acc:VGNC:56655]	Chloride intracellular channel protein OS=Equus caballus OX=9796 GN=CLIC1 PE=3 SV=1	27.0	1	755.1 (M:755.1)	10	38.2	7.77	133	5.2	Carbamidomethyl, Dimethyl:2H(4), Dimethyl	1.59	8	69.03
134	F7DIB3	ENSECAG00000019540	SEC14L3	SEC14 like lipid binding 2 [Source:NCBI gene;Acc:100058707]	SEC14 like lipid binding 3 OS=Equus caballus OX=9796 GN=SEC14L3 PE=4 SV=1	44.9	1	742.0 (M:742.0)	9	24.6	9.41	134	6.1	Carbamidomethyl, Dimethyl:2H(4), Oxidation, Dimethyl	1.58	7	16.38
135	F6UDZ6	ENSECAG00000015784	OVOS2	ovostatin homolog 2 [Source:NCBI gene;Acc:100061827]	Uncharacterized protein OS=Equus caballus OX=9796 PE=4 SV=1	158.6	1	737.9 (M:737.9)	15	13.2	12.87	135	5.2	Carbamidomethyl, Oxidation, Dimethyl, Deamidated	0.57	10	16.71
136	F6R3X8	#N/A	BASP1	#N/A	Brain abundant membrane attached signal protein 1 OS=Equus caballus OX=9796 GN=BASP1 PE=4 SV=1	23.6	1	725.2 (M:725.2)	9	56.7	6.79	136	4.5	Dimethyl:2H(4), Dimethyl	0.93	8	14.41
137	F7B7X0	ENSECAG00000022233	KRT1	keratin 1 [Source:VGNC Symbol;Acc:VGNC:19520]	Keratin 1 OS=Equus caballus OX=9796 GN=KRT1 PE=3 SV=1	66.1	1	724.6 (M:724.6)	13	9.7	14.04	137	8.1	Dimethyl:2H(4), Dimethyl, Deamidated	1.35	7	39.28
138	F6UW76	ENSECAG00000022852	BPIFB2	BPI fold containing family B member 2 [Source:VGNC Symbol;Acc:VGNC:15869]	BPI fold containing family B member 2 OS=Equus caballus OX=9796 GN=BPIFB2 PE=4 SV=1	48.9	1	723.2 (M:723.2)	9	14.2	18.11	138	5.9	Dimethyl:2H(4), Oxidation, Dimethyl	0.85	6	5.72
139	F6YLA3	ENSECAG00000023836	HCFC2	host cell factor C2 [Source:VGNC Symbol;Acc:VGNC:56396]	Uncharacterized protein OS=Equus caballus OX=9796 GN=TXNRD1 PE=3 SV=1	56.3	2	721.1 (M:721.1)	7	18.1	7.12	139	6.0	Carbamidomethyl, Oxidation, Dimethyl	0.8	7	24.64
140	F6QP34	ENSECAG00000017609	WFDC2	WAP four-disulfide core domain 2 [Source:VGNC Symbol;Acc:VGNC:25027]	WAP four-disulfide core domain 2 OS=Equus caballus OX=9796 GN=WFDC2 PE=4 SV=1	12.9	1	717.5 (M:717.5)	7	43.1	10.12	140	6.2	Carbamidomethyl, Dimethyl:2H(4), Dimethyl	0.93	5	5.90
141	F6SRP7	ENSECAG00000024658	CAP1	cyclase associated actin cytoskeleton regulatory protein 1 [Source:VGNC Symbol;Acc:VGNC:16034]	Adenylyl cyclase-associated protein OS=Equus caballus OX=9796 GN=CAP1 PE=3 SV=1	51.4	1	717.3 (M:717.3)	8	20.8	3.83	141	7.2	Carbamidomethyl, Dimethyl:2H(4), Oxidation, Dimethyl, Deamidated	1.16	5	11.38
142	F7BPT4	ENSECAG00000018333	EZR	ezrin [Source:VGNC Symbol;Acc:VGNC:17751]	Ezrin OS=Equus caballus OX=9796 GN=EZR PE=4 SV=1	69.3	2	714.7 (M:714.7)	16	26.6	6.16	142	6.1	Carbamidomethyl, Dimethyl:2H(4), Oxidation, Dimethyl	1.12	11	15.71
143	F7BA40	ENSECAG00000011679	TALDO1	transaldolase 1 [Source:VGNC Symbol;Acc:VGNC:23863]	Transaldolase OS=Equus caballus OX=9796 GN=TALDO1 PE=4 SV=1	33.8	1	713.9 (M:713.9)	11	28.9	17.45	143	7.2	Carbamidomethyl, Dimethyl:2H(4), Oxidation, Dimethyl	0.71	7	10.77
144	F7CU94	ENSECAG00000018113	LYZ	lysozyme [Source:VGNC Symbol;Acc:VGNC:56581]	Lysozyme OS=Equus caballus OX=9796 GN=LYZ PE=2 SV=1	16.7	1	707.2 (M:707.2)	8	47.3	15.91	144	9.5	Carbamidomethyl, Dimethyl:2H(4), Dimethyl, Deamidated	0.94	6	11.35
145	F6TZ61	ENSECAG00000007907	ALDH3B1	aldehyde dehydrogenase 3 family member B1 [Source:VGNC Symbol;Acc:VGNC:57329]	Aldehyde dehydrogenase OS=Equus caballus OX=9796 GN=ALDH3B1 PE=3 SV=1	52.3	2	700.3 (M:700.3)	10	15.2	14.15	145	7.6	Carbamidomethyl, Dimethyl:2H(4), Oxidation, Dimethyl	1.65	8	23.46
146	F6QC83	ENSECAG00000017660	MUC5AC	mucin 5AC, oligomeric mucus/gel-forming [Source:VGNC Symbol;Acc:VGNC:20442]	Mucin 5AC, oligomeric mucus/gel-forming OS=Equus caballus OX=9796 GN=MUC5AC PE=4 SV=1	476.3	1	698.8 (M:698.8)	9	2.7	12.22	146	6.4	Carbamidomethyl, Dimethyl:2H(4), Dimethyl	1.07	7	41.93
147	F6Z8W0	ENSECAG00000018435	WDR1	WD repeat domain 1 [Source:VGNC Symbol;Acc:VGNC:24980]	WD repeat domain 1 OS=Equus caballus OX=9796 GN=WDR1 PE=4 SV=1	65.6	1	692.8 (M:692.8)	11	15.0	14.59	147	6.6	Carbamidomethyl, Dimethyl:2H(4), Oxidation, Dimethyl, Deamidated	1.38	9	6.82
148	F7D917	ENSECAG00000019711	PGD	phosphogluconate dehydrogenase [Source:VGNC Symbol;Acc:VGNC:21352]	6-phosphogluconate dehydrogenase, decarboxylating OS=Equus caballus OX=9796 GN=PGD PE=3 SV=1	53.2	1	670.8 (M:670.8)	12	23.0	14.13	148	7.3	Carbamidomethyl, Dimethyl:2H(4), Oxidation, Dimethyl, Deamidated	0.92	8	119.78
149	F6SJK9	#N/A		#N/A	Uncharacterized protein OS=Equus caballus OX=9796 PE=3 SV=1	39.1	9	670.8 (M:670.8)	14	24.6	17.51	149	4.5	Dimethyl:2H(4), Oxidation, Dimethyl, Deamidated	1.44	9	29.66
150	F7BWW6	ENSECAG00000010644	VCP	valosin containing protein [Source:VGNC Symbol;Acc:VGNC:24893]	Valosin containing protein OS=Equus caballus OX=9796 GN=VCP PE=3 SV=1	89.1	1	670.5 (M:670.5)	12	20.8	9.84	150	5.1	Carbamidomethyl, Dimethyl	0.96	11	8.66
151	F6PJ64	ENSECAG00000034896		Lipocln_cytosolic_FA-bd_dom domain-containing protein	Uncharacterized protein OS=Equus caballus OX=9796 PE=3 SV=1	21.0	1	661.2 (M:661.2)	6	24.7	9.14	151	4.6	Dimethyl:2H(4), Dimethyl	0.59	5	8.82
152	F7A6V7	ENSECAG00000006663	HSPA6	low affinity immunoglobulin gamma Fc region receptor III-B [Source:NCBI gene;Acc:100051526]	Heat shock protein family A (Hsp70) member 6 OS=Equus caballus OX=9796 GN=HSPA6 PE=3 SV=1	70.8	1	644.8 (M:644.8)	8	9.6	12.19	152	5.8	Dimethyl:2H(4), Dimethyl, Deamidated	0.93	6	22.32
153	F7C3Z3	ENSECAG00000023550	LPO	lactoperoxidase [Source:VGNC Symbol;Acc:VGNC:19741]	Lactoperoxidase OS=Equus caballus OX=9796 GN=LPO PE=4 SV=1	80.1	1	642.5 (M:642.5)	11	19.7	9.00	153	8.1	Carbamidomethyl, Dimethyl:2H(4), Oxidation, Dimethyl, Deamidated	0.84	9	14.77
154	F6XS73	ENSECAG00000009586	C13H16orf89	chromosome 13 C16orf89 homolog [Source:VGNC Symbol;Acc:VGNC:51112]	Chromosome 13 C16orf89 homolog OS=Equus caballus OX=9796 GN=C13H16orf89 PE=4 SV=1	41.4	1	639.5 (M:639.5)	7	20.2	19.03	154	5.9	Carbamidomethyl, Dimethyl:2H(4), Dimethyl	1.29	5	19.61
155	F6QXN5	ENSECAG00000010107	TAGLN2	transgelin 2 [Source:VGNC Symbol;Acc:VGNC:23860]	Transgelin OS=Equus caballus OX=9796 GN=TAGLN2 PE=3 SV=1	23.0	2	638.6 (M:638.6)	10	41.2	4.88	155	9.0	Carbamidomethyl, Dimethyl:2H(4), Oxidation, Dimethyl, Deamidated	0.9	9	10.53
156	F6R0D5	ENSECAG00000012959	BPIFB3	BPI fold containing family B member 3 [Source:VGNC Symbol;Acc:VGNC:15870]	BPI fold containing family B member 3 OS=Equus caballus OX=9796 GN=BPIFB3 PE=4 SV=1	49.6	1	635.4 (M:635.4)	11	18.7	16.22	156	6.5	Dimethyl:2H(4), Oxidation, Dimethyl, Deamidated	0.82	7	21.69
157	F6YNL9	ENSECAG00000023061	ITGB2	integrin subunit beta 2 [Source:VGNC Symbol;Acc:VGNC:52399]	Integrin beta OS=Equus caballus OX=9796 GN=ITGB2 PE=3 SV=1	85.2	1	634.0 (M:634.0)	9	17.0	13.61	157	6.1	Carbamidomethyl, Dimethyl	0.82	8	14.27
158	F7CLI4	ENSECAG00000007105	IDH2	isocitrate dehydrogenase (NADP(+)) 2, mitochondrial [Source:HGNC Symbol;Acc:HGNC:5383]	Isocitrate dehydrogenase [NADP] OS=Equus caballus OX=9796 GN=IDH2 PE=3 SV=1	48.4	1	630.3 (M:630.3)	10	19.7	5.25	158	8.5	Carbamidomethyl, Dimethyl:2H(4), Oxidation, Dimethyl, Deamidated	1.06	8	12.35
159	F6T7K7	ENSECAG00000015583	TCN1	transcobalamin 1 [Source:VGNC Symbol;Acc:VGNC:23959]	Transcobalamin 1 OS=Equus caballus OX=9796 GN=TCN1 PE=4 SV=1	48.3	1	629.2 (M:629.2)	7	21.0	10.54	159	5.8	Dimethyl:2H(4), Dimethyl	0.61	5	7.83
160	A2Q0Z0	#N/A	EEF1A1	#N/A	Elongation factor 1-alpha 1 OS=Equus caballus OX=9796 GN=EEF1A1 PE=2 SV=1	50.1	6	628.4 (M:628.4)	10	29.7	6.14	160	9.7	Carbamidomethyl, Dimethyl:2H(4), Oxidation, Dimethyl	1.09	7	17.36
161	F6WIP4	#N/A	LCN1	#N/A	Lipocalin 1 OS=Equus caballus OX=9796 GN=LCN1 PE=3 SV=1	19.4	1	626.1 (M:626.1)	8	42.0	3.51	161	5.5	Dimethyl:2H(4), Oxidation, Dimethyl	0.82	4	30.80
162	F7DW69	ENSECAG00000001037	HSPA1A	heat shock 70kDa protein 1A [Source:NCBI gene;Acc:100050827]	Uncharacterized protein OS=Equus caballus OX=9796 PE=3 SV=1	70.2	2	612.1 (M:612.1)	10	12.0	12.41	162	5.5	Dimethyl:2H(4), Dimethyl, Deamidated	1.05	9	27.64
163	F7D5X8	ENSECAG00000018234	KRT4	#N/A	Keratin 4 OS=Equus caballus OX=9796 GN=KRT4 PE=3 SV=1	64.5	5	607.9 (M:607.9)	11	17.5	18.98	163	7.5	Dimethyl:2H(4), Oxidation, Dimethyl, Deamidated	0.7	7	45.83
164	F7B821	ENSECAG00000009583	P4HB	prolyl 4-hydroxylase subunit beta [Source:VGNC Symbol;Acc:VGNC:56462]	Protein disulfide-isomerase OS=Equus caballus OX=9796 GN=P4HB PE=3 SV=1	51.6	1	606.0 (M:606.0)	10	26.1	15.27	164	4.7	Oxidation, Dimethyl, Deamidated	0.78	8	20.32
165	F6ZEQ3	ENSECAG00000005067	KRT16	#N/A	Keratin 16 OS=Equus caballus OX=9796 GN=KRT16 PE=3 SV=1	50.8	1	603.4 (M:603.4)	13	23.2	5.48	165	4.9	Dimethyl:2H(4), Oxidation, Dimethyl	1.06	10	36.70
166	F7B739	ENSECAG00000034235		0	Uncharacterized protein OS=Equus caballus OX=9796 PE=4 SV=1	9.6	1	599.5 (M:599.5)	9	29.7	22.13	166	6.1	Dimethyl:2H(4), Oxidation, Dimethyl, Deamidated	0.78	6	27.48
167	F7ALV0	#N/A	TXN	#N/A	Thioredoxin OS=Equus caballus OX=9796 GN=TXN PE=4 SV=1	10.8	2	597.7 (M:597.7)	7	49.5	14.12	167	4.9	Carbamidomethyl, Dimethyl:2H(4), Oxidation, Dimethyl, Deamidated	0.61	6	11.46
168	F6V8I5	#N/A	PCBP1	#N/A	Poly(rC) binding protein 1 OS=Equus caballus OX=9796 GN=PCBP1 PE=4 SV=1	37.5	2	597.0 (M:597.0)	7	20.8	22.50	168	6.8	Carbamidomethyl, Dimethyl:2H(4), Oxidation, Dimethyl	0.84	6	15.08
169	H9GZS6	#N/A		#N/A	Uncharacterized protein OS=Equus caballus OX=9796 PE=4 SV=1	36.9	2	585.9 (M:585.9)	7	21.3	14.71	169	6.8	Carbamidomethyl, Dimethyl:2H(4), Oxidation, Dimethyl	0.46	3	29.56
170	F6V5H1	ENSECAG00000001923	IGKC	0	Immunoglobulin kappa constant OS=Equus caballus OX=9796 GN=IGKC PE=4 SV=1	11.2	1	572.6 (M:572.6)	6	42.3	1.98	170	6.3	Carbamidomethyl, Dimethyl:2H(4), Dimethyl, Deamidated	0.69	4	8.89
171	F6UQP3	ENSECAG00000022389	PCBP2	poly(rC) binding protein 2 [Source:HGNC Symbol;Acc:HGNC:8648]	Uncharacterized protein OS=Equus caballus OX=9796 GN=PCBP2 PE=4 SV=1	38.2	1	571.6 (M:571.6)	5	16.6	25.40	171	6.4	Carbamidomethyl, Oxidation, Dimethyl	0.89	4	13.70
172	F6X6A6	ENSECAG00000016673	PPIA	peptidylprolyl isomerase A [Source:NCBI gene;Acc:100052020]	Peptidyl-prolyl cis-trans isomerase OS=Equus caballus OX=9796 GN=PPIA PE=3 SV=1	11.3	1	561.4 (M:561.4)	7	60.6	3.49	172	8.5	Carbamidomethyl, Dimethyl:2H(4), Oxidation, Dimethyl, Deamidated	1.06	7	11.55
173	F7AQX6	#N/A		#N/A	Uncharacterized protein OS=Equus caballus OX=9796 PE=3 SV=1	20.0	1	561.4 (M:561.4)	7	31.6	13.53	173	4.9	Dimethyl:2H(4), Dimethyl, Deamidated	0.7	4	8.28
174	F7E3Y7	ENSECAG00000020463	HSPB1	heat shock protein family B (small) member 1 [Source:VGNC Symbol;Acc:VGNC:51154]	Heat shock protein family B (small) member 1 OS=Equus caballus OX=9796 GN=HSPB1 PE=3 SV=1	23.1	1	555.5 (M:555.5)	6	54.1	9.64	174	6.1	Oxidation, Dimethyl	0.73	5	29.78
175	F7C1X7	ENSECAG00000014372	SLC9A3R1	SLC9A3 regulator 1 [Source:VGNC Symbol;Acc:VGNC:23279]	Na(+)/H(+) exchange regulatory cofactor NHE-RF OS=Equus caballus OX=9796 GN=SLC9A3R1 PE=4 SV=1	38.4	2	555.4 (M:555.4)	6	19.8	17.19	175	6.8	Carbamidomethyl, Dimethyl:2H(4), Dimethyl, Deamidated	1.05	5	17.48
176	F7AXI9	ENSECAG00000022468	PRDX6	peroxiredoxin 6 [Source:VGNC Symbol;Acc:VGNC:21821]	Peroxiredoxin 6 OS=Equus caballus OX=9796 GN=PRDX6 PE=4 SV=1	25.1	1	553.8 (M:553.8)	8	38.1	15.30	176	5.7	Carbamidomethyl, Dimethyl:2H(4), Oxidation, Dimethyl	0.9	6	14.92
177	F7CIW5	ENSECAG00000018345	NPC2	NPC intracellular cholesterol transporter 2 [Source:VGNC Symbol;Acc:VGNC:20833]	NPC intracellular cholesterol transporter 2 OS=Equus caballus OX=9796 GN=NPC2 PE=4 SV=1	16.1	1	552.1 (M:552.1)	7	46.3	10.06	177	7.6	Carbamidomethyl, Dimethyl:2H(4), Dimethyl	0.85	4	5.40
178	F7CAB8	ENSECAG00000014927	AZGP1	alpha-2-glycoprotein 1, zinc-binding [Source:VGNC Symbol;Acc:VGNC:15719]	Alpha-2-glycoprotein 1, zinc-binding OS=Equus caballus OX=9796 GN=AZGP1 PE=3 SV=1	32.2	1	550.1 (M:550.1)	5	23.2	17.35	178	5.1	Carbamidomethyl, Dimethyl	0.59	5	13.90
179	F6TZS9	ENSECAG00000015581	TPI1	triosephosphate isomerase 1 [Source:VGNC Symbol;Acc:VGNC:24432]	Triosephosphate isomerase OS=Equus caballus OX=9796 GN=TPI1 PE=3 SV=1	26.7	1	541.7 (M:541.7)	6	27.7	2.74	179	7.0	Carbamidomethyl, Dimethyl:2H(4), Dimethyl	1.17	6	12.26
180	F6Y2Q4	ENSECAG00000009054	CKB	creatine kinase B [Source:VGNC Symbol;Acc:VGNC:16563]	Creatine kinase B OS=Equus caballus OX=9796 GN=CKB PE=3 SV=1	42.7	1	536.0 (M:536.0)	7	22.0	4.07	180	5.5	Dimethyl:2H(4), Oxidation, Dimethyl	1.23	5	14.17
181	F6UJD4	ENSECAG00000023149	SCIN	scinderin [Source:VGNC Symbol;Acc:VGNC:22727]	Scinderin OS=Equus caballus OX=9796 GN=SCIN PE=4 SV=1	80.3	1	533.8 (M:533.8)	5	13.5	15.24	181	5.4	Dimethyl:2H(4), Dimethyl, Deamidated	1.56	5	23.27
182	F7CR03	ENSECAG00000019465	PLTP	phospholipid transfer protein [Source:VGNC Symbol;Acc:VGNC:21597]	Phospholipid transfer protein OS=Equus caballus OX=9796 GN=PLTP PE=4 SV=1	54.7	1	531.2 (M:531.2)	8	22.0	4.47	182	7.0	Dimethyl:2H(4), Dimethyl	0.75	6	11.55
183	F6QXW2	ENSECAG00000024564	PEBP1	phosphatidylethanolamine binding protein 1 [Source:VGNC Symbol;Acc:VGNC:21299]	Phosphatidylethanolamine binding protein 1 OS=Equus caballus OX=9796 GN=PEBP1 PE=4 SV=1	21.3	1	527.0 (M:527.0)	7	35.8	19.80	183	8.7	Dimethyl:2H(4), Dimethyl	0.83	5	10.01
184	F6TLU0	ENSECAG00000015321	VDAC2	voltage dependent anion channel 2 [Source:VGNC Symbol;Acc:VGNC:24896]	Voltage dependent anion channel 2 OS=Equus caballus OX=9796 GN=VDAC2 PE=4 SV=1	31.7	1	526.6 (M:526.6)	7	40.1	9.64	184	7.6	Carbamidomethyl, Dimethyl	0.58	4	39.35
185	F6SHH7	ENSECAG00000017553	SEPTIN2	septin 2 [Source:VGNC Symbol;Acc:VGNC:22832]	Septin 2 OS=Equus caballus OX=9796 GN=SEPT2 PE=3 SV=1	41.5	1	524.2 (M:524.2)	4	16.3	24.19	185	6.2	Dimethyl	0.84	2	2.19
186	F7BXK6	ENSECAG00000020076	ASAH1	N-acylsphingosine amidohydrolase 1 [Source:VGNC Symbol;Acc:VGNC:15557]	N-acylsphingosine amidohydrolase 1 OS=Equus caballus OX=9796 GN=ASAH1 PE=4 SV=1	44.8	1	522.4 (M:522.4)	4	11.4	25.44	186	9.0	Oxidation, Dimethyl	0.60	4	8.97
187	H9GZS9	#N/A		#N/A	Uncharacterized protein OS=Equus caballus OX=9796 PE=4 SV=1	38.8	1	508.8 (M:508.8)	6	18.9	3.15	187	7.7	Carbamidomethyl, Dimethyl:2H(4), Dimethyl	0.59	5	9.80
188	F6PRI5	ENSECAG00000039827	CES1	liver carboxylesterase [Source:NCBI gene;Acc:100050992]	Carboxylic ester hydrolase OS=Equus caballus OX=9796 GN=LOC100051065 PE=3 SV=1	62.0	1	507.9 (M:507.9)	9	24.1	13.98	188	6.5	Carbamidomethyl, Oxidation, Dimethyl	0.76	8	41.74
189	P02791	ENSECAG00000029371	FTL	ferritin light chain [Source:NCBI gene;Acc:100051593]	Ferritin light chain OS=Equus caballus OX=9796 GN=FTL PE=1 SV=4	20.0	1	505.6 (M:505.6)	6	32.6	12.38	189	5.3	Dimethyl:2H(4), Oxidation, Dimethyl	0.82	6	8.02
190	F6XEB4	ENSECAG00000021882	YWHAZ	tyrosine 3-monooxygenase/tryptophan 5-monooxygenase activation protein zeta [Source:VGNC Symbol;Acc:VGNC:25121]	Tyrosine 3-monooxygenase/tryptophan 5-monooxygenase activation protein zeta OS=Equus caballus OX=9796 GN=YWHAZ PE=3 SV=1	27.7	1	497.0 (M:497.0)	6	26.9	3.01	190	4.6	Carbamidomethyl, Dimethyl:2H(4), Dimethyl	1	5	8.41
191	F6YY66	ENSECAG00000021658	NME1	NME/NM23 nucleoside diphosphate kinase 1 [Source:NCBI gene;Acc:100533966]	Nucleoside diphosphate kinase OS=Equus caballus OX=9796 GN=NME1-NME2 PE=3 SV=1	25.6	1	493.2 (M:493.2)	6	16.7	13.85	191	8.3	Carbamidomethyl, Dimethyl:2H(4), Oxidation, Dimethyl	0.69	4	25.16
192	F6Q4Q1	ENSECAG00000025104	HNRNPK	heterogeneous nuclear ribonucleoprotein K [Source:VGNC Symbol;Acc:VGNC:18828]	Heterogeneous nuclear ribonucleoprotein K OS=Equus caballus OX=9796 GN=HNRNPK PE=4 SV=1	50.9	1	490.9 (M:490.9)	7	18.4	13.63	192	5.3	Dimethyl	0.75	6	16.68
193	F6UNR3	ENSECAG00000007976	EEF1D	eukaryotic translation elongation factor 1 delta [Source:VGNC Symbol;Acc:VGNC:17430]	Eukaryotic translation elongation factor 1 delta OS=Equus caballus OX=9796 GN=EEF1D PE=3 SV=1	70.6	1	487.7 (M:487.7)	4	8.1	11.42	193	6.0	Dimethyl	0.73	4	13.03
194	F6W2Y1	ENSECAG00000008280	FGG	fibrinogen gamma chain [Source:VGNC Symbol;Acc:VGNC:18028]	Fibrinogen gamma chain OS=Equus caballus OX=9796 GN=FGG PE=4 SV=1	49.8	1	481.3 (M:481.3)	6	11.2	19.60	194	5.4	Carbamidomethyl, Dimethyl:2H(4), Dimethyl	1.68	2	7.67
195	F6SA20	ENSECAG00000024343	GSTM1	glutathione S-transferase Mu 1 [Source:NCBI gene;Acc:100058290]	Uncharacterized protein OS=Equus caballus OX=9796 PE=3 SV=1	26.0	3	480.7 (M:480.7)	7	27.6	15.44	195	8.2	Carbamidomethyl, Dimethyl:2H(4), Dimethyl	0.77	4	7.32
196	F7B5P1	ENSECAG00000018401	CNDP2	#N/A	Carnosine dipeptidase 2 OS=Equus caballus OX=9796 GN=CNDP2 PE=4 SV=1	52.9	1	477.6 (M:477.6)	9	28.6	17.51	196	5.8	Oxidation, Dimethyl	0.8	5	15.46
197	F7C6F2	ENSECAG00000014002	UBA1	ubiquitin like modifier activating enzyme 1 [Source:VGNC Symbol;Acc:VGNC:24699]	Ubiquitin like modifier activating enzyme 1 OS=Equus caballus OX=9796 GN=UBA1 PE=3 SV=1	117.9	1	477.0 (M:477.0)	4	5.9	20.89	197	5.6	Carbamidomethyl, Dimethyl	1.11	3	11.39
198	F6VYB1	ENSECAG00000000782	HNRNPA2B1	heterogeneous nuclear ribonucleoprotein A2/B1 [Source:VGNC Symbol;Acc:VGNC:18822]	Heterogeneous nuclear ribonucleoprotein A2/B1 OS=Equus caballus OX=9796 GN=HNRNPA2B1 PE=4 SV=1	37.3	1	474.6 (M:474.6)	5	24.7	3.54	198	9.1	Oxidation, Dimethyl	0.77	5	30.04
199	F6PQH3	ENSECAG00000009701	SLC44A4	solute carrier family 44 member 4 [Source:VGNC Symbol;Acc:VGNC:23221]	Solute carrier family 44 member 4 OS=Equus caballus OX=9796 GN=SLC44A4 PE=3 SV=1	79.2	1	470.8 (M:470.8)	7	11.3	7.83	199	8.9	Carbamidomethyl, Dimethyl:2H(4), Dimethyl, Deamidated	1.22	7	30.61
200	F7CMU1	ENSECAG00000007133	TPPP3	tubulin polymerization promoting protein family member 3 [Source:VGNC Symbol;Acc:VGNC:24442]	Tubulin polymerization promoting protein family member 3 OS=Equus caballus OX=9796 GN=TPPP3 PE=4 SV=1	20.1	1	468.9 (M:468.9)	5	21.8	17.11	200	9.2	Dimethyl:2H(4), Dimethyl	0.82	5	77.67
201	F6TGA5	ENSECAG00000008028	KLC2	kinesin light chain 2 [Source:VGNC Symbol;Acc:VGNC:19437]	RAB1B, member RAS oncogene family OS=Equus caballus OX=9796 GN=RAB1B PE=4 SV=1	22.2	17	464.1 (M:464.1)	6	32.3	11.59	201	5.4	Dimethyl:2H(4), Dimethyl	0.85	4	8.40
202	F7CN05	ENSECAG00000000701	FN1	fibronectin 1 [Source:VGNC Symbol;Acc:VGNC:56555]	Fibronectin OS=Equus caballus OX=9796 GN=FN1 PE=4 SV=1	252.4	5	463.2 (M:463.2)	7	4.3	15.21	202	5.7	Carbamidomethyl, Dimethyl:2H(4), Dimethyl, Deamidated	0.94	6	25.39
203	F7BWJ9	ENSECAG00000006482	CRISP2	cysteine-rich secretory protein 2 [Source:NCBI gene;Acc:100034138]	Cysteine-rich secretory protein 3 OS=Equus caballus OX=9796 GN=CRISP3 PE=3 SV=1	27.3	2	462.2 (M:462.2)	6	28.6	5.15	203	7.8	Carbamidomethyl, Oxidation, Dimethyl	0.70	6	26.95
204	P01958	#N/A	HBA	#N/A	Hemoglobin subunit alpha OS=Equus caballus OX=9796 GN=HBA PE=1 SV=2	15.2	3	455.0 (M:455.0)	7	38.7	8.85	204	9.4	Dimethyl:2H(4), Oxidation, Dimethyl	14.49	4	18.62
205	F6WGX6	ENSECAG00000008673	KRT77	keratin 77 [Source:VGNC Symbol;Acc:VGNC:19539]	Keratin 77 OS=Equus caballus OX=9796 GN=KRT77 PE=3 SV=1	63.0	1	453.9 (M:453.9)	5	4.1	19.05	205	8.8	Dimethyl:2H(4), Dimethyl	1.42	3	4.28
206	F6ZPC6	ENSECAG00000009926	RAB1A	RAB1A, member RAS oncogene family [Source:VGNC Symbol;Acc:VGNC:22093]	RAB1A, member RAS oncogene family OS=Equus caballus OX=9796 GN=RAB1A PE=4 SV=1	22.4	1	453.4 (M:453.4)	6	34.2	13.39	206	5.9	Dimethyl:2H(4), Dimethyl	0.85	5	7.58
207	F7CUM5	ENSECAG00000018203	CIB1	calcium and integrin binding 1 [Source:VGNC Symbol;Acc:VGNC:16545]	Calcium and integrin binding 1 OS=Equus caballus OX=9796 GN=CIB1 PE=4 SV=1	21.8	1	452.0 (M:452.0)	6	20.4	4.88	207	4.6	Dimethyl:2H(4), Dimethyl	1.08	4	1.44
208	F6YRC5	ENSECAG00000023879	IQGAP1	IQ motif containing GTPase activating protein 1 [Source:VGNC Symbol;Acc:VGNC:19120]	IQ motif containing GTPase activating protein 1 OS=Equus caballus OX=9796 GN=IQGAP1 PE=4 SV=1	187.0	1	451.8 (M:451.8)	5	5.7	13.90	208	6.3	Oxidation, Dimethyl	1.12	5	13.44
209	F7BV85	ENSECAG00000019077	CLTC	clathrin heavy chain [Source:VGNC Symbol;Acc:VGNC:16641]	Clathrin heavy chain OS=Equus caballus OX=9796 GN=CLTC PE=3 SV=1	192.5	1	449.0 (M:449.0)	7	6.1	4.92	209	5.4	Dimethyl	1.31	4	8.81
210	F7BFF5	#N/A		#N/A	RAB8B, member RAS oncogene family OS=Equus caballus OX=9796 GN=RAB8B PE=4 SV=1	23.6	1	448.1 (M:448.1)	5	23.2	16.63	210	9.2	Dimethyl:2H(4), Dimethyl	0.86	3	5.53
211	F6PJX6	ENSECAG00000017274	KRT13	keratin 13 [Source:VGNC Symbol;Acc:VGNC:56634]	Keratin 13 OS=Equus caballus OX=9796 GN=KRT13 PE=3 SV=1	35.6	1	444.4 (M:444.4)	8	17.2	17.14	211	4.7	Dimethyl:2H(4), Dimethyl	0.84	6	79.90
212	F6V625	ENSECAG00000006913		0	Uncharacterized protein OS=Equus caballus OX=9796 PE=4 SV=1	8.7	5	444.0 (M:444.0)	6	59.7	11.29	212	6.6	Dimethyl	1.16	3	78.92
213	F6T0A6	ENSECAG00000026874	HSPE1	MOB-like protein phocein [Source:NCBI gene;Acc:100070523]	Heat shock protein family E (Hsp10) member 1 OS=Equus caballus OX=9796 GN=HSPE1 PE=3 SV=1	10.9	1	441.5 (M:441.5)	6	49.0	6.14	213	8.9	Dimethyl:2H(4), Dimethyl	0.4	5	19.03
214	F6W787	ENSECAG00000022500	ANXA6	annexin A6 [Source:VGNC Symbol;Acc:VGNC:15365]	Annexin OS=Equus caballus OX=9796 GN=ANXA6 PE=3 SV=1	72.2	1	433.6 (M:433.6)	4	7.3	6.49	214	5.5	Dimethyl:2H(4), Dimethyl	0.83	3	22.67
215	F6Q369	ENSECAG00000013028	PSMA8	proteasome subunit alpha 8 [Source:VGNC Symbol;Acc:VGNC:21938]	Proteasome subunit alpha type OS=Equus caballus OX=9796 GN=PSMA8 PE=3 SV=1	27.8	2	432.9 (M:432.9)	4	28.8	212.85	215	9.1	Carbamidomethyl, Dimethyl:2H(4), Oxidation, Dimethyl	0.63	3	2.17
216	F6RA08	ENSECAG00000012929	STOM	stomatin [Source:VGNC Symbol;Acc:VGNC:23703]	Stomatin OS=Equus caballus OX=9796 GN=STOM PE=4 SV=1	31.2	1	432.2 (M:432.2)	6	29.2	7.62	216	6.8	Oxidation, Dimethyl	0.89	6	16.63
217	F6SSK7	ENSECAG00000004651	RAP1B	RAP1B, member of RAS oncogene family [Source:NCBI gene;Acc:100052025]	Ras-related protein Rap-1b-like protein OS=Equus caballus OX=9796 GN=RAP1B PE=2 SV=1	20.8	2	429.5 (M:429.5)	4	27.7	18.81	217	6.4	Dimethyl	1.19	3	6.31
218	F7BFT1	ENSECAG00000011541	PRDX2	peroxiredoxin 2 [Source:VGNC Symbol;Acc:VGNC:21818]	Peroxiredoxin 2 OS=Equus caballus OX=9796 GN=PRDX2 PE=4 SV=1	21.9	1	425.9 (M:425.9)	5	14.6	5.41	218	5.3	Dimethyl:2H(4), Dimethyl	1.11	3	41.22
219	F7ALH5	ENSECAG00000011037	WARS	tryptophanyl-tRNA synthetase [Source:VGNC Symbol;Acc:VGNC:24964]	Tryptophanyl-tRNA synthetase OS=Equus caballus OX=9796 GN=WARS PE=3 SV=1	52.9	1	424.0 (M:424.0)	5	12.2	20.04	219	5.6	Dimethyl:2H(4), Oxidation, Dimethyl	0.96	4	41.30
220	F6USP9	ENSECAG00000007979	PLG	plasminogen [Source:HGNC Symbol;Acc:HGNC:9071]	Plasminogen OS=Equus caballus OX=9796 GN=PLG PE=3 SV=1	91.7	2	413.9 (M:413.9)	7	8.1	7.41	220	6.5	Carbamidomethyl, Dimethyl:2H(4), Oxidation, Dimethyl	1.21	5	6.04
221	F6W9B1	ENSECAG00000015838	ST13	ST13 Hsp70 interacting protein [Source:NCBI gene;Acc:100055503]	Hsc70-interacting protein-like protein OS=Equus caballus OX=9796 GN=ST13 PE=2 SV=1	41.4	1	412.2 (M:412.2)	3	7.0	19.43	221	5.2	Dimethyl	0.66	2	4.00
222	F6ZD61	ENSECAG00000013486	C4BPA	complement component 4 binding protein alpha [Source:NCBI gene;Acc:100056222]	Uncharacterized protein OS=Equus caballus OX=9796 PE=4 SV=1	59.5	2	401.7 (M:401.7)	7	9.6	9.45	222	5.3	Carbamidomethyl, Dimethyl:2H(4), Oxidation, Dimethyl, Deamidated	1.46	4	15.04
223	F6YQM5	ENSECAG00000021672	PSAP	prosaposin [Source:VGNC Symbol;Acc:VGNC:21926]	Prosaposin OS=Equus caballus OX=9796 GN=PSAP PE=4 SV=1	57.0	1	400.6 (M:400.6)	9	23.2	14.78	223	4.9	Carbamidomethyl, Oxidation, Dimethyl, Deamidated	1.29	8	42.73
224	F6VQF0	#N/A	RAB10	#N/A	RAB10, member RAS oncogene family OS=Equus caballus OX=9796 GN=RAB10 PE=4 SV=1	22.5	1	400.5 (M:400.5)	4	17.0	19.04	224	9.4	Dimethyl:2H(4), Dimethyl	0.8	3	10.36
225	P18907	ENSECAG00000024623	ATP1A1	ATPase Na+/K+ transporting subunit alpha 1 [Source:VGNC Symbol;Acc:VGNC:49506]	Sodium/potassium-transporting ATPase subunit alpha-1 OS=Equus caballus OX=9796 GN=ATP1A1 PE=3 SV=1	112.6	7	400.4 (M:400.4)	3	4.0	13.19	225	5.2	Oxidation, Dimethyl	0.77	3	9.01
226	F6R2F9	ENSECAG00000017782	SPATA18	spermatogenesis associated 18 [Source:VGNC Symbol;Acc:VGNC:23484]	Spermatogenesis associated 18 OS=Equus caballus OX=9796 GN=SPATA18 PE=4 SV=1	60.5	1	396.2 (M:396.2)	3	8.0	17.16	226	9.0	Dimethyl	0.7	2	2.22
227	F6SPH9	ENSECAG00000003079	CANX	calnexin [Source:VGNC Symbol;Acc:VGNC:16033]	Calnexin OS=Equus caballus OX=9796 GN=CANX PE=3 SV=1	67.6	1	394.8 (M:394.8)	5	10.3	4.92	227	4.4	Carbamidomethyl, Dimethyl:2H(4), Oxidation, Dimethyl	0.6	3	9.05
228	F6UL68	ENSECAG00000015875	TTR	transthyretin [Source:VGNC Symbol;Acc:VGNC:24652]	Transthyretin OS=Equus caballus OX=9796 GN=TTR PE=3 SV=1	15.9	1	394.8 (M:394.8)	6	32.0	19.16	228	5.3	Dimethyl:2H(4), Dimethyl	0.62	4	17.84
229	F6YQL3	ENSECAG00000021639	C6	complement C6 [Source:VGNC Symbol;Acc:VGNC:15954]	Complement C6 OS=Equus caballus OX=9796 GN=C6 PE=4 SV=1	105.1	1	392.2 (M:392.2)	5	6.1	12.41	229	7.4	Carbamidomethyl, Dimethyl:2H(4), Dimethyl	1.19	4	9.04
230	F7A676	ENSECAG00000018272	LAP3	leucine aminopeptidase 3 [Source:VGNC Symbol;Acc:VGNC:19581]	Uncharacterized protein OS=Equus caballus OX=9796 GN=LAP3 PE=3 SV=1	56.0	1	390.0 (M:390.0)	5	10.4	17.91	230	7.6	Carbamidomethyl, Dimethyl:2H(4), Dimethyl	0.86	3	32.97
231	F6T4S3	ENSECAG00000023126	NMRAL1	nmrA-like family domain-containing protein 1 [Source:NCBI gene;Acc:100067916]	Uncharacterized protein OS=Equus caballus OX=9796 PE=4 SV=1	31.2	1	385.1 (M:385.1)	4	17.5	3.97	231	8.3	Dimethyl:2H(4), Dimethyl	0.99	3	6.48
232	F7BAA0	ENSECAG00000011560	GSTO1	glutathione S-transferase omega 1 [Source:VGNC Symbol;Acc:VGNC:18628]	Glutathione S-transferase omega 1 OS=Equus caballus OX=9796 GN=GSTO1 PE=3 SV=1	27.5	1	380.4 (M:380.4)	5	22.0	11.27	232	6.3	Carbamidomethyl, Dimethyl	0.90	5	17.74
233	F7DYV0	ENSECAG00000006745	LGALS1	galectin 1 [Source:VGNC Symbol;Acc:VGNC:19638]	Galectin OS=Equus caballus OX=9796 GN=LGALS1 PE=2 SV=1	14.7	1	373.8 (M:373.8)	5	35.6	10.35	233	5.3	Carbamidomethyl, Dimethyl, Deamidated	0.59	5	16.57
234	F6RUZ6	ENSECAG00000010083	FGA	#N/A	Fibrinogen alpha chain OS=Equus caballus OX=9796 GN=FGA PE=4 SV=1	87.7	1	371.8 (M:371.8)	4	3.6	21.17	234	5.7	Dimethyl:2H(4), Dimethyl	1.91	3	8.39
235	F6VUW2	ENSECAG00000022438	CTSS	cathepsin S [Source:VGNC Symbol;Acc:VGNC:16955]	Cathepsin S OS=Equus caballus OX=9796 GN=CTSS PE=3 SV=1	37.1	1	371.6 (M:371.6)	5	17.6	19.69	235	7.2	Carbamidomethyl, Dimethyl:2H(4), Dimethyl	0.86	4	14.62
236	F6UN85	ENSECAG00000039827	CES1	liver carboxylesterase [Source:NCBI gene;Acc:100050992]	Carboxylic ester hydrolase OS=Equus caballus OX=9796 GN=LOC100050992 PE=3 SV=1	61.7	4	370.1 (M:370.1)	6	15.2	18.71	236	5.6	Dimethyl:2H(4), Dimethyl, Deamidated	0.63	4	31.65
237	F7DZV9	ENSECAG00000020397	YWHAB	tyrosine 3-monooxygenase/tryptophan 5-monooxygenase activation protein beta [Source:VGNC Symbol;Acc:VGNC:25117]	Tyrosine 3-monooxygenase/tryptophan 5-monooxygenase activation protein beta OS=Equus caballus OX=9796 GN=YWHAB PE=3 SV=1	28.1	1	369.6 (M:369.6)	4	18.3	5.59	237	4.8	Dimethyl:2H(4), Dimethyl	0.88	3	8.36
238	F7AGA5	ENSECAG00000013135	PLS3	plastin 3 [Source:VGNC Symbol;Acc:VGNC:21595]	Plastin 3 OS=Equus caballus OX=9796 GN=PLS3 PE=4 SV=1	70.7	1	362.5 (M:362.5)	4	6.2	21.35	238	5.4	Oxidation, Dimethyl	0.78	4	28.44
239	F7B9G0	ENSECAG00000004691	PDCD6IP	programmed cell death 6 interacting protein [Source:VGNC Symbol;Acc:VGNC:21233]	Programmed cell death 6 interacting protein OS=Equus caballus OX=9796 GN=PDCD6IP PE=4 SV=1	96.3	1	361.9 (M:361.9)	7	8.3	19.97	239	6.0	Dimethyl:2H(4), Dimethyl, Deamidated	1.24	5	9.57
240	F7CZS6	ENSECAG00000010849	MDH1	malate dehydrogenase 1 [Source:VGNC Symbol;Acc:VGNC:20056]	Malate dehydrogenase OS=Equus caballus OX=9796 GN=MDH1 PE=3 SV=1	36.4	1	361.9 (M:361.9)	4	13.5	26.12	240	6.2	Carbamidomethyl, Dimethyl:2H(4), Dimethyl	1.04	4	12.35
241	F6Z4J4	ENSECAG00000008855	GDI2	GDP dissociation inhibitor 2 [Source:VGNC Symbol;Acc:VGNC:55377]	Rab GDP dissociation inhibitor OS=Equus caballus OX=9796 GN=GDI2 PE=3 SV=1	49.0	1	360.1 (M:360.1)	4	10.7	16.86	241	7.6	Carbamidomethyl, Dimethyl:2H(4), Dimethyl	1.42	3	7.38
242	F6V7B1	ENSECAG00000019398	TFPI2	tissue factor pathway inhibitor 2 [Source:VGNC Symbol;Acc:VGNC:24046]	Tissue factor pathway inhibitor 2 OS=Equus caballus OX=9796 GN=TFPI2 PE=4 SV=1	23.0	1	354.4 (M:354.4)	5	28.4	13.22	242	6.3	Carbamidomethyl, Dimethyl:2H(4), Oxidation, Dimethyl	1.00	4	7.95
243	F6XJN4	ENSECAG00000023800	AK2	adenylate kinase 2 [Source:VGNC Symbol;Acc:VGNC:15195]	Adenylate kinase 2, mitochondrial OS=Equus caballus OX=9796 GN=AK2 PE=3 SV=1	25.7	1	353.2 (M:353.2)	4	24.4	7.08	243	7.0	Carbamidomethyl, Oxidation, Dimethyl	0.74	4	20.50
244	F6SXQ9	ENSECAG00000004908		0	Uncharacterized protein OS=Equus caballus OX=9796 PE=4 SV=1	21.2	5	352.0 (M:352.0)	8	22.0	6.58	244	5.8	Carbamidomethyl, Dimethyl:2H(4), Dimethyl	1.07	5	11.26
245	F7D854	ENSECAG00000019408	CAT	catalase [Source:VGNC Symbol;Acc:VGNC:16079]	Catalase OS=Equus caballus OX=9796 GN=CAT PE=3 SV=1	57.3	1	351.1 (M:351.1)	5	10.3	14.40	245	6.9	Carbamidomethyl, Dimethyl:2H(4), Dimethyl	1.33	4	8.79
246	F7BJD8	ENSECAG00000013091	CTSH	#N/A	Cathepsin H OS=Equus caballus OX=9796 GN=CTSH PE=3 SV=1	34.3	1	350.6 (M:350.6)	6	15.7	16.24	246	8.7	Carbamidomethyl, Oxidation, Dimethyl	1.22	6	43.82
247	F6ZBH0	ENSECAG00000009039	STAT1	signal transducer and activator of transcription 1 [Source:VGNC Symbol;Acc:VGNC:23663]	Signal transducer and activator of transcription OS=Equus caballus OX=9796 GN=STAT1 PE=3 SV=1	87.2	1	347.8 (M:347.8)	3	5.2	27.80	247	5.8	Dimethyl	1.5	1
248	F7AJP3	ENSECAG00000011068	CHIT1	chitinase 1 [Source:VGNC Symbol;Acc:VGNC:58147]	Chitinase 1 OS=Equus caballus OX=9796 GN=CHIT1 PE=3 SV=1	67.4	1	346.8 (M:346.8)	9	13.3	16.06	248	8.4	Carbamidomethyl, Dimethyl:2H(4), Dimethyl	1.59	5	34.13
249	F7DBT2	ENSECAG00000020325	C1QC	complement C1q C chain [Source:VGNC Symbol;Acc:VGNC:50650]	Complement C1q C chain OS=Equus caballus OX=9796 GN=C1QC PE=4 SV=1	25.5	1	344.3 (M:344.3)	3	17.6	3.73	249	7.7	Carbamidomethyl, Oxidation, Dimethyl	0.91	3	5.25
250	F6PNY0	#N/A		#N/A	Uncharacterized protein OS=Equus caballus OX=9796 PE=4 SV=1	10.3	1	341.7 (M:341.7)	2	27.8	4.48	250	4.9	Dimethyl	0.67	2	11.89
251	F6YV53	ENSECAG00000021777	ACTN4	actinin alpha 4 [Source:VGNC Symbol;Acc:VGNC:15024]	Actinin alpha 4 OS=Equus caballus OX=9796 GN=ACTN4 PE=4 SV=1	86.5	1	337.4 (M:337.4)	6	12.0	17.53	251	5.6	Carbamidomethyl, Oxidation, Dimethyl, Deamidated	1.04	6	12.50
252	F6S2F8	ENSECAG00000024980	HIST1H1C	histone H1.2 [Source:NCBI gene;Acc:100053307]	Histone cluster 1 H1 family member c OS=Equus caballus OX=9796 GN=HIST1H1C PE=3 SV=1	21.4	2	335.0 (M:335.0)	7	16.9	9.63	252	11.0	Dimethyl:2H(4), Dimethyl, Deamidated	1.39	5	26.45
253	F7DZZ9	ENSECAG00000007818	VASP	vasodilator stimulated phosphoprotein [Source:VGNC Symbol;Acc:VGNC:24885]	Vasodilator stimulated phosphoprotein OS=Equus caballus OX=9796 GN=VASP PE=3 SV=1	40.1	2	332.8 (M:332.8)	6	21.8	4.43	253	8.7	Carbamidomethyl, Oxidation, Dimethyl	0.87	6	11.40
254	F6ZI35	ENSECAG00000013388	HRG	histidine rich glycoprotein [Source:HGNC Symbol;Acc:HGNC:5181]	Uncharacterized protein OS=Equus caballus OX=9796 PE=4 SV=1	26.8	1	332.3 (M:332.3)	7	24.2	21.42	254	5.8	Dimethyl:2H(4), Dimethyl, Deamidated	0.77	4	25.81
255	F6W1T4	ENSECAG00000029021	H2A	0	Histone H2A OS=Equus caballus OX=9796 GN=LOC100063021 PE=3 SV=1	13.9	14	332.2 (M:332.2)	5	30.5	22.09	255	11.3	Dimethyl:2H(4), Dimethyl	0.85	3	31.41
256	F6YNH6	ENSECAG00000023820	CTSB	cathepsin B [Source:VGNC Symbol;Acc:VGNC:16948]	Cathepsin B OS=Equus caballus OX=9796 GN=CTSB PE=3 SV=1	37.7	1	331.5 (M:331.5)	5	21.5	1.85	256	5.6	Carbamidomethyl, Dimethyl	0.83	5	14.18
257	F6QIZ4	ENSECAG00000016464	TLN1	talin 1 [Source:VGNC Symbol;Acc:VGNC:24135]	Talin 1 OS=Equus caballus OX=9796 GN=TLN1 PE=4 SV=1	269.7	6	329.9 (M:329.9)	6	3.5	16.40	257	5.8	Dimethyl	1.09	4	8.41
258	F7E469	ENSECAG00000007161	CYP2F1	cytochrome P450 family 2 subfamily F member 1 [Source:VGNC Symbol;Acc:VGNC:50429]	Cytochrome P450 family 2 subfamily F member 1 OS=Equus caballus OX=9796 GN=CYP2F1 PE=3 SV=1	55.7	1	329.1 (M:329.1)	3	10.0	2.62	258	8.7	Oxidation, Dimethyl	0.84	3	14.18
259	F7D6B3	ENSECAG00000014760	RRBP1	ribosome binding protein 1 [Source:VGNC Symbol;Acc:VGNC:22579]	Ribosome binding protein 1 OS=Equus caballus OX=9796 GN=RRBP1 PE=4 SV=1	102.8	3	327.5 (M:327.5)	4	6.7	9.63	259	5.5	Dimethyl	0.57	3	11.62
260	F6VRJ2	#N/A	HCLS1	#N/A	Hematopoietic cell-specific Lyn substrate 1 OS=Equus caballus OX=9796 GN=HCLS1 PE=4 SV=1	52.9	2	324.8 (M:324.8)	4	7.5	4.68	260	4.8	Dimethyl:2H(4), Oxidation, Dimethyl	0.83	3	14.10
261	F6Q6X3	ENSECAG00000024788	CORO1A	coronin 1A [Source:VGNC Symbol;Acc:VGNC:16790]	Coronin OS=Equus caballus OX=9796 GN=CORO1A PE=3 SV=1	51.0	1	323.8 (M:323.8)	5	7.8	14.52	261	6.4	Carbamidomethyl, Dimethyl:2H(4), Dimethyl	1.4	3	8.83
262	F7D2U1	ENSECAG00000014867	PLBD1	phospholipase B domain containing 1 [Source:VGNC Symbol;Acc:VGNC:21533]	Phospholipase B-like OS=Equus caballus OX=9796 GN=PLBD1 PE=3 SV=1	63.8	1	322.9 (M:322.9)	4	9.2	25.25	262	9.2	Carbamidomethyl, Dimethyl	0.6	3	17.69
263	F7BL00	ENSECAG00000019243	HSD11B1	hydroxysteroid 11-beta dehydrogenase 1 [Source:VGNC Symbol;Acc:VGNC:18880]	Hydroxysteroid 11-beta dehydrogenase 1 OS=Equus caballus OX=9796 GN=HSD11B1 PE=4 SV=1	32.5	1	318.8 (M:318.8)	3	15.9	18.19	263	8.8	Carbamidomethyl, Dimethyl	0.54	3	2.66
264	F6XQQ9	#N/A	GSTA1	#N/A	Uncharacterized protein OS=Equus caballus OX=9796 GN=GSTA1 PE=3 SV=1	25.6	5	315.6 (M:315.6)	6	21.2	6.56	264	9.0	Dimethyl:2H(4), Oxidation, Dimethyl	0.66	5	39.96
265	F7DE06	ENSECAG00000019671	ANXA11	annexin A11 [Source:VGNC Symbol;Acc:VGNC:15360]	Annexin OS=Equus caballus OX=9796 GN=ANXA11 PE=3 SV=1	54.3	1	315.1 (M:315.1)	6	14.1	3.71	265	7.6	Carbamidomethyl, Dimethyl:2H(4), Dimethyl	0.98	4	8.37
266	F6Y4I1	ENSECAG00000016705	UGP2	UDP-glucose pyrophosphorylase 2 [Source:VGNC Symbol;Acc:VGNC:24778]	UTP--glucose-1-phosphate uridylyltransferase OS=Equus caballus OX=9796 GN=UGP2 PE=3 SV=1	56.2	1	314.5 (M:314.5)	3	7.6	3.98	266	7.3	Dimethyl:2H(4), Dimethyl	1.09	1
267	F7B812	ENSECAG00000009990	HTRA1	HtrA serine peptidase 1 [Source:VGNC Symbol;Acc:VGNC:18910]	HtrA serine peptidase 1 OS=Equus caballus OX=9796 GN=HTRA1 PE=4 SV=1	35.1	1	314.3 (M:314.3)	3	12.4	12.46	267	6.2	Dimethyl:2H(4), Dimethyl	1.39	2	11.25
268	F6VS95	ENSECAG00000022717	PDIA6	protein disulfide isomerase family A member 6 [Source:VGNC Symbol;Acc:VGNC:21266]	Protein disulfide isomerase family A member 6 OS=Equus caballus OX=9796 GN=PDIA6 PE=3 SV=1	48.1	1	313.2 (M:313.2)	4	12.5	16.20	268	4.9	Dimethyl	0.70	4	11.21
269	F6VGG1	ENSECAG00000001599	RPS12	ribosomal protein S12 [Source:NCBI gene;Acc:100034144]	40S ribosomal protein S12 OS=Equus caballus OX=9796 GN=RPS12 PE=3 SV=1	14.5	2	309.4 (M:309.4)	3	31.1	13.65	269	7.7	Carbamidomethyl, Oxidation, Dimethyl	0.69	3	20.41
270	F6RRV1	ENSECAG00000004201	FETUB	fetuin B [Source:VGNC Symbol;Acc:VGNC:17998]	Fetuin B OS=Equus caballus OX=9796 GN=FETUB PE=4 SV=1	40.9	1	307.9 (M:307.9)	3	6.7	355.79	270	6.2	Dimethyl:2H(4), Dimethyl	0.96	2	22.05
271	F6VEA3	ENSECAG00000011835	PSMA5	proteasome subunit alpha 5 [Source:VGNC Symbol;Acc:VGNC:21935]	Proteasome subunit alpha type OS=Equus caballus OX=9796 GN=PSMA5 PE=3 SV=1	26.4	1	307.6 (M:307.6)	2	12.9	21.03	271	4.6	Dimethyl	0.38	2	20.38
272	F6YL06	ENSECAG00000021999	GNB1	G protein subunit beta 1 [Source:VGNC Symbol;Acc:VGNC:18423]	G protein subunit beta 1 OS=Equus caballus OX=9796 GN=GNB1 PE=4 SV=1	37.3	1	307.5 (M:307.5)	2	5.9	2.38	272	5.6	Carbamidomethyl, Dimethyl:2H(4), Dimethyl, Deamidated	1.2	1
273	F6XAL9	ENSECAG00000023868	HNRNPM	heterogeneous nuclear ribonucleoprotein M [Source:VGNC Symbol;Acc:VGNC:56633]	Heterogeneous nuclear ribonucleoprotein M OS=Equus caballus OX=9796 GN=HNRNPM PE=4 SV=1	69.9	2	307.3 (M:307.3)	2	6.3	8.80	273	9.6	Oxidation, Dimethyl	1.55	1
274	F7BRA4	ENSECAG00000022437	PSMA6	proteasome subunit alpha 6 [Source:VGNC Symbol;Acc:VGNC:21936]	Proteasome subunit alpha type OS=Equus caballus OX=9796 GN=PSMA6 PE=3 SV=1	27.4	1	307.0 (M:307.0)	2	12.2	2.91	274	6.4	Dimethyl	0.64	1
275	F7AQ43	ENSECAG00000013832	DES	desmin [Source:VGNC Symbol;Acc:VGNC:17138]	Desmin OS=Equus caballus OX=9796 GN=DES PE=3 SV=1	53.4	1	303.3 (M:303.3)	6	8.1	15.38	275	5.2	Dimethyl, Deamidated	0.51	4	6.41
276	F6XLG0	ENSECAG00000038332	PNP	purine nucleoside phosphorylase [Source:NCBI gene;Acc:100072592]	Purine nucleoside phosphorylase OS=Equus caballus OX=9796 PE=3 SV=1	32.0	4	302.4 (M:302.4)	5	19.4	16.27	276	6.7	Oxidation, Dimethyl, Deamidated	1.14	5	28.36
277	F7AAI4	ENSECAG00000039613		0	Uncharacterized protein OS=Equus caballus OX=9796 PE=3 SV=1	52.4	5	302.3 (M:302.3)	8	10.6	14.10	277	5.4	Dimethyl:2H(4), Dimethyl	1.18	5	40.34
278	F7AB03	ENSECAG00000018046	GRN	granulin precursor [Source:VGNC Symbol;Acc:VGNC:18607]	Granulin precursor OS=Equus caballus OX=9796 GN=GRN PE=4 SV=1	63.2	3	301.7 (M:301.7)	4	11.0	7.87	278	6.7	Carbamidomethyl, Oxidation, Dimethyl	1.14	3	26.17
279	F6YYB1	ENSECAG00000021637	PSMB1	proteasome subunit beta 1 [Source:VGNC Symbol;Acc:VGNC:21939]	Proteasome subunit beta OS=Equus caballus OX=9796 GN=PSMB1 PE=3 SV=1	26.2	1	300.9 (M:300.9)	4	17.8	27.83	279	7.6	Dimethyl:2H(4), Oxidation, Dimethyl	0.87	4	42.64
280	F6Z7J2	ENSECAG00000017026	PRDX3	peroxiredoxin 3 [Source:VGNC Symbol;Acc:VGNC:21819]	Peroxiredoxin 3 OS=Equus caballus OX=9796 GN=PRDX3 PE=4 SV=1	28.0	1	298.0 (M:298.0)	3	10.2	19.83	280	8.3	Dimethyl, Deamidated	0.38	3	6.58
281	F6ZAK1	ENSECAG00000018419	ANXA3	annexin A3 [Source:VGNC Symbol;Acc:VGNC:15362]	Annexin OS=Equus caballus OX=9796 GN=ANXA3 PE=3 SV=1	36.2	1	295.1 (M:295.1)	7	24.1	13.07	281	7.1	Carbamidomethyl, Dimethyl:2H(4), Dimethyl, Deamidated	0.94	7	19.71
282	F6TIN6	#N/A	C1QA	#N/A	Complement C1q A chain OS=Equus caballus OX=9796 GN=C1QA PE=4 SV=1	25.7	1	293.3 (M:293.3)	2	17.3	24.49	282	8.9	Oxidation, Dimethyl	1.04	2	27.34
283	F6U904	ENSECAG00000015229	CD36	CD36 molecule [Source:VGNC Symbol;Acc:VGNC:16261]	CD36 molecule OS=Equus caballus OX=9796 GN=CD36 PE=3 SV=1	52.8	1	291.3 (M:291.3)	3	9.1	22.50	283	9.0	Carbamidomethyl, Dimethyl	1.36	3	44.80
284	F6ZBW3	ENSECAG00000022254	TPM4	tropomyosin 4 [Source:NCBI gene;Acc:100147533]	Tropomyosin alpha-4 chain OS=Equus caballus OX=9796 GN=TPM4 PE=3 SV=1	23.6	4	290.4 (M:290.4)	4	26.3	19.89	284	4.6	Carbamidomethyl, Dimethyl	0.63	4	10.44
285	F7DMG5	ENSECAG00000014994	G6PD	glucose-6-phosphate dehydrogenase [Source:VGNC Symbol;Acc:VGNC:18183]	Glucose-6-phosphate 1-dehydrogenase OS=Equus caballus OX=9796 GN=G6PD PE=3 SV=1	59.2	1	289.6 (M:289.6)	6	15.0	3.01	285	6.5	Carbamidomethyl, Dimethyl:2H(4), Oxidation, Dimethyl	1.16	5	14.08
286	F6VCB4	#N/A	H3-3A	#N/A	Histone H3 OS=Equus caballus OX=9796 PE=3 SV=1	13.9	6	289.3 (M:289.3)	3	9.0	7.15	286	11.0	Dimethyl:2H(4), Dimethyl	0.67	1
287	F6WPB4	ENSECAG00000017251	PARK7	Parkinsonism associated deglycase [Source:VGNC Symbol;Acc:VGNC:21165]	Parkinsonism associated deglycase OS=Equus caballus OX=9796 GN=PARK7 PE=4 SV=1	19.9	1	287.6 (M:287.6)	5	28.0	19.27	287	6.8	Carbamidomethyl, Oxidation, Dimethyl	0.77	5	3.24
288	F7BYD1	ENSECAG00000023715	ATP5MG	ATP synthase membrane subunit g [Source:NCBI gene;Acc:100063018]	Uncharacterized protein OS=Equus caballus OX=9796 GN=ATP5MG PE=4 SV=1	11.4	1	286.8 (M:286.8)	2	34.0	19.63	288	9.7	Dimethyl	0.47	2	12.66
289	F6Z563	ENSECAG00000023992	S100P	S100 calcium binding protein P [Source:VGNC Symbol;Acc:VGNC:22657]	S100 calcium binding protein P OS=Equus caballus OX=9796 GN=S100P PE=4 SV=1	10.6	1	286.3 (M:286.3)	5	15.3	5.26	289	5.1	Dimethyl:2H(4), Oxidation, Dimethyl	0.68	3	7.44
290	F6WWW7	ENSECAG00000016995	CAPZA1	capping actin protein of muscle Z-line subunit alpha 1 [Source:VGNC Symbol;Acc:VGNC:16049]	F-actin-capping protein subunit alpha OS=Equus caballus OX=9796 GN=CAPZA1 PE=3 SV=1	31.3	1	284.4 (M:284.4)	4	24.9	22.77	290	7.2	Carbamidomethyl, Dimethyl	1.09	4	13.28
291	F6SU04	ENSECAG00000022942	CAPN1	calpain 1 [Source:VGNC Symbol;Acc:VGNC:16037]	Calpain 1 OS=Equus caballus OX=9796 GN=CAPN1 PE=3 SV=1	81.8	2	283.7 (M:283.7)	4	6.3	21.63	291	5.6	Carbamidomethyl, Dimethyl	0.97	4	19.67
292	F7D6J7	ENSECAG00000001261	MSLN	mesothelin [Source:NCBI gene;Acc:100067178]	Uncharacterized protein OS=Equus caballus OX=9796 PE=4 SV=1	44.5	1	282.6 (M:282.6)	4	12.2	4.05	292	5.9	Dimethyl:2H(4), Dimethyl	1.01	3	6.16
293	F7DWN5	ENSECAG00000000489	GNAI2	G protein subunit alpha i2 [Source:VGNC Symbol;Acc:VGNC:18416]	G protein subunit alpha i2 OS=Equus caballus OX=9796 GN=GNAI2 PE=4 SV=1	36.2	4	280.9 (M:280.9)	5	23.7	22.85	293	5.3	Carbamidomethyl, Dimethyl:2H(4), Dimethyl	1.29	4	15.37
294	F6XBQ7	ENSECAG00000016667	CD55	CD55 molecule (Cromer blood group) [Source:NCBI gene;Acc:100057656]	Uncharacterized protein OS=Equus caballus OX=9796 PE=4 SV=1	35.7	2	279.4 (M:279.4)	4	13.7	16.16	294	7.4	Carbamidomethyl, Dimethyl, Deamidated	0.93	4	14.43
295	F7A860	ENSECAG00000006474	LGALS3	galectin 3 [Source:VGNC Symbol;Acc:VGNC:19641]	Galectin OS=Equus caballus OX=9796 GN=LGALS3 PE=4 SV=1	25.2	1	279.3 (M:279.3)	3	16.4	2.74	295	9.0	Dimethyl	1.33	2	49.35
296	F7CR40	ENSECAG00000019889	ATP6AP2	ATPase H+ transporting accessory protein 2 [Source:VGNC Symbol;Acc:VGNC:15666]	ATPase H+ transporting accessory protein 2 OS=Equus caballus OX=9796 GN=ATP6AP2 PE=4 SV=1	39.1	1	277.4 (M:277.4)	2	8.8	34.68	296	5.2	Dimethyl	0.82	1
297	F6UGL6	ENSECAG00000018845	PTBP1	polypyrimidine tract binding protein 1 [Source:VGNC Symbol;Acc:VGNC:56779]	Polypyrimidine tract binding protein 1 OS=Equus caballus OX=9796 GN=PTBP1 PE=4 SV=1	59.5	1	276.7 (M:276.7)	3	9.9	4.39	297	9.4	Dimethyl	0.73	1
298	F6Z5L1	ENSECAG00000021429	C1R	complement C1r [Source:VGNC Symbol;Acc:VGNC:15944]	Complement C1r OS=Equus caballus OX=9796 GN=C1R PE=3 SV=1	80.6	1	276.4 (M:276.4)	3	6.4	13.16	298	6.1	Carbamidomethyl, Dimethyl	1.85	3	4.93
299	F6TJS5	ENSECAG00000008256		#N/A	Uncharacterized protein OS=Equus caballus OX=9796 PE=4 SV=1	25.4	1	275.3 (M:275.3)	2	9.0	2.70	299	4.7	Carbamidomethyl, Dimethyl, Deamidated	1.68	2	4.53
300	F7BR80	ENSECAG00000009974	PON3	paraoxonase 3 [Source:VGNC Symbol;Acc:VGNC:21696]	Paraoxonase 3 OS=Equus caballus OX=9796 GN=PON3 PE=4 SV=1	38.3	1	275.0 (M:275.0)	3	10.6	21.73	300	5.7	Dimethyl	0.64	3	8.09
301	F6TJX5	ENSECAG00000007829	TPP1	tripeptidyl peptidase 1 [Source:VGNC Symbol;Acc:VGNC:24438]	Tripeptidyl peptidase 1 OS=Equus caballus OX=9796 GN=TPP1 PE=4 SV=1	61.5	1	274.8 (M:274.8)	4	6.2	4.68	301	6.2	Dimethyl:2H(4), Dimethyl	1.69	3	20.97
302	F7BFJ1	ENSECAG00000011321	F2	coagulation factor II, thrombin [Source:VGNC Symbol;Acc:VGNC:17757]	Prothrombin OS=Equus caballus OX=9796 GN=F2 PE=3 SV=1	70.4	1	272.6 (M:272.6)	6	13.0	3.10	302	5.6	Carbamidomethyl, Dimethyl	1.30	5	19.40
303	F6Z1U4	ENSECAG00000024418	GLOD4	glyoxalase domain containing 4 [Source:VGNC Symbol;Acc:VGNC:49308]	Glyoxalase domain containing 4 OS=Equus caballus OX=9796 GN=GLOD4 PE=2 SV=1	33.3	1	272.5 (M:272.5)	2	10.4	20.20	303	5.4	Dimethyl	1.01	2	18.25
304	F7C0E6	ENSECAG00000014408	PLS1	plastin 1 [Source:VGNC Symbol;Acc:VGNC:21594]	Plastin 1 OS=Equus caballus OX=9796 GN=PLS1 PE=4 SV=1	70.7	1	270.8 (M:270.8)	6	7.1	27.11	304	5.1	Carbamidomethyl, Dimethyl:2H(4), Oxidation, Dimethyl	0.62	5	52.96
305	F6WLI6	ENSECAG00000009059	ATP5PO	ATP synthase peripheral stalk subunit OSCP [Source:NCBI gene;Acc:100052131]	Uncharacterized protein OS=Equus caballus OX=9796 GN=ATP5PO PE=3 SV=1	23.4	1	270.6 (M:270.6)	3	19.7	18.39	305	10.0	Dimethyl	0.79	2	49.62
306	F6YM24	ENSECAG00000016772	NANS	N-acetylneuraminate synthase [Source:VGNC Symbol;Acc:VGNC:20556]	N-acetylneuraminate synthase OS=Equus caballus OX=9796 GN=NANS PE=4 SV=1	35.5	1	269.0 (M:269.0)	2	11.0	7.19	306	6.2	Dimethyl	1.04	1
307	F6PKE1	ENSECAG00000017497	TF	#N/A	Uncharacterized protein OS=Equus caballus OX=9796 PE=4 SV=1	37.5	1	268.1 (M:268.1)	4	13.5	8.80	307	7.9	Carbamidomethyl, Dimethyl, Deamidated	0.45	4	157.33
308	F6W3T1	ENSECAG00000020669	LDHA	lactate dehydrogenase A [Source:VGNC Symbol;Acc:VGNC:19618]	L-lactate dehydrogenase OS=Equus caballus OX=9796 GN=LDHA PE=3 SV=1	37.0	2	268.0 (M:268.0)	6	14.3	3.51	308	8.6	Carbamidomethyl, Dimethyl:2H(4), Dimethyl	1.16	5	32.33
309	F6Z1Z7	ENSECAG00000009573	RPS3A	ribosomal protein S3A [Source:VGNC Symbol;Acc:VGNC:49260]	40S ribosomal protein S3a OS=Equus caballus OX=9796 GN=RPS3A PE=3 SV=1	29.9	1	264.6 (M:264.6)	2	9.8	3.47	309	10.4	Carbamidomethyl, Dimethyl	1.11	2	8.63
310	F6PTV7	ENSECAG00000010267	CD44	CD44 molecule [Source:VGNC Symbol;Acc:VGNC:59434]	CD44 antigen OS=Equus caballus OX=9796 GN=CD44 PE=4 SV=1	77.0	2	264.2 (M:264.2)	4	6.5	17.04	310	5.2	Carbamidomethyl, Oxidation, Dimethyl	0.55	3	24.97
311	F6S981	ENSECAG00000012660	DRA	MHC class II DR alpha chain [Source:NCBI gene;Acc:100051944]	MHC class II antigen OS=Equus caballus OX=9796 GN=HLA-DRA PE=2 SV=1	28.5	4	262.9 (M:262.9)	3	16.1	26.36	311	4.9	Dimethyl	2.01	2	69.53
312	F7B994	ENSECAG00000006082	AKR7A3	aflatoxin B1 aldehyde reductase member 3 [Source:NCBI gene;Acc:100146563]	Uncharacterized protein OS=Equus caballus OX=9796 PE=4 SV=1	36.5	2	259.7 (M:259.7)	3	20.2	25.39	312	6.3	Oxidation, Dimethyl	1.43	3	27.06
313	F6RM82	ENSECAG00000010117	S100A9	S100 calcium binding protein A9 [Source:NCBI gene;Acc:100061730]	Protein S100 OS=Equus caballus OX=9796 GN=S100A9 PE=3 SV=1	14.8	1	254.1 (M:254.1)	4	20.6	5.51	313	6.3	Dimethyl:2H(4), Dimethyl	1.56	2	0.81
314	F7D4R2	ENSECAG00000014218	SIGLEC1	sialic acid binding Ig like lectin 1 [Source:VGNC Symbol;Acc:VGNC:22977]	Sialic acid binding Ig like lectin 1 OS=Equus caballus OX=9796 GN=SIGLEC1 PE=4 SV=1	177.6	3	252.3 (M:252.3)	4	4.0	8.22	314	5.9	Carbamidomethyl, Dimethyl	0.77	2	21.52
315	F7C871	ENSECAG00000023517	FAM49B	family with sequence similarity 49 member B [Source:VGNC Symbol;Acc:VGNC:17878]	Family with sequence similarity 49 member B OS=Equus caballus OX=9796 GN=FAM49B PE=4 SV=1	36.7	1	250.2 (M:250.2)	3	15.4	12.28	315	5.7	Dimethyl	0.89	3	15.04
316	B8K2M6	ENSECAG00000013874	SPARC	secreted protein acidic and cysteine rich [Source:VGNC Symbol;Acc:VGNC:23478]	SPARC OS=Equus caballus OX=9796 GN=SPARC PE=2 SV=1	34.5	1	248.0 (M:248.0)	3	12.2	10.94	316	4.7	Carbamidomethyl, Dimethyl	1.15	2	19.93
317	F6XNT7	ENSECAG00000016754		0	Uncharacterized protein OS=Equus caballus OX=9796 PE=3 SV=1	20.4	1	245.8 (M:245.8)	3	25.1	5.33	317	5.8	Oxidation, Dimethyl	0.68	2	0.53
318	F6PT33	ENSECAG00000021586	FBP1	fructose-bisphosphatase 1 [Source:VGNC Symbol;Acc:VGNC:59252]	Fructose-bisphosphatase 1 OS=Equus caballus OX=9796 GN=FBP1 PE=3 SV=1	30.6	1	244.5 (M:244.5)	2	12.5	7.95	318	6.2	Dimethyl	0.68	2	20.54
319	F7CE45	ENSECAG00000020128	ACAT1	acetyl-CoA acetyltransferase 1 [Source:VGNC Symbol;Acc:VGNC:14971]	Acetyl-CoA acetyltransferase 1 OS=Equus caballus OX=9796 GN=ACAT1 PE=3 SV=1	42.8	1	244.0 (M:244.0)	3	13.1	22.59	319	8.4	Dimethyl	0.8	2	31.99
320	F7CZW9	ENSECAG00000010963	SERPING1	serpin family G member 1 [Source:VGNC Symbol;Acc:VGNC:22861]	Serpin family G member 1 OS=Equus caballus OX=9796 GN=SERPING1 PE=3 SV=1	52.6	1	243.7 (M:243.7)	4	10.3	4.88	320	6.9	Dimethyl:2H(4), Oxidation, Dimethyl	0.8	3	96.06
321	F7DTV1	ENSECAG00000000344	PON1	paraoxonase 1 [Source:VGNC Symbol;Acc:VGNC:21694]	Paraoxonase 1 OS=Equus caballus OX=9796 GN=PON1 PE=4 SV=1	40.2	1	243.3 (M:243.3)	2	7.3	19.22	321	5.3	Dimethyl	0.93	2	41.00
322	F6TF34	ENSECAG00000001129	HMOX1	heme oxygenase 1 [Source:VGNC Symbol;Acc:VGNC:18814]	Heme oxygenase 1 OS=Equus caballus OX=9796 GN=HMOX1 PE=4 SV=1	32.5	1	240.7 (M:240.7)	6	21.3	10.10	322	8.5	Dimethyl	1.59	5	238.48
323	F6V3X9	ENSECAG00000022546	MAN2B1	mannosidase alpha class 2B member 1 [Source:NCBI gene;Acc:100064359]	Uncharacterized protein OS=Equus caballus OX=9796 PE=4 SV=1	108.9	1	239.0 (M:239.0)	3	4.7	17.70	323	6.6	Dimethyl	0.68	1
324	F6PL63	ENSECAG00000017316	BPIFB4	BPI fold containing family B member 4 [Source:VGNC Symbol;Acc:VGNC:15871]	BPI fold containing family B member 4 OS=Equus caballus OX=9796 GN=BPIFB4 PE=4 SV=1	61.3	1	238.8 (M:238.8)	2	5.4	23.68	324	5.1	Dimethyl	0.81	2	9.95
325	F6ZTR4	ENSECAG00000010942	TPM3	tropomyosin 3 [Source:VGNC Symbol;Acc:VGNC:24435]	Tropomyosin 3 OS=Equus caballus OX=9796 GN=TPM3 PE=3 SV=1	32.9	1	238.6 (M:238.6)	4	16.5	5.42	325	4.5	Dimethyl	0.61	4	10.47
326	F6X9D3	ENSECAG00000021950	NPM1	nucleophosmin 1 [Source:VGNC Symbol;Acc:VGNC:20841]	Nucleophosmin 1 OS=Equus caballus OX=9796 GN=NPM1 PE=4 SV=1	32.6	1	238.5 (M:238.5)	3	20.4	4.90	326	4.6	Oxidation, Dimethyl	1.48	1
327	F6T323	ENSECAG00000015872	PRSS2	anionic trypsin [Source:NCBI gene;Acc:100055297]	Uncharacterized protein OS=Equus caballus OX=9796 GN=LOC100055297 PE=3 SV=1	27.1	1	237.8 (M:237.8)	3	7.9	267.37	327	5.2	Dimethyl:2H(4), Dimethyl, Deamidated	0.28	1
328	F6QYS3	ENSECAG00000008545	ECM1	extracellular matrix protein 1 [Source:VGNC Symbol;Acc:VGNC:17409]	Extracellular matrix protein 1 OS=Equus caballus OX=9796 GN=ECM1 PE=4 SV=1	60.8	1	237.1 (M:237.1)	6	9.4	10.07	328	6.1	Dimethyl, Deamidated	0.84	6	23.04
329	F7DSU8	ENSECAG00000000796	CETN2	centrin 2 [Source:VGNC Symbol;Acc:VGNC:16447]	Centrin 2 OS=Equus caballus OX=9796 GN=CETN2 PE=4 SV=1	19.6	1	235.7 (M:235.7)	3	25.1	2.09	329	4.8	Dimethyl	0.58	2	11.67
330	F7CDB4	ENSECAG00000000095	GOT1	glutamic-oxaloacetic transaminase 1 [Source:VGNC Symbol;Acc:VGNC:49459]	Aspartate aminotransferase OS=Equus caballus OX=9796 GN=GOT1 PE=4 SV=1	46.3	2	233.9 (M:233.9)	2	3.4	18.83	330	7.1	Dimethyl	0.56	2	0.10
331	F7ABU3	ENSECAG00000005265	NAAA	N-acylethanolamine acid amidase [Source:VGNC Symbol;Acc:VGNC:20534]	N-acylethanolamine acid amidase OS=Equus caballus OX=9796 GN=NAAA PE=4 SV=1	36.3	1	233.7 (M:233.7)	2	12.0	16.01	331	7.3	Dimethyl	0.74	2	14.71
332	F7BBJ0	ENSECAG00000013788	ARHGDIB	Rho GDP dissociation inhibitor beta [Source:VGNC Symbol;Acc:VGNC:15481]	Rho GDP dissociation inhibitor beta OS=Equus caballus OX=9796 GN=ARHGDIB PE=2 SV=1	22.8	1	231.3 (M:231.3)	4	36.5	12.03	332	5.1	Carbamidomethyl, Oxidation, Dimethyl	1.22	3	12.49
333	F6PH57	ENSECAG00000012891	ARPC4	actin related protein 2/3 complex subunit 4 [Source:HGNC Symbol;Acc:HGNC:707]	Actin-related protein 2/3 complex subunit 4 OS=Equus caballus OX=9796 GN=ARPC4 PE=3 SV=1	19.7	1	231.2 (M:231.2)	4	26.2	24.32	333	9.4	Carbamidomethyl, Dimethyl	0.96	1
334	F6UF75	ENSECAG00000008221	S100A4	S100 calcium binding protein A4 [Source:VGNC Symbol;Acc:VGNC:22653]	Protein S100 OS=Equus caballus OX=9796 GN=S100A4 PE=3 SV=1	11.8	1	227.7 (M:227.7)	4	26.7	10.62	334	5.9	Oxidation, Dimethyl	0.80	4	42.33
335	F7B1T3	ENSECAG00000018830	DYNLRB2	dynein light chain roadblock-type 2 [Source:VGNC Symbol;Acc:VGNC:51177]	Dynein light chain roadblock OS=Equus caballus OX=9796 GN=DYNLRB2 PE=3 SV=1	10.9	1	226.1 (M:226.1)	2	29.2	15.05	335	7.0	Oxidation, Dimethyl	0.55	2	7.52
336	F6V5A0	ENSECAG00000015572	HSD17B10	#N/A	Hydroxysteroid 17-beta dehydrogenase 10 OS=Equus caballus OX=9796 GN=HSD17B10 PE=3 SV=1	27.1	1	225.6 (M:225.6)	4	24.1	20.61	336	8.9	Oxidation, Dimethyl	0.6	1
337	F6WFS0	ENSECAG00000021383	EFNA1	ephrin A1 [Source:VGNC Symbol;Acc:VGNC:17447]	Ephrin A1 OS=Equus caballus OX=9796 GN=EFNA1 PE=3 SV=1	22.7	1	223.2 (M:223.2)	3	15.4	4.86	337	6.3	Carbamidomethyl, Dimethyl	0.84	3	11.59
338	F6ZI08	ENSECAG00000022305	TSPAN1	tetraspanin 1 [Source:VGNC Symbol;Acc:VGNC:58264]	Tetraspanin OS=Equus caballus OX=9796 GN=TSPAN1 PE=3 SV=1	19.1	1	222.7 (M:222.7)	2	10.2	16.45	338	7.7	Carbamidomethyl, Dimethyl:2H(4), Dimethyl	0.92	1
339	F7C0D9	ENSECAG00000014646	KNG1	kininogen 1 [Source:VGNC Symbol;Acc:VGNC:19498]	Kininogen 1 OS=Equus caballus OX=9796 GN=KNG1 PE=4 SV=1	71.4	2	222.5 (M:222.5)	3	5.0	15.48	339	6.1	Carbamidomethyl, Dimethyl:2H(4), Dimethyl	0.81	2	0.71
340	F7BUV8	ENSECAG00000019868	C1QB	complement C1q B chain [Source:VGNC Symbol;Acc:VGNC:15937]	Adiponectin A OS=Equus caballus OX=9796 GN=C1QB PE=4 SV=1	26.5	1	221.9 (M:221.9)	3	15.1	11.05	340	9.6	Carbamidomethyl, Oxidation, Dimethyl	0.92	3	5.52
341	F7C456	ENSECAG00000015104	CD177	CD177 antigen [Source:NCBI gene;Acc:100069985]	Uncharacterized protein OS=Equus caballus OX=9796 PE=4 SV=1	69.0	1	221.5 (M:221.5)	3	7.9	14.02	341	5.8	Carbamidomethyl, Dimethyl, Deamidated	1.47	2	33.58
342	F6XC16	ENSECAG00000016700	VAT1	vesicle amine transport 1 [Source:VGNC Symbol;Acc:VGNC:24886]	Vesicle amine transport 1 OS=Equus caballus OX=9796 GN=VAT1 PE=4 SV=1	42.6	1	220.3 (M:220.3)	3	11.8	15.65	342	6.0	Carbamidomethyl, Oxidation, Dimethyl	1.01	3	28.50
343	F6ZPI6	ENSECAG00000009794	CD46	membrane cofactor protein [Source:NCBI gene;Acc:100057176]	Uncharacterized protein OS=Equus caballus OX=9796 PE=4 SV=1	32.3	2	220.1 (M:220.1)	2	11.9	17.71	343	6.8	Carbamidomethyl, Dimethyl	0.77	2	17.94
344	F6PH38	ENSECAG00000010239	FGB	fibrinogen beta chain [Source:VGNC Symbol;Acc:VGNC:50694]	Fibrinogen beta chain OS=Equus caballus OX=9796 GN=FGB PE=4 SV=1	55.7	1	219.9 (M:219.9)	3	8.0	20.37	344	8.6	Carbamidomethyl, Oxidation, Dimethyl	1.45	3	6.00
345	F6XMS1	ENSECAG00000016568	CS	citrate synthase [Source:VGNC Symbol;Acc:VGNC:16891]	Citrate synthase OS=Equus caballus OX=9796 GN=CS PE=3 SV=1	51.8	1	219.3 (M:219.3)	4	12.4	18.71	345	8.6	Dimethyl:2H(4), Oxidation, Dimethyl	0.88	3	16.03
346	F6TBM0	ENSECAG00000008173	HSD17B11	hydroxysteroid 17-beta dehydrogenase 11 [Source:VGNC Symbol;Acc:VGNC:18883]	Hydroxysteroid 17-beta dehydrogenase 11 OS=Equus caballus OX=9796 GN=HSD17B11 PE=3 SV=1	33.9	1	214.5 (M:214.5)	3	12.7	12.89	346	9.4	Dimethyl, Deamidated	1.62	3	178.55
347	F6QCV1	ENSECAG00000010224	H2AFY	H2A histone family member Y [Source:HGNC Symbol;Acc:HGNC:4740]	Core histone macro-H2A OS=Equus caballus OX=9796 GN=H2AFY PE=4 SV=1	39.7	2	213.3 (M:213.3)	3	12.9	2.86	347	9.8	Dimethyl	1.13	2	40.24
348	F6YIH6	ENSECAG00000016503	MLF1	myeloid leukemia factor 1 [Source:HGNC Symbol;Acc:HGNC:7125]	Myeloid leukemia factor 1 OS=Equus caballus OX=9796 GN=MLF1 PE=4 SV=1	30.7	1	213.3 (M:213.3)	3	13.7	16.34	348	9.7	Dimethyl	0.36	3	14.56
349	F7CBN0	ENSECAG00000000223	AKR1A1	#N/A	Alcohol dehydrogenase (NADP+)-like protein OS=Equus caballus OX=9796 GN=AKR1A1 PE=2 SV=1	36.6	1	213.1 (M:213.1)	4	11.4	17.86	349	6.3	Dimethyl:2H(4), Dimethyl	1.75	4	58.33
350	F6XXH8	ENSECAG00000016937	PHB2	prohibitin 2 [Source:VGNC Symbol;Acc:VGNC:21369]	Prohibitin 2 OS=Equus caballus OX=9796 GN=PHB2 PE=4 SV=1	32.9	1	212.0 (M:212.0)	3	12.6	17.18	350	9.8	Dimethyl	0.48	2	5.97
351	F6YAZ0	ENSECAG00000009487	ATP5PD	ATP synthase peripheral stalk subunit d [Source:VGNC Symbol;Acc:VGNC:15662]	ATP synthase subunit d, mitochondrial OS=Equus caballus OX=9796 GN=ATP5PD PE=3 SV=1	18.5	1	211.2 (M:211.2)	3	24.2	24.88	351	5.4	Dimethyl	0.52	3	36.36
352	Q4AEE3	#N/A	DNASE1	#N/A	Deoxyribonuclease-1 OS=Equus caballus OX=9796 GN=DNASE1 PE=2 SV=1	31.7	2	210.0 (M:210.0)	2	9.6	4.93	352	4.5	Dimethyl	0.33	1
353	F7DQS6	ENSECAG00000010786	PGAM1	phosphoglycerate mutase 1 [Source:VGNC Symbol;Acc:VGNC:57003]	Phosphoglycerate mutase 1 OS=Equus caballus OX=9796 GN=PGAM1 PE=4 SV=1	23.7	1	209.9 (M:209.9)	3	16.8	31.32	353	6.6	Carbamidomethyl, Dimethyl:2H(4), Dimethyl	0.97	2	10.40
354	F7AJE4	#N/A		#N/A	Uncharacterized protein OS=Equus caballus OX=9796 PE=4 SV=1	9.4	4	207.6 (M:207.6)	3	9.7	10.89	354	4.9	Dimethyl, Deamidated	0.67	3	3.60
355	F7D301	ENSECAG00000000716	RAB11B	RAB11B, member RAS oncogene family [Source:VGNC Symbol;Acc:VGNC:22084]	RAB11B, member RAS oncogene family OS=Equus caballus OX=9796 GN=RAB11B PE=4 SV=1	19.6	2	207.3 (M:207.3)	3	20.2	18.53	355	6.1	Dimethyl	0.51	2	13.51
356	H9GZQ2	ENSECAG00000002540		0	Uncharacterized protein OS=Equus caballus OX=9796 PE=4 SV=1	10.3	1	206.9 (M:206.9)	2	22.4	13.02	356	8.9	Carbamidomethyl, Dimethyl, Deamidated
357	F7AX54	ENSECAG00000005145	MYL1	myosin light chain 1 [Source:VGNC Symbol;Acc:VGNC:20482]	Myosin light chain 6 OS=Equus caballus OX=9796 GN=MYL6 PE=4 SV=1	16.9	2	204.7 (M:204.7)	6	29.1	3.35	357	4.4	Dimethyl:2H(4), Oxidation, Dimethyl	1.07	5	3.71
358	A5YBL8	#N/A	PPIB	#N/A	Peptidyl-prolyl cis-trans isomerase OS=Equus caballus OX=9796 GN=PPIB PE=1 SV=1	23.8	1	203.7 (M:203.7)	4	21.8	18.39	358	9.3	Oxidation, Dimethyl	0.71	3	6.51
359	F7AC72	ENSECAG00000019111	CD163	CD163 molecule [Source:VGNC Symbol;Acc:VGNC:16247]	CD163 molecule OS=Equus caballus OX=9796 GN=CD163 PE=4 SV=1	99.7	1	202.4 (M:202.4)	5	7.7	3.81	359	5.8	Carbamidomethyl, Dimethyl	0.69	3	35.29
360	F6X1I8	ENSECAG00000016475	HPX	hemopexin [Source:VGNC Symbol;Acc:VGNC:18866]	Hemopexin OS=Equus caballus OX=9796 GN=HPX PE=3 SV=1	51.3	1	199.0 (M:199.0)	4	14.1	11.82	360	7.6	Carbamidomethyl, Oxidation, Dimethyl	1.72	3	59.57
361	F7CW51	ENSECAG00000015053	SDCBP	syndecan binding protein [Source:VGNC Symbol;Acc:VGNC:22765]	Syndecan binding protein OS=Equus caballus OX=9796 GN=SDCBP PE=4 SV=1	32.6	1	197.8 (M:197.8)	3	15.1	21.30	361	7.0	Carbamidomethyl, Dimethyl	1.29	3	21.75
362	F6S535	ENSECAG00000008831	TMED10	transmembrane p24 trafficking protein 10 [Source:VGNC Symbol;Acc:VGNC:24168]	Transmembrane p24 trafficking protein 10 OS=Equus caballus OX=9796 GN=TMED10 PE=3 SV=1	24.7	1	196.3 (M:196.3)	2	13.2	12.01	362	6.0	Oxidation, Dimethyl
363	F6Y205	ENSECAG00000008826	SQOR	sulfide quinone oxidoreductase [Source:NCBI gene;Acc:100070480]	Uncharacterized protein OS=Equus caballus OX=9796 GN=SQOR PE=4 SV=1	50.2	1	196.2 (M:196.2)	2	7.1	5.23	363	9.3	Carbamidomethyl, Dimethyl	0.80	2	7.63
364	F6Q8B3	ENSECAG00000012559	RAB7A	RAB7A, member RAS oncogene family [Source:VGNC Symbol;Acc:VGNC:22126]	RAB7A, member RAS oncogene family OS=Equus caballus OX=9796 GN=RAB7A PE=4 SV=1	23.4	1	195.2 (M:195.2)	3	12.1	22.19	364	6.4	Dimethyl:2H(4), Dimethyl	0.83	2	11.37
365	F6Z3G9	ENSECAG00000016508	HK3	hexokinase 3 [Source:VGNC Symbol;Acc:VGNC:18797]	Hexokinase 3 OS=Equus caballus OX=9796 GN=HK3 PE=3 SV=1	98.8	1	195.0 (M:195.0)	3	3.6	7.98	365	5.0	Carbamidomethyl, Dimethyl:2H(4), Dimethyl	1.31	2	5.66
366	F6U991	ENSECAG00000011797	SOD2	superoxide dismutase 2 [Source:NCBI gene;Acc:100034223]	Superoxide dismutase OS=Equus caballus OX=9796 PE=3 SV=1	24.3	3	194.2 (M:194.2)	2	12.8	19.88	366	8.4	Dimethyl	0.43	2	0.00
367	F7B3I5	ENSECAG00000022497	AFM	afamin [Source:VGNC Symbol;Acc:VGNC:15149]	Afamin OS=Equus caballus OX=9796 GN=AFM PE=4 SV=1	67.8	1	192.6 (M:192.6)	2	5.6	25.31	367	5.4	Dimethyl	0.88	2	12.37
368	F7C6T2	ENSECAG00000010633	AHCY	#N/A	Adenosylhomocysteinase OS=Equus caballus OX=9796 PE=3 SV=1	47.6	2	191.9 (M:191.9)	3	8.8	14.21	368	6.1	Dimethyl	0.99	2	19.44
369	F7A0N8	ENSECAG00000018626	PPP2R1A	protein phosphatase 2 scaffold subunit Aalpha [Source:VGNC Symbol;Acc:VGNC:21773]	Protein phosphatase 2 scaffold subunit Aalpha OS=Equus caballus OX=9796 GN=PPP2R1A PE=4 SV=1	65.3	1	191.0 (M:191.0)	2	5.6	4.59	369	4.9	Oxidation, Dimethyl	1.27	2	3.08
370	C6L1J5	ENSECAG00000011331	LDHB	lactate dehydrogenase B [Source:VGNC Symbol;Acc:VGNC:19619]	L-lactate dehydrogenase OS=Equus caballus OX=9796 GN=LDHB PE=2 SV=1	36.5	1	189.2 (M:189.2)	6	19.5	5.63	370	5.8	Carbamidomethyl, Dimethyl:2H(4), Dimethyl	1.32	5	28.55
371	F6X285	ENSECAG00000016785	ERP44	endoplasmic reticulum protein 44 [Source:VGNC Symbol;Acc:VGNC:17676]	Endoplasmic reticulum protein 44 OS=Equus caballus OX=9796 GN=ERP44 PE=4 SV=1	44.6	2	187.7 (M:187.7)	2	7.8	9.25	371	5.0	Carbamidomethyl, Dimethyl	0.81	1
372	F6YXD8	#N/A	NUCB2	#N/A	Nucleobindin 2 OS=Equus caballus OX=9796 GN=NUCB2 PE=4 SV=1	50.2	2	187.6 (M:187.6)	2	5.2	24.35	372	5.1	Dimethyl	0.61	1
373	F6U5V3	ENSECAG00000020874	TCN2	transcobalamin 2 [Source:VGNC Symbol;Acc:VGNC:23960]	Transcobalamin 2 OS=Equus caballus OX=9796 GN=TCN2 PE=4 SV=1	47.7	1	184.6 (M:184.6)	2	7.0	26.10	373	8.0	Carbamidomethyl, Dimethyl	1.70	2	29.46
374	H9GZN7	#N/A		#N/A	Uncharacterized protein OS=Equus caballus OX=9796 PE=4 SV=1	7.3	2	184.5 (M:184.5)	2	47.8	9.14	374	8.8	Carbamidomethyl, Dimethyl, Deamidated	0.75	1
375	F7DZ82	ENSECAG00000019476	ACTN1	actinin alpha 1 [Source:VGNC Symbol;Acc:VGNC:15022]	Actinin alpha 1 OS=Equus caballus OX=9796 GN=ACTN1 PE=4 SV=1	98.5	2	183.9 (M:183.9)	5	6.1	19.12	375	5.4	Carbamidomethyl, Dimethyl:2H(4), Dimethyl	1.2	2	17.89
376	F6V2B6	ENSECAG00000008311	CHMP4B	charged multivesicular body protein 4B [Source:VGNC Symbol;Acc:VGNC:51521]	Charged multivesicular body protein 4B OS=Equus caballus OX=9796 GN=CHMP4B PE=3 SV=1	18.1	2	183.7 (M:183.7)	3	18.6	21.06	376	4.3	Dimethyl:2H(4), Dimethyl	0.94	2	14.98
377	F6Z0C6	ENSECAG00000009344	HNRNPD	#N/A	Heterogeneous nuclear ribonucleoprotein D OS=Equus caballus OX=9796 GN=HNRNPD PE=4 SV=1	29.4	2	182.0 (M:182.0)	2	12.0	20.56	377	9.4	Carbamidomethyl, Dimethyl	0.62	2	19.37
378	F7APS1	#N/A		#N/A	Uncharacterized protein OS=Equus caballus OX=9796 GN=LOC100050835 PE=4 SV=1	11.1	2	180.5 (M:180.5)	2	24.5	18.74	378	6.9	Dimethyl, Deamidated	0.68	2	1.20
379	F6VCE9	ENSECAG00000015427	ALAD	aminolevulinate dehydratase [Source:VGNC Symbol;Acc:VGNC:15222]	Delta-aminolevulinic acid dehydratase OS=Equus caballus OX=9796 GN=ALAD PE=3 SV=1	36.0	1	180.2 (M:180.2)	2	7.9	15.87	379	6.5	Carbamidomethyl, Dimethyl	0.66	2	1.56
380	F6YK14	ENSECAG00000024091	EIF4B	eukaryotic translation initiation factor 4B [Source:VGNC Symbol;Acc:VGNC:17501]	Eukaryotic translation initiation factor 4B OS=Equus caballus OX=9796 GN=EIF4B PE=4 SV=1	68.9	1	180.2 (M:180.2)	2	5.4	8.02	380	5.6	Dimethyl	0.56	1
381	F7B5W5	#N/A	CHST4	#N/A	Sulfotransferase OS=Equus caballus OX=9796 GN=CHST4 PE=3 SV=1	45.8	1	180.1 (M:180.1)	4	9.2	20.51	381	9.5	Carbamidomethyl, Dimethyl:2H(4), Oxidation, Dimethyl	1.30	3	4.13
382	F7DV13	ENSECAG00000016446	FAM3B	#N/A	Family with sequence similarity 3 member B OS=Equus caballus OX=9796 GN=FAM3B PE=4 SV=1	26.1	1	180.1 (M:180.1)	2	11.5	1.61	382	9.0	Oxidation, Dimethyl	1.79	2	68.64
383	F7CQT0	#N/A	FASN	#N/A	Fatty acid synthase OS=Equus caballus OX=9796 GN=FASN PE=4 SV=1	272.3	2	180.0 (M:180.0)	2	1.2	2.99	383	6.0	Carbamidomethyl, Dimethyl	1.47	1
384	F6YQJ0	ENSECAG00000008847	CYP2A13	cytochrome P450, family 2, subfamily A, polypeptide 13 [Source:NCBI gene;Acc:100064882]	Uncharacterized protein OS=Equus caballus OX=9796 GN=LOC100146413 PE=3 SV=1	56.7	2	178.1 (M:178.1)	5	11.9	17.88	384	9.2	Oxidation, Dimethyl	0.46	4	31.74
385	F6U5R1	ENSECAG00000020726	FH	fumarate hydratase [Source:VGNC Symbol;Acc:VGNC:18033]	Fumarate hydratase OS=Equus caballus OX=9796 GN=FH PE=3 SV=1	49.9	1	177.8 (M:177.8)	2	7.9	16.26	385	7.0	Dimethyl	0.87	2	1.73
386	F6PNM1	ENSECAG00000017831	SDF4	stromal cell derived factor 4 [Source:VGNC Symbol;Acc:VGNC:22770]	Stromal cell derived factor 4 OS=Equus caballus OX=9796 GN=SDF4 PE=4 SV=1	42.1	1	177.8 (M:177.8)	2	3.6	3.15	386	4.8	Dimethyl:2H(4), Dimethyl	1.49	1
387	F6THP3	#N/A		#N/A	Uncharacterized protein OS=Equus caballus OX=9796 PE=4 SV=1	12.2	1	176.9 (M:176.9)	2	24.3	6.91	387	9.3	Carbamidomethyl, Dimethyl	1.15	2	18.37
388	F7CJW5	ENSECAG00000020104	ARSA	arylsulfatase A [Source:VGNC Symbol;Acc:VGNC:49487]	Arylsulfatase A OS=Equus caballus OX=9796 GN=ARSA PE=4 SV=1	53.7	1	175.9 (M:175.9)	2	4.9	29.16	388	5.5	Oxidation, Dimethyl	0.55	1
389	F7BPX8	ENSECAG00000004288	CTSV	cathepsin V [Source:HGNC Symbol;Acc:HGNC:2538]	Uncharacterized protein OS=Equus caballus OX=9796 GN=LOC100061234 PE=3 SV=1	37.4	1	175.1 (M:175.1)	2	11.1	17.88	389	6.2	Carbamidomethyl, Dimethyl	0.74	1
390	F7BLK5	ENSECAG00000003636	ERAP1	endoplasmic reticulum aminopeptidase 1 [Source:VGNC Symbol;Acc:VGNC:17646]	Aminopeptidase OS=Equus caballus OX=9796 GN=ERAP1 PE=3 SV=1	107.8	1	170.1 (M:170.1)	2	3.0	24.17	390	6.1	Dimethyl	0.69	2	6.02
391	F7BA85	ENSECAG00000010479	HK1	hexokinase 1 [Source:VGNC Symbol;Acc:VGNC:18796]	Hexokinase 1 OS=Equus caballus OX=9796 GN=HK1 PE=3 SV=1	102.2	1	168.6 (M:168.6)	2	2.2	22.23	391	6.4	Dimethyl	1.57	2	21.85
392	F6U3H1	#N/A	RPSA	#N/A	40S ribosomal protein SA OS=Equus caballus OX=9796 GN=RPSA PE=3 SV=1	32.7	3	165.4 (M:165.4)	3	21.1	4.00	392	4.6	Carbamidomethyl, Dimethyl	1.08	3	22.82
393	F7AX30	ENSECAG00000022570	RAC2	Rac family small GTPase 2 [Source:VGNC Symbol;Acc:VGNC:49130]	Rac family small GTPase 2 OS=Equus caballus OX=9796 GN=RAC2 PE=4 SV=1	21.4	2	165.1 (M:165.1)	4	17.2	15.98	393	7.5	Carbamidomethyl, Dimethyl:2H(4), Dimethyl	1.27	3	1.82
394	F6REI4	ENSECAG00000011882	THOP1	thimet oligopeptidase 1 [Source:VGNC Symbol;Acc:VGNC:24088]	Thimet oligopeptidase 1 OS=Equus caballus OX=9796 GN=THOP1 PE=3 SV=1	76.9	2	165.0 (M:165.0)	2	5.0	29.06	394	5.8	Dimethyl, Deamidated	1.38	2	17.85
395	F7BQS3	ENSECAG00000010007	GRB2	growth factor receptor bound protein 2 [Source:VGNC Symbol;Acc:VGNC:18570]	Growth factor receptor bound protein 2 OS=Equus caballus OX=9796 GN=GRB2 PE=4 SV=1	25.2	1	164.8 (M:164.8)	2	12.0	26.98	395	5.9	Dimethyl	1.05	2	0.22
396	F6T0M8	ENSECAG00000010447	EFEMP1	EGF containing fibulin extracellular matrix protein 1 [Source:VGNC Symbol;Acc:VGNC:17442]	EGF containing fibulin extracellular matrix protein 1 OS=Equus caballus OX=9796 GN=EFEMP1 PE=4 SV=1	54.2	2	163.5 (M:163.5)	4	10.0	3.51	396	4.9	Carbamidomethyl, Oxidation, Dimethyl	1.1	3	17.42
397	F6X2T0	ENSECAG00000017083	GPRC5C	G protein-coupled receptor class C group 5 member C [Source:VGNC Symbol;Acc:VGNC:56431]	G protein-coupled receptor class C group 5 member C OS=Equus caballus OX=9796 GN=GPRC5C PE=4 SV=1	49.5	1	163.0 (M:163.0)	4	11.5	14.87	397	8.7	Oxidation, Dimethyl	0.87	4	11.11
398	F6WQF0	ENSECAG00000015514	PLEC	plectin [Source:VGNC Symbol;Acc:VGNC:21553]	Plectin OS=Equus caballus OX=9796 GN=PLEC PE=4 SV=1	503.1	6	161.1 (M:161.1)	5	1.6	21.05	398	5.8	Dimethyl	1.39	4	104.53
399	F7E2S8	ENSECAG00000006545	NSFL1C	NSFL1 cofactor [Source:VGNC Symbol;Acc:VGNC:20901]	NSFL1 cofactor OS=Equus caballus OX=9796 GN=NSFL1C PE=4 SV=1	36.7	1	160.7 (M:160.7)	2	12.5	24.96	399	5.3	Dimethyl	0.6	1
400	F7BV56	ENSECAG00000006756	MYH14	myosin heavy chain 14 [Source:VGNC Symbol;Acc:VGNC:55230]	Myosin heavy chain 14 OS=Equus caballus OX=9796 GN=MYH14 PE=3 SV=1	210.5	1	158.0 (M:158.0)	2	1.4	17.39	400	6.5	Dimethyl	1.23	2	38.20
401	F6WZW6	ENSECAG00000024086	PSMA1	proteasome subunit alpha 1 [Source:VGNC Symbol;Acc:VGNC:59416]	Proteasome subunit alpha type OS=Equus caballus OX=9796 GN=PSMA1 PE=3 SV=1	29.6	1	157.7 (M:157.7)	2	7.6	13.12	401	6.0	Dimethyl	0.69	2	5.69
402	F7CU44	ENSECAG00000010913		#N/A	Uncharacterized protein OS=Equus caballus OX=9796 PE=3 SV=1	38.8	1	157.3 (M:157.3)	2	7.0	12.21	402	5.4	Dimethyl, Deamidated	0.91	2	0.75
403	F6WQI9	ENSECAG00000003030	RPN1	ribophorin I [Source:VGNC Symbol;Acc:VGNC:22534]	Dolichyl-diphosphooligosaccharide--protein glycosyltransferase subunit 1 OS=Equus caballus OX=9796 GN=RPN1 PE=3 SV=1	59.5	1	157.2 (M:157.2)	3	8.5	6.95	403	6.2	Carbamidomethyl, Dimethyl	0.63	2	30.24
404	F7DTB6	ENSECAG00000014560	KPNB1	karyopherin subunit beta 1 [Source:VGNC Symbol;Acc:VGNC:19510]	Karyopherin subunit beta 1 OS=Equus caballus OX=9796 GN=KPNB1 PE=4 SV=1	96.0	1	156.8 (M:156.8)	3	3.5	32.24	404	4.7	Dimethyl:2H(4), Dimethyl	1.14	2	8.55
405	F6X7G5	ENSECAG00000003229	HNRNPF	heterogeneous nuclear ribonucleoprotein F [Source:VGNC Symbol;Acc:VGNC:18824]	Heterogeneous nuclear ribonucleoprotein F OS=Equus caballus OX=9796 GN=HNRNPF PE=4 SV=1	45.7	2	155.9 (M:155.9)	2	8.2	23.67	405	5.3	Dimethyl	0.98	1
406	F6S308	ENSECAG00000024972	OCIAD2	OCIA domain containing 2 [Source:VGNC Symbol;Acc:VGNC:21002]	OCIA domain containing 2 OS=Equus caballus OX=9796 GN=OCIAD2 PE=4 SV=1	16.8	1	154.0 (M:154.0)	1	8.4	34.86	406	9.4	Dimethyl	0.28	1
407	F6YHM6	ENSECAG00000016447	LRRFIP1	LRR binding FLII interacting protein 1 [Source:VGNC Symbol;Acc:VGNC:56580]	LRR binding FLII interacting protein 1 OS=Equus caballus OX=9796 GN=LRRFIP1 PE=4 SV=1	59.0	3	154.0 (M:154.0)	1	3.7	26.55	407	5.6	Dimethyl	0.75	1
408	F6QEI2	ENSECAG00000012839	TMC4	transmembrane channel like 4 [Source:VGNC Symbol;Acc:VGNC:24154]	Transmembrane channel-like protein OS=Equus caballus OX=9796 GN=TMC4 PE=3 SV=1	78.5	1	154.0 (M:154.0)	1	2.7	34.26	408	9.0	Dimethyl	1.27	1
409	F7ABP9	ENSECAG00000005924	TSKU	tsukushi, small leucine rich proteoglycan [Source:VGNC Symbol;Acc:VGNC:52451]	Tsukushi, small leucine rich proteoglycan OS=Equus caballus OX=9796 GN=TSKU PE=4 SV=1	37.0	1	153.9 (M:153.9)	1	4.6	25.18	409	5.8	Dimethyl:2H(4)	2.55	1
410	F7CJN3	ENSECAG00000023633	CANT1	calcium activated nucleotidase 1 [Source:VGNC Symbol;Acc:VGNC:16032]	Calcium activated nucleotidase 1 OS=Equus caballus OX=9796 GN=CANT1 PE=4 SV=1	44.8	1	153.9 (M:153.9)	1	5.0	1.73	410	5.9	Dimethyl	1.11	1
411	F6U3F1	ENSECAG00000000749	DLD	dihydrolipoamide dehydrogenase [Source:VGNC Symbol;Acc:VGNC:17208]	Dihydrolipoyl dehydrogenase OS=Equus caballus OX=9796 GN=DLD PE=2 SV=1	54.1	1	153.9 (M:153.9)	1	3.7	3.25	411	7.6	Dimethyl	0.59	1
412	F7BA94	ENSECAG00000013915	RPS3	ribosomal protein S3 [Source:VGNC Symbol;Acc:VGNC:59420]	Uncharacterized protein OS=Equus caballus OX=9796 PE=3 SV=1	26.7	2	153.9 (M:153.9)	1	5.3	21.28	412	10.3	Dimethyl	0.83	1
413	F6SQS6	ENSECAG00000012490	METTL7A	methyltransferase like 7A [Source:VGNC Symbol;Acc:VGNC:20134]	Methyltransferase like 7A OS=Equus caballus OX=9796 GN=METTL7A PE=4 SV=1	28.3	1	153.9 (M:153.9)	1	6.1	36.31	413	8.6	Dimethyl	0.62	1
414	F6Z8R9	ENSECAG00000017143	DQB	MHC class II DQ-beta chain [Source:NCBI gene;Acc:100060320]	Uncharacterized protein OS=Equus caballus OX=9796 PE=3 SV=1	29.2	1	153.9 (M:153.9)	1	6.2	29.18	414	6.0	Dimethyl	0.88	1
415	F6TK05	ENSECAG00000020755	CCT2	chaperonin containing TCP1 subunit 2 [Source:VGNC Symbol;Acc:VGNC:16235]	Chaperonin containing TCP1 subunit 2 OS=Equus caballus OX=9796 GN=CCT2 PE=3 SV=1	57.6	1	153.9 (M:153.9)	1	2.8	37.67	415	5.9	Dimethyl	0.80	1
416	F6UH83	ENSECAG00000019192	CCT5	chaperonin containing TCP1 subunit 5 [Source:VGNC Symbol;Acc:VGNC:16238]	T-complex protein 1 subunit epsilon OS=Equus caballus OX=9796 GN=CCT5 PE=2 SV=1	59.7	1	153.9 (M:153.9)	1	3.1	0.03	416	5.6	Dimethyl	0.54	1
417	F6T1X0	ENSECAG00000026978	CEACAM1	carcinoembryonic antigen-related cell adhesion molecule 1 [Source:NCBI gene;Acc:100069277]	Uncharacterized protein OS=Equus caballus OX=9796 PE=4 SV=1	41.0	2	153.9 (M:153.9)	1	3.8	18.16	417	4.7	Dimethyl	0.76	1
418	F6TCI4	ENSECAG00000020597	PSMA2	proteasome subunit alpha 2 [Source:VGNC Symbol;Acc:VGNC:56049]	Proteasome subunit alpha type OS=Equus caballus OX=9796 GN=PSMA2 PE=3 SV=1	25.9	1	153.9 (M:153.9)	1	9.0	7.22	418	6.9	Dimethyl	0.78	1
419	F6RLT8	ENSECAG00000012210	CAPNS1	calpain small subunit 1 [Source:VGNC Symbol;Acc:VGNC:51007]	Calpain small subunit 1 OS=Equus caballus OX=9796 GN=CAPNS1 PE=4 SV=1	28.1	1	153.9 (M:153.9)	1	9.1	7.70	419	5.1	Dimethyl	0.94	1
420	F7A396	ENSECAG00000018312	OXCT1	3-oxoacid CoA-transferase 1 [Source:VGNC Symbol;Acc:VGNC:21099]	Succinyl-CoA:3-ketoacid-coenzyme A transferase OS=Equus caballus OX=9796 GN=OXCT1 PE=2 SV=1	56.3	1	153.9 (M:153.9)	1	4.0	3.44	420	8.5	Dimethyl	0.91	1
421	F6XEW8	ENSECAG00000022024	RBM8A	RNA binding motif protein 8A [Source:VGNC Symbol;Acc:VGNC:22252]	RNA-binding protein 8A OS=Equus caballus OX=9796 GN=RBM8A PE=3 SV=1	19.9	1	153.7 (M:153.7)	1	10.9	2.99	421	5.4	Oxidation, Dimethyl	1.07	1
422	F6Y4R0	ENSECAG00000003592	TMX1	thioredoxin related transmembrane protein 1 [Source:VGNC Symbol;Acc:VGNC:24353]	Thioredoxin related transmembrane protein 1 OS=Equus caballus OX=9796 GN=TMX1 PE=4 SV=1	25.7	1	153.7 (M:153.7)	1	5.7	7.86	422	4.9	Carbamidomethyl, Dimethyl	0.81	1
423	F6XCZ2	ENSECAG00000002086	PRPS2	phosphoribosyl pyrophosphate synthetase 2 [Source:VGNC Symbol;Acc:VGNC:55526]	Phosphoribosyl pyrophosphate synthetase 2 OS=Equus caballus OX=9796 GN=PRPS2 PE=4 SV=1	30.3	2	153.7 (M:153.7)	1	6.1	0.88	423	6.1	Dimethyl	1.20	1
424	F6X4H0	ENSECAG00000009181	CLINT1	clathrin interactor 1 [Source:VGNC Symbol;Acc:VGNC:16615]	Clathrin interactor 1 OS=Equus caballus OX=9796 GN=CLINT1 PE=4 SV=1	66.5	1	153.7 (M:153.7)	1	2.3	8.49	424	6.0	Dimethyl
425	F7CTQ1	ENSECAG00000002972	SCFD1	sec1 family domain containing 1 [Source:VGNC Symbol;Acc:VGNC:22719]	Sec1 family domain containing 1 OS=Equus caballus OX=9796 GN=SCFD1 PE=3 SV=1	72.3	1	153.7 (M:153.7)	1	3.3	5.98	425	6.0	Dimethyl	1.10	1
426	F6V1T9	ENSECAG00000020592	JUP	junction plakoglobin [Source:VGNC Symbol;Acc:VGNC:19233]	Junction plakoglobin OS=Equus caballus OX=9796 GN=JUP PE=4 SV=1	81.8	1	153.7 (M:153.7)	1	2.4	13.11	426	5.7	Dimethyl	1.54	1
427	F6RWT4	ENSECAG00000017237	ADGRE1	adhesion G protein-coupled receptor E1 [Source:VGNC Symbol;Acc:VGNC:59143]	Adhesion G protein-coupled receptor E1 OS=Equus caballus OX=9796 GN=ADGRE1 PE=3 SV=1	98.6	1	153.7 (M:153.7)	1	2.4	2.62	427	6.3	Carbamidomethyl, Dimethyl	0.68	1
428	F7C4D4	ENSECAG00000014477	GANAB	glucosidase II alpha subunit [Source:VGNC Symbol;Acc:VGNC:18241]	Glucosidase II alpha subunit OS=Equus caballus OX=9796 GN=GANAB PE=3 SV=1	106.5	2	153.7 (M:153.7)	1	1.6	7.43	428	5.7	Dimethyl	0.83	1
429	Q70WU4	#N/A	AQP5	#N/A	Aquaporin 5 OS=Equus caballus OX=9796 GN=aqp5 PE=2 SV=1	9.4	1	153.7 (M:153.7)	1	19.5	0.21	429	6.1	Dimethyl	1.50	1
430	P00170	#N/A	CYB5A	#N/A	Cytochrome b5 OS=Equus caballus OX=9796 GN=CYB5A PE=1 SV=3	15.3	1	153.7 (M:153.7)	1	9.0	4.60	430	5.2	Dimethyl	0.47	1
431	F6SIE2	ENSECAG00000024723	ICAM3	intercellular adhesion molecule 3 [Source:VGNC Symbol;Acc:VGNC:18929]	Intercellular adhesion molecule 3 OS=Equus caballus OX=9796 GN=ICAM3 PE=4 SV=1	55.4	1	153.7 (M:153.7)	1	2.9	4.93	431	6.2	Dimethyl	1.03	1
432	F6U0H9	ENSECAG00000014846	ACO1	aconitase 1 [Source:VGNC Symbol;Acc:VGNC:14985]	Aconitase 1 OS=Equus caballus OX=9796 GN=ACO1 PE=3 SV=1	94.1	1	153.7 (M:153.7)	1	2.2	0.34	432	6.8	Dimethyl	1.11	1
433	F6YRB5	ENSECAG00000017418	ITGAM	integrin subunit alpha M [Source:VGNC Symbol;Acc:VGNC:19173]	Integrin subunit alpha X OS=Equus caballus OX=9796 GN=ITGAX PE=3 SV=1	127.2	2	153.7 (M:153.7)	1	1.2	0.03	433	5.8	Dimethyl	0.78	1
434	F6UPM7	ENSECAG00000021297	SPTAN1	spectrin alpha, non-erythrocytic 1 [Source:VGNC Symbol;Acc:VGNC:23554]	Spectrin alpha, non-erythrocytic 1 OS=Equus caballus OX=9796 GN=SPTAN1 PE=4 SV=1	283.4	4	153.7 (M:153.7)	1	0.7	32.08	434	5.2	Dimethyl:2H(4)	4.41	1
435	F6WM79	ENSECAG00000009219	ACTR2	actin related protein 2 [Source:VGNC Symbol;Acc:VGNC:15028]	Actin-related protein 2 OS=Equus caballus OX=9796 GN=ACTR2 PE=3 SV=1	45.4	1	153.6 (M:153.6)	1	3.5	1.34	435	6.3	Dimethyl	1.39	1
436	F6VE62	ENSECAG00000011657	HEXB	hexosaminidase subunit beta [Source:VGNC Symbol;Acc:VGNC:18760]	Beta-hexosaminidase OS=Equus caballus OX=9796 GN=HEXB PE=3 SV=1	55.6	1	153.6 (M:153.6)	1	3.1	1.15	436	6.8	Dimethyl	1.18	1
437	F6VZ05	ENSECAG00000015853	SORT1	sortilin 1 [Source:VGNC Symbol;Acc:VGNC:23453]	Sortilin OS=Equus caballus OX=9796 GN=SORT1 PE=4 SV=1	80.1	1	153.6 (M:153.6)	1	2.1	7.37	437	5.7	Dimethyl	0.81	1
438	F7BXM5	ENSECAG00000020020	UQCRC1	ubiquinol-cytochrome c reductase core protein 1 [Source:VGNC Symbol;Acc:VGNC:24817]	Ubiquinol-cytochrome c reductase core protein 1 OS=Equus caballus OX=9796 GN=UQCRC1 PE=4 SV=1	49.3	1	151.1 (M:151.1)	1	4.2	2.74	438	5.4	Carbamidomethyl, Dimethyl	1.09	1
439	F7BND9	ENSECAG00000019069	S100A11	S100 calcium binding protein A11 [Source:VGNC Symbol;Acc:VGNC:22647]	Protein S100 OS=Equus caballus OX=9796 GN=S100A11 PE=3 SV=1	11.4	1	150.8 (M:150.8)	5	26.5	12.75	439	8.0	Carbamidomethyl, Dimethyl:2H(4), Oxidation, Dimethyl	0.63	1
440	F6Z1B2	#N/A	ERAP2	#N/A	Endoplasmic reticulum aminopeptidase 2 OS=Equus caballus OX=9796 GN=ERAP2 PE=4 SV=1	62.3	2	148.4 (M:148.4)	1	2.4	1.08	440	8.6	Dimethyl
441	F7C6E3	ENSECAG00000013676	CAST	calpastatin [Source:VGNC Symbol;Acc:VGNC:16077]	Calpastatin OS=Equus caballus OX=9796 GN=CAST PE=4 SV=1	75.3	3	148.3 (M:148.3)	3	6.6	13.52	441	5.0	Carbamidomethyl, Dimethyl	0.63	3	10.48
442	F7DEB1	ENSECAG00000019633	IGFBP6	insulin like growth factor binding protein 6 [Source:VGNC Symbol;Acc:VGNC:18975]	Uncharacterized protein OS=Equus caballus OX=9796 GN=IGFBP6 PE=4 SV=1	25.1	1	148.3 (M:148.3)	3	19.0	4.38	442	8.6	Carbamidomethyl, Dimethyl:2H(4), Dimethyl	0.92	1
443	F6Z9S3	ENSECAG00000018290	GPD2	glycerol-3-phosphate dehydrogenase 2 [Source:VGNC Symbol;Acc:VGNC:18490]	Glycerol-3-phosphate dehydrogenase OS=Equus caballus OX=9796 GN=GPD2 PE=3 SV=1	80.9	1	147.6 (M:147.6)	1	2.1	30.36	443	6.7	Dimethyl	0.46	1
444	F6RVL4	ENSECAG00000011942	GLB1	galactosidase beta 1 [Source:VGNC Symbol;Acc:VGNC:18367]	Beta-galactosidase OS=Equus caballus OX=9796 GN=GLB1 PE=3 SV=1	76.7	1	147.3 (M:147.3)	2	3.8	30.71	444	6.6	Dimethyl	0.89	2	3.35
445	F6YNT8	ENSECAG00000023802	PEBP4	phosphatidylethanolamine binding protein 4 [Source:VGNC Symbol;Acc:VGNC:21300]	Phosphatidylethanolamine binding protein 4 OS=Equus caballus OX=9796 GN=PEBP4 PE=4 SV=1	25.5	1	147.0 (M:147.0)	1	9.9	5.23	445	5.6	Dimethyl	1.21	1
446	F6S2C3	ENSECAG00000024967	CTSZ	cathepsin Z [Source:VGNC Symbol;Acc:VGNC:16957]	Cathepsin Z OS=Equus caballus OX=9796 GN=CTSZ PE=3 SV=1	34.1	1	146.1 (M:146.1)	3	7.3	3.99	446	6.0	Dimethyl:2H(4), Dimethyl	1.05	3	15.69
447	F6XTN1	ENSECAG00000021478	EIF4A1	eukaryotic translation initiation factor 4A1 [Source:VGNC Symbol;Acc:VGNC:17498]	Eukaryotic translation initiation factor 4A1 OS=Equus caballus OX=9796 GN=EIF4A1 PE=3 SV=1	46.1	2	145.8 (M:145.8)	2	3.4	8.80	447	5.2	Dimethyl:2H(4), Dimethyl	1.3	1
448	F7E0Z9	ENSECAG00000020122	SELL	selectin L [Source:VGNC Symbol;Acc:VGNC:55185]	L-selectin OS=Equus caballus OX=9796 GN=SELL PE=3 SV=1	42.1	1	145.6 (M:145.6)	1	4.0	22.80	448	6.4	Carbamidomethyl, Dimethyl	0.52	1
449	F7DGY6	ENSECAG00000007767	REEP5	receptor accessory protein 5 [Source:VGNC Symbol;Acc:VGNC:22291]	Receptor expression-enhancing protein OS=Equus caballus OX=9796 GN=REEP5 PE=3 SV=1	17.3	1	145.5 (M:145.5)	1	7.1	16.99	449	5.8	Dimethyl	0.77	1
450	F6S9X8	ENSECAG00000012738	COTL1	#N/A	Coactosin like F-actin binding protein 1 OS=Equus caballus OX=9796 GN=COTL1 PE=4 SV=1	15.9	1	145.3 (M:145.3)	3	18.3	11.99	450	5.1	Dimethyl	0.95	2	27.42
451	F6QV70	ENSECAG00000012703	ECHS1	enoyl-CoA hydratase, short chain 1 [Source:VGNC Symbol;Acc:VGNC:17407]	Enoyl-CoA hydratase, short chain 1 OS=Equus caballus OX=9796 GN=ECHS1 PE=3 SV=1	28.6	1	144.7 (M:144.7)	3	14.3	30.04	451	7.5	Carbamidomethyl, Dimethyl:2H(4), Dimethyl, Deamidated	0.7	1
452	F7C2H1	ENSECAG00000014198	MTCH2	mitochondrial carrier 2 [Source:VGNC Symbol;Acc:VGNC:20403]	Mitochondrial carrier 2 OS=Equus caballus OX=9796 GN=MTCH2 PE=3 SV=1	33.4	1	142.9 (M:142.9)	1	4.3	6.66	452	8.4	Carbamidomethyl, Dimethyl	0.74	1
453	F6ZUT4	ENSECAG00000012283	AGR3	anterior gradient 3, protein disulphide isomerase family member [Source:VGNC Symbol;Acc:VGNC:15170]	Anterior gradient 2, protein disulphide isomerase family member OS=Equus caballus OX=9796 GN=AGR2 PE=4 SV=1	19.8	2	142.9 (M:142.9)	3	32.0	20.19	453	8.8	Oxidation, Dimethyl	0.76	2	16.78
454	F6YDH6	ENSECAG00000008958	SOD1	superoxide dismutase 1 [Source:VGNC Symbol;Acc:VGNC:23442]	Superoxide dismutase [Cu-Zn] OS=Equus caballus OX=9796 GN=SOD1 PE=3 SV=1	15.9	2	141.9 (M:141.9)	3	11.3	26.70	454	6.2	Dimethyl:2H(4), Dimethyl	0.54	2	3.46
455	F7CPD9	ENSECAG00000023461	TMPO	thymopoietin [Source:VGNC Symbol;Acc:VGNC:24336]	Thymopoietin OS=Equus caballus OX=9796 GN=TMPO PE=4 SV=1	50.3	1	140.7 (M:140.7)	2	9.1	14.11	455	9.3	Dimethyl	0.57	1
456	F6YBT5	ENSECAG00000021773	ATP6V1A	ATPase H+ transporting V1 subunit A [Source:VGNC Symbol;Acc:VGNC:15675]	ATPase H+ transporting V1 subunit A OS=Equus caballus OX=9796 GN=ATP6V1A PE=3 SV=1	68.3	1	140.5 (M:140.5)	1	3.4	5.12	456	5.4	Dimethyl	1.13	1
457	F6Z4G8	ENSECAG00000023762	ACO2	aconitase 2 [Source:VGNC Symbol;Acc:VGNC:14986]	Aconitate hydratase, mitochondrial OS=Equus caballus OX=9796 GN=ACO2 PE=3 SV=1	85.7	1	139.6 (M:139.6)	3	7.0	13.77	457	7.4	Dimethyl	1.27	3	8.20
458	F6UD63	ENSECAG00000016046	ECATH-2	myeloid cathelicidin 2 [Source:NCBI gene;Acc:100033946]	Uncharacterized protein OS=Equus caballus OX=9796 GN=ECATH-2 PE=3 SV=1	18.2	1	138.9 (M:138.9)	2	15.9	3.45	458	5.1	Dimethyl:2H(4), Dimethyl	1.84	2	13.26
459	F7BQX4	ENSECAG00000021895	PAM	peptidylglycine alpha-amidating monooxygenase [Source:VGNC Symbol;Acc:VGNC:21144]	Peptidylglycine alpha-amidating monooxygenase OS=Equus caballus OX=9796 GN=PAM PE=4 SV=1	108.4	3	138.6 (M:138.6)	2	3.0	6.88	459	6.1	Dimethyl	0.77	2	0.95
460	F7CBX0	ENSECAG00000019546	DDOST	dolichyl-diphosphooligosaccharide--protein glycosyltransferase non-catalytic subunit [Source:VGNC Symbol;Acc:VGNC:17080]	Dolichyl-diphosphooligosaccharide--protein glycosyltransferase 48 kDa subunit OS=Equus caballus OX=9796 GN=DDOST PE=3 SV=1	50.8	1	137.2 (M:137.2)	3	6.8	21.70	460	6.0	Dimethyl	0.58	2	15.81
461	F6YZP7	ENSECAG00000021898	COPB1	coatomer protein complex subunit beta 1 [Source:VGNC Symbol;Acc:VGNC:16768]	Coatomer subunit beta OS=Equus caballus OX=9796 GN=COPB1 PE=4 SV=1	107.1	1	136.6 (M:136.6)	1	3.1	20.35	461	5.6	Dimethyl	1.09	1
462	F6Y4J0	ENSECAG00000016500	ATP6V1B2	ATPase H+ transporting V1 subunit B2 [Source:VGNC Symbol;Acc:VGNC:15677]	ATPase H+ transporting V1 subunit B2 OS=Equus caballus OX=9796 GN=ATP6V1B2 PE=3 SV=1	51.8	2	136.5 (M:136.5)	2	7.3	23.75	462	5.3	Carbamidomethyl, Dimethyl	1.29	2	11.41
463	F7D8W6	ENSECAG00000019309	GBP5	#N/A	Uncharacterized protein OS=Equus caballus OX=9796 PE=4 SV=1	67.3	3	136.3 (M:136.3)	2	4.7	2.60	463	6.4	Dimethyl	0.87	1
464	F7BIR2	ENSECAG00000013635	SLC25A5	solute carrier family 25 member 5 [Source:VGNC Symbol;Acc:VGNC:49266]	Solute carrier family 25 member 5 OS=Equus caballus OX=9796 GN=SLC25A5 PE=3 SV=1	29.6	3	135.7 (M:135.7)	4	17.7	11.62	464	9.7	Carbamidomethyl, Oxidation, Dimethyl	0.51	4	30.10
465	F7DT77	ENSECAG00000000438	VDAC3	voltage dependent anion channel 3 [Source:VGNC Symbol;Acc:VGNC:24897]	Voltage-dependent anion-selective channe protein 3-like protein OS=Equus caballus OX=9796 GN=VDAC3 PE=2 SV=1	30.7	1	135.5 (M:135.5)	3	17.3	8.24	465	8.9	Carbamidomethyl, Dimethyl	0.37	3	6.11
466	P62327	#N/A	TMSB4	#N/A	Thymosin beta-4 OS=Equus caballus OX=9796 GN=TMSB4 PE=1 SV=2	5.0	1	135.5 (M:135.5)	2	59.1	18.74	466	4.9	Dimethyl	9.87	2	1972.84
467	F6T6E1	ENSECAG00000012040	ST6GALNAC6	ST6 N-acetylgalactosaminide alpha-2,6-sialyltransferase 6 [Source:VGNC Symbol;Acc:VGNC:23638]	ST6 N-acetylgalactosaminide alpha-2,6-sialyltransferase 6 OS=Equus caballus OX=9796 GN=ST6GALNAC6 PE=3 SV=1	38.1	1	135.2 (M:135.2)	1	4.5	29.28	467	9.7	Carbamidomethyl, Dimethyl	1.44	1
468	F6Y3Z2	ENSECAG00000017044	RALA	RAS like proto-oncogene A [Source:VGNC Symbol;Acc:VGNC:22159]	RAS like proto-oncogene A OS=Equus caballus OX=9796 GN=RALA PE=4 SV=1	23.5	2	134.6 (M:134.6)	3	11.2	7.67	468	6.7	Oxidation, Dimethyl	0.8	2	61.90
469	F6T1A4	ENSECAG00000010622	RPL12	ribosomal protein L12 [Source:HGNC Symbol;Acc:HGNC:10302]	Ribosomal protein L12 OS=Equus caballus OX=9796 GN=RPL12 PE=3 SV=1	17.8	2	134.1 (M:134.1)	3	32.7	18.04	469	9.5	Carbamidomethyl, Dimethyl	1.25	3	45.42
470	F6YYI3	#N/A	S100A8	#N/A	Protein S100 OS=Equus caballus OX=9796 GN=S100A8 PE=3 SV=1	10.4	1	133.2 (M:133.2)	2	12.4	16.55	470	5.0	Carbamidomethyl, Dimethyl:2H(4), Dimethyl	1.90	1
471	F6SNV2	ENSECAG00000017645	HNRNPC	heterogeneous nuclear ribonucleoprotein C (C1/C2) [Source:NCBI gene;Acc:100059269]	Uncharacterized protein OS=Equus caballus OX=9796 GN=HNRNPC PE=4 SV=1	32.4	1	132.7 (M:132.7)	2	9.5	6.65	471	4.9	Dimethyl	0.55	2	0.35
472	F6Z8V2	ENSECAG00000018887	PSMB8	proteasome subunit beta 8 [Source:VGNC Symbol;Acc:VGNC:21947]	Proteasome subunit beta OS=Equus caballus OX=9796 GN=PSMB8 PE=3 SV=1	30.2	1	132.3 (M:132.3)	1	5.1	2.40	472	7.1	Dimethyl	0.80	1
473	F6SZG4	ENSECAG00000017534	HPRT1	hypoxanthine phosphoribosyltransferase 1 [Source:VGNC Symbol;Acc:VGNC:18860]	Hypoxanthine phosphoribosyltransferase OS=Equus caballus OX=9796 GN=HPRT1 PE=3 SV=1	23.9	1	132.1 (M:132.1)	2	11.0	37.22	473	5.8	Dimethyl	0.53	2	6.91
474	F7C555	ENSECAG00000014653	ATIC	5-aminoimidazole-4-carboxamide ribonucleotide formyltransferase/IMP cyclohydrolase [Source:VGNC Symbol;Acc:VGNC:15630]	5-aminoimidazole-4-carboxamide ribonucleotide formyltransferase/IMP cyclohydrolase OS=Equus caballus OX=9796 GN=ATIC PE=3 SV=1	63.9	1	131.7 (M:131.7)	1	3.4	31.71	474	6.2	Dimethyl	1.25	1
475	F7AW05	ENSECAG00000006251	CLEC3B	C-type lectin domain family 3 member B [Source:VGNC Symbol;Acc:VGNC:16604]	C-type lectin domain family 3 member B OS=Equus caballus OX=9796 GN=CLEC3B PE=4 SV=1	22.3	1	131.0 (M:131.0)	2	17.3	24.50	475	5.3	Dimethyl
476	F6TVY8	ENSECAG00000015725	HADHA	hydroxyacyl-CoA dehydrogenase trifunctional multienzyme complex subunit alpha [Source:VGNC Symbol;Acc:VGNC:50480]	Hydroxyacyl-CoA dehydrogenase trifunctional multienzyme complex subunit alpha OS=Equus caballus OX=9796 GN=HADHA PE=3 SV=1	82.6	1	130.1 (M:130.1)	1	2.8	0.01	476	9.2	Dimethyl	1.14	1
477	F6S0P5	ENSECAG00000005229	ARF4	ADP ribosylation factor 4 [Source:VGNC Symbol;Acc:VGNC:15444]	ADP ribosylation factor 4 OS=Equus caballus OX=9796 GN=ARF4 PE=3 SV=1	20.5	4	130.1 (M:130.1)	1	6.1	21.40	477	5.9	Dimethyl	1.08	1
478	F6R6Z6	ENSECAG00000024630	EPCAM	epithelial cell adhesion molecule [Source:VGNC Symbol;Acc:VGNC:17614]	Epithelial cell adhesion molecule OS=Equus caballus OX=9796 GN=EPCAM PE=4 SV=1	32.8	1	130.0 (M:130.0)	2	10.4	18.96	478	5.7	Dimethyl	0.51	1
479	F7BMU5	ENSECAG00000013981	CDA	cytidine deaminase [Source:VGNC Symbol;Acc:VGNC:16284]	Cytidine deaminase OS=Equus caballus OX=9796 GN=CDA PE=3 SV=1	15.9	1	129.7 (M:129.7)	2	26.9	7.07	479	5.0	Carbamidomethyl, Dimethyl	1.08	2	10.11
480	F7DTP2	ENSECAG00000014178	GSR	glutathione-disulfide reductase [Source:VGNC Symbol;Acc:VGNC:55353]	Glutathione reductase OS=Equus caballus OX=9796 GN=GSR PE=3 SV=1	50.7	1	128.7 (M:128.7)	3	9.6	479.08	480	7.3	Carbamidomethyl, Dimethyl	0.81	3	16.75
481	F6VSH5	ENSECAG00000022988	WFDC2	0	Uncharacterized protein OS=Equus caballus OX=9796 PE=4 SV=1	4.8	1	128.0 (M:128.0)	1	52.2	2.43	481	8.7	Carbamidomethyl, Dimethyl	0.97	1
482	F6WJD5	ENSECAG00000003485		0	Uncharacterized protein OS=Equus caballus OX=9796 PE=4 SV=1	100.6	1	127.1 (M:127.1)	2	3.4	19.06	482	5.0	Carbamidomethyl, Dimethyl	1.26	1
483	F6UY71	ENSECAG00000000719	CA6	carbonic anhydrase 6 [Source:VGNC Symbol;Acc:VGNC:15966]	Carbonic anhydrase 6 OS=Equus caballus OX=9796 GN=CA6 PE=4 SV=1	31.2	2	127.1 (M:127.1)	3	10.1	29.98	483	5.5	Oxidation, Dimethyl	0.25	2	9.08
484	F6VK89	ENSECAG00000001784	CD14	CD14 molecule [Source:VGNC Symbol;Acc:VGNC:16245]	CD14 molecule OS=Equus caballus OX=9796 GN=CD14 PE=4 SV=1	38.4	1	126.9 (M:126.9)	3	16.3	2.90	484	6.2	Carbamidomethyl, Oxidation, Dimethyl	0.90	3	13.83
485	P12762	#N/A	ALDH2	#N/A	Aldehyde dehydrogenase, mitochondrial OS=Equus caballus OX=9796 GN=ALDH2 PE=1 SV=1	54.1	2	126.4 (M:126.4)	4	14.8	19.82	485	5.6	Carbamidomethyl, Dimethyl:2H(4), Dimethyl	0.95	3	13.01
486	F6QUD4	ENSECAG00000010268	WASF2	WASP family member 2 [Source:HGNC Symbol;Acc:HGNC:12733]	WAS protein family member 2 OS=Equus caballus OX=9796 GN=WASF2 PE=4 SV=1	54.7	1	126.3 (M:126.3)	1	2.6	0.39	486	5.5	Dimethyl	0.95	1
487	F6SXD7	ENSECAG00000017769	PHB	prohibitin [Source:VGNC Symbol;Acc:VGNC:21368]	Prohibitin OS=Equus caballus OX=9796 GN=PHB PE=4 SV=1	29.8	1	126.1 (M:126.1)	2	8.1	17.76	487	5.6	Dimethyl	0.42	2	4.64
488	F6Z5C4	ENSECAG00000009162	CALM1	calmodulin 1 [Source:NCBI gene;Acc:100062752]	Uncharacterized protein OS=Equus caballus OX=9796 PE=4 SV=1	16.7	3	124.1 (M:124.1)	1	11.5	10.49	488	4.1	Dimethyl	0.47	1
489	F6U592	ENSECAG00000020816	PDLIM1	PDZ and LIM domain 1 [Source:VGNC Symbol;Acc:VGNC:21272]	PDZ and LIM domain 1 OS=Equus caballus OX=9796 GN=PDLIM1 PE=4 SV=1	36.1	1	123.0 (M:123.0)	1	4.6	5.95	489	6.8	Dimethyl	0.97	1
490	F6ZE54	ENSECAG00000018093	GPI	glucose-6-phosphate isomerase [Source:VGNC Symbol;Acc:VGNC:18494]	Glucose-6-phosphate isomerase OS=Equus caballus OX=9796 GN=GPI PE=3 SV=1	62.8	1	122.8 (M:122.8)	2	5.7	25.44	490	7.7	Carbamidomethyl, Oxidation, Dimethyl	2.55	1
491	F6Y0C1	ENSECAG00000021738	C8G	complement C8 gamma chain [Source:VGNC Symbol;Acc:VGNC:56867]	Complement C8 gamma chain OS=Equus caballus OX=9796 GN=C8G PE=3 SV=1	22.3	1	121.8 (M:121.8)	1	7.5	36.80	491	9.8	Dimethyl	1.23	1
492	F6W1S0	ENSECAG00000016421	RETN	resistin [Source:VGNC Symbol;Acc:VGNC:59419]	Resistin OS=Equus caballus OX=9796 GN=RETN PE=4 SV=1	7.2	1	121.8 (M:121.8)	1	26.5	17.09	492	8.1	Carbamidomethyl, Dimethyl	2.22	1
493	P08907	#N/A	GOT2	#N/A	Aspartate aminotransferase, mitochondrial OS=Equus caballus OX=9796 GN=GOT2 PE=1 SV=1	44.5	2	121.7 (M:121.7)	4	14.0	9.50	493	9.7	Carbamidomethyl, Dimethyl	1.06	3	29.29
494	F6X277	ENSECAG00000016701	RUVBL2	RuvB like AAA ATPase 2 [Source:VGNC Symbol;Acc:VGNC:22633]	RuvB-like helicase OS=Equus caballus OX=9796 GN=RUVBL2 PE=3 SV=1	51.2	1	121.5 (M:121.5)	4	11.0	391.77	494	5.6	Carbamidomethyl, Dimethyl:2H(4), Dimethyl, Deamidated	0.89	2	1.12
495	F6ZPY1	ENSECAG00000026816	EFHD2	EF-hand domain family member D2 [Source:VGNC Symbol;Acc:VGNC:50688]	EF-hand domain family member D2 OS=Equus caballus OX=9796 GN=EFHD2 PE=4 SV=1	15.8	1	120.4 (M:120.4)	1	8.7	22.26	495	5.4	Dimethyl	0.75	1
496	F6TTJ8	ENSECAG00000000658	GPNMB	glycoprotein nmb [Source:VGNC Symbol;Acc:VGNC:18503]	Glycoprotein nmb OS=Equus caballus OX=9796 GN=GPNMB PE=4 SV=1	64.1	1	117.2 (M:117.2)	2	4.0	22.74	496	7.1	Dimethyl	0.57	2	14.19
497	F6ZVN2	ENSECAG00000013307	NUCB1	nucleobindin 1 [Source:VGNC Symbol;Acc:VGNC:58775]	Nucleobindin 1 OS=Equus caballus OX=9796 GN=NUCB1 PE=4 SV=1	31.5	1	116.0 (M:116.0)	3	15.3	9.81	497	5.4	Dimethyl	1.32	2	36.54
498	F7DKY3	ENSECAG00000009042	CEACAM1	carcinoembryonic antigen-related cell adhesion molecule 1-like [Source:NCBI gene;Acc:100069522]	Uncharacterized protein OS=Equus caballus OX=9796 PE=4 SV=1	11.6	1	115.6 (M:115.6)	1	14.7	38.54	498	4.6	Dimethyl
499	F7DNM6	ENSECAG00000000300	ARL3	ADP ribosylation factor like GTPase 3 [Source:VGNC Symbol;Acc:VGNC:15515]	ADP ribosylation factor like GTPase 3 OS=Equus caballus OX=9796 GN=ARL3 PE=3 SV=1	20.6	1	115.2 (M:115.2)	1	6.0	30.08	499	7.9	Dimethyl	1.00	1
500	F6ZLR1	ENSECAG00000013482	SERPINA3	serpin family A member 3 [Source:HGNC Symbol;Acc:HGNC:16]	Serpin family A member 3 OS=Equus caballus OX=9796 GN=SERPINA3 PE=3 SV=1	47.3	1	113.5 (M:113.5)	2	7.3	14.29	500	5.0	Dimethyl	0.98	1
501	F6YBQ6	ENSECAG00000021705	RPL30	ribosomal protein L30 [Source:HGNC Symbol;Acc:HGNC:10333]	Ribosomal protein L30 OS=Equus caballus OX=9796 GN=RPL30 PE=3 SV=1	12.8	1	113.1 (M:113.1)	1	13.9	5.26	501	10.2	Carbamidomethyl, Dimethyl	0.79	1
502	F7DRP9	ENSECAG00000015242	NACA	nascent polypeptide associated complex subunit alpha [Source:NCBI gene;Acc:100052730]	Uncharacterized protein OS=Equus caballus OX=9796 PE=4 SV=1	23.3	1	112.9 (M:112.9)	1	7.0	20.82	502	4.5	Dimethyl
503	F6QSX9	ENSECAG00000010227	LGMN	legumain [Source:VGNC Symbol;Acc:VGNC:19648]	Legumain OS=Equus caballus OX=9796 GN=LGMN PE=4 SV=1	49.2	1	111.9 (M:111.9)	1	3.7	9.20	503	5.9	Dimethyl	1.11	1
504	F6Z6Q7	ENSECAG00000016982	CCT4	chaperonin containing TCP1 subunit 4 [Source:VGNC Symbol;Acc:VGNC:16237]	T-complex protein 1 subunit delta OS=Equus caballus OX=9796 GN=CCT4 PE=3 SV=1	53.7	1	109.4 (M:109.4)	1	3.2	33.26	504	6.4	Dimethyl	0.97	1
505	F6VWK4	ENSECAG00000023237	HNRNPA3	heterogeneous nuclear ribonucleoprotein A3 [Source:VGNC Symbol;Acc:VGNC:18823]	Heterogeneous nuclear ribonucleoprotein A3 OS=Equus caballus OX=9796 GN=HNRNPA3 PE=4 SV=1	36.9	1	109.0 (M:109.0)	1	5.6	3.92	505	8.7	Dimethyl	1.03	1
506	F7CG77	ENSECAG00000020091	CCT6A	chaperonin containing TCP1 subunit 6A [Source:VGNC Symbol;Acc:VGNC:16239]	Chaperonin containing TCP1 subunit 6A OS=Equus caballus OX=9796 GN=CCT6A PE=3 SV=1	58.0	1	109.0 (M:109.0)	2	5.3	19.45	506	6.5	Dimethyl	1.25	2	16.24
507	F6PX57	ENSECAG00000003775	MAP4	microtubule associated protein 4 [Source:VGNC Symbol;Acc:VGNC:58753]	Microtubule-associated protein OS=Equus caballus OX=9796 PE=4 SV=1	66.6	1	108.8 (M:108.8)	1	2.5	1.24	507	9.6	Dimethyl	1.10	1
508	F6ZV64	ENSECAG00000014820	DSP	desmoplakin [Source:VGNC Symbol;Acc:VGNC:17328]	Desmoplakin OS=Equus caballus OX=9796 GN=DSP PE=4 SV=1	278.6	2	108.1 (M:108.1)	3	1.5	21.19	508	6.9	Dimethyl, Deamidated	0.61	2	126.94
509	F7D3E3	ENSECAG00000000428	CMPK1	cytidine/uridine monophosphate kinase 1 [Source:VGNC Symbol;Acc:VGNC:16652]	Cytidine/uridine monophosphate kinase 1 OS=Equus caballus OX=9796 GN=CMPK1 PE=3 SV=1	19.8	1	107.4 (M:107.4)	1	6.4	29.60	509	5.1	Dimethyl	0.59	1
510	F7ARJ2	ENSECAG00000013110	ESYT1	extended synaptotagmin 1 [Source:VGNC Symbol;Acc:VGNC:17690]	Extended synaptotagmin 1 OS=Equus caballus OX=9796 GN=ESYT1 PE=4 SV=1	121.8	2	106.7 (M:106.7)	2	3.0	22.93	510	5.7	Dimethyl
511	F7E0F5	ENSECAG00000019540	SEC14L2	SEC14 like lipid binding 2 [Source:NCBI gene;Acc:100058707]	Uncharacterized protein OS=Equus caballus OX=9796 PE=4 SV=1	46.2	1	104.7 (M:104.7)	2	9.9	2.08	511	8.2	Carbamidomethyl, Dimethyl	1.62	2	2.19
512	F7B9P4	ENSECAG00000011518	RAB14	RAB14, member RAS oncogene family [Source:VGNC Symbol;Acc:VGNC:22089]	RAB14, member RAS oncogene family OS=Equus caballus OX=9796 GN=RAB14 PE=4 SV=1	24.1	1	104.6 (M:104.6)	3	18.3	21.86	512	5.8	Dimethyl	0.95	2	4.43
513	F6VQZ8	ENSECAG00000007660	DYNC1I2	dynein cytoplasmic 1 intermediate chain 2 [Source:VGNC Symbol;Acc:VGNC:17368]	Dynein cytoplasmic 1 intermediate chain 2 OS=Equus caballus OX=9796 GN=DYNC1I2 PE=4 SV=1	70.6	2	104.2 (M:104.2)	2	5.5	29.74	513	5.1	Dimethyl	0.98	1
514	P14452	#N/A	FGA	#N/A	Fibrinogen alpha chain (Fragment) OS=Equus caballus OX=9796 GN=FGA PE=1 SV=1	1.5	1	103.9 (M:103.9)	2	100.0	1.60	514	4.5	Dimethyl:2H(4), Dimethyl	1.92	1
515	F6TNE1	ENSECAG00000016340	RPS5	ribosomal protein S5 [Source:VGNC Symbol;Acc:VGNC:22555]	Ribosomal protein S5 OS=Equus caballus OX=9796 GN=RPS5 PE=3 SV=1	22.9	1	103.1 (M:103.1)	1	7.4	37.57	515	10.4	Carbamidomethyl, Dimethyl	1.15	1
516	F6VWA8	ENSECAG00000019509	IGF2R	insulin like growth factor 2 receptor [Source:VGNC Symbol;Acc:VGNC:18972]	Insulin like growth factor 2 receptor OS=Equus caballus OX=9796 GN=IGF2R PE=4 SV=1	269.8	1	102.0 (M:102.0)	2	1.1	3.00	516	5.5	Carbamidomethyl, Dimethyl	0.81	2	9.13
517	F6UQI3	ENSECAG00000022375	PSMD2	proteasome 26S subunit, non-ATPase 2 [Source:VGNC Symbol;Acc:VGNC:21961]	26S proteasome non-ATPase regulatory subunit 2 OS=Equus caballus OX=9796 GN=PSMD2 PE=3 SV=1	100.5	1	101.6 (M:101.6)	1	1.6	33.27	517	5.1	Dimethyl	0.84	1
518	F6RMM1	ENSECAG00000012612	SH3BGRL	SH3 domain binding glutamate rich protein like [Source:VGNC Symbol;Acc:VGNC:22931]	SH3 domain-binding glutamic acid-rich-like protein OS=Equus caballus OX=9796 GN=SH3BGRL PE=3 SV=1	12.7	1	101.4 (M:101.4)	1	15.8	37.96	518	5.2	Dimethyl	1.65	1
519	F7CQ43	ENSECAG00000023624		0	Uncharacterized protein OS=Equus caballus OX=9796 PE=3 SV=1	11.2	2	101.4 (M:101.4)	1	14.7	39.36	519	4.4	Dimethyl	0.83	1
520	F7DBJ7	ENSECAG00000020253	RPS7	ribosomal protein S7 [Source:VGNC Symbol;Acc:VGNC:22567]	40S ribosomal protein S7 OS=Equus caballus OX=9796 GN=RPS7 PE=3 SV=1	19.5	1	99.4 (M:99.4)	2	20.0	3.38	520	10.3	Dimethyl	0.71	2	23.70
521	F6YGC8	ENSECAG00000016855	PSME1	proteasome activator subunit 1 [Source:HGNC Symbol;Acc:HGNC:9568]	Uncharacterized protein OS=Equus caballus OX=9796 PE=4 SV=1	13.7	1	97.6 (M:97.6)	1	10.0	18.22	521	5.8	Dimethyl	0.81	1
522	F6XRY7	ENSECAG00000024332	CST6	cystatin E/M [Source:VGNC Symbol;Acc:VGNC:59245]	Cystatin OS=Equus caballus OX=9796 GN=CST6 PE=3 SV=1	14.6	1	96.4 (M:96.4)	2	15.8	21.58	522	4.8	Carbamidomethyl, Oxidation, Dimethyl	0.91	2	0.62
523	F7BL38	ENSECAG00000006646	MUC1	mucin 1, cell surface associated [Source:VGNC Symbol;Acc:VGNC:58670]	Uncharacterized protein OS=Equus caballus OX=9796 PE=4 SV=1	18.8	1	96.0 (M:96.0)	3	13.2	7.67	523	5.6	Dimethyl:2H(4), Dimethyl	1.56	2	21.25
524	F6V822	ENSECAG00000016161	SLPI	secretory leukocyte peptidase inhibitor [Source:HGNC Symbol;Acc:HGNC:11092]	Secretory leukocyte peptidase inhibitor OS=Equus caballus OX=9796 GN=SLPI PE=4 SV=1	14.0	1	95.7 (M:95.7)	1	9.9	5.93	524	8.6	Carbamidomethyl, Dimethyl	1.24	1
525	F7CFT7	ENSECAG00000019978	UBE2D4	ubiquitin conjugating enzyme E2 D4 (putative) [Source:HGNC Symbol;Acc:HGNC:21647]	Ubiquitin conjugating enzyme E2 D4 (putative) OS=Equus caballus OX=9796 GN=UBE2D4 PE=3 SV=1	15.7	4	95.6 (M:95.6)	1	12.9	5.13	525	5.7	Carbamidomethyl, Dimethyl, Deamidated	1.54	1
526	F6SRF3	ENSECAG00000012393	B4GALT1	beta-1,4-galactosyltransferase 1 [Source:VGNC Symbol;Acc:VGNC:15739]	Beta-1,4-galactosyltransferase 1 OS=Equus caballus OX=9796 GN=B4GALT1 PE=4 SV=1	30.8	1	94.4 (M:94.4)	3	7.5	5.86	526	8.2	Dimethyl:2H(4), Dimethyl	1.24	1
527	F6RC31	ENSECAG00000004844	SGSH	N-sulfoglucosamine sulfohydrolase [Source:VGNC Symbol;Acc:VGNC:56484]	N-sulfoglucosamine sulfohydrolase OS=Equus caballus OX=9796 GN=SGSH PE=4 SV=1	53.6	1	93.4 (M:93.4)	2	5.3	28.40	527	6.1	Dimethyl	1.15	2	27.83
528	F7ALQ9	ENSECAG00000012973	CORO7	coronin-7 [Source:NCBI gene;Acc:100069750]	Coronin OS=Equus caballus OX=9796 PE=3 SV=1	97.0	2	92.8 (M:92.8)	1	2.0	30.65	528	5.5	Dimethyl
529	F6TL52	ENSECAG00000008111	AK1	#N/A	Adenylate kinase 1 OS=Equus caballus OX=9796 GN=AK1 PE=3 SV=1	23.3	1	92.3 (M:92.3)	1	6.2	6.10	529	8.9	Dimethyl	0.91	1
530	F7ATS5	ENSECAG00000014069	GOLM1	golgi membrane protein 1 [Source:VGNC Symbol;Acc:VGNC:57198]	Golgi membrane protein 1 OS=Equus caballus OX=9796 GN=GOLM1 PE=4 SV=1	41.2	1	92.2 (M:92.2)	1	5.4	2.23	530	4.8	Dimethyl	1.03	1
531	F6X3S7	ENSECAG00000021928	RAD23B	RAD23 homolog B, nucleotide excision repair protein [Source:VGNC Symbol;Acc:VGNC:49531]	RAD23 homolog B, nucleotide excision repair protein OS=Equus caballus OX=9796 GN=RAD23B PE=4 SV=1	40.4	1	92.1 (M:92.1)	1	4.9	39.85	531	4.8	Dimethyl	0.79	1
532	F6USP0	ENSECAG00000008527	FAM3C	family with sequence similarity 3 member C [Source:VGNC Symbol;Acc:VGNC:17872]	Family with sequence similarity 3 member C OS=Equus caballus OX=9796 GN=FAM3C PE=4 SV=1	24.7	1	91.5 (M:91.5)	2	8.4	20.37	532	7.7	Carbamidomethyl, Dimethyl, Deamidated	0.96	1
533	F6SX07	ENSECAG00000017748	LGALS7	galectin-7 [Source:NCBI gene;Acc:100066370]	Galectin OS=Equus caballus OX=9796 PE=4 SV=1	15.4	2	90.4 (M:90.4)	2	19.9	13.32	533	6.1	Oxidation, Dimethyl
534	F6QA35	ENSECAG00000021501	UQCRC2	ubiquinol-cytochrome c reductase core protein 2 [Source:VGNC Symbol;Acc:VGNC:24818]	Mitochondrial cytochrome b-c1 complex subunit 2-like protein OS=Equus caballus OX=9796 GN=UQCRC2 PE=2 SV=1	48.1	1	90.3 (M:90.3)	2	6.2	5.91	534	8.8	Carbamidomethyl, Dimethyl	0.77	2	1.18
535	F6SP02	ENSECAG00000004925	YWHAQ	tyrosine 3-monooxygenase/tryptophan 5-monooxygenase activation protein theta [Source:VGNC Symbol;Acc:VGNC:25120]	Tyrosine 3-monooxygenase/tryptophan 5-monooxygenase activation protein theta OS=Equus caballus OX=9796 GN=YWHAQ PE=3 SV=1	27.7	1	90.0 (M:90.0)	1	5.7	4.16	535	4.5	Dimethyl	0.89	1
536	P48660	ENSECAG00000027692	MT-CO2	mitochondrially encoded cytochrome c oxidase II [Source:VGNC Symbol;Acc:VGNC:59016]	Cytochrome c oxidase subunit 2 OS=Equus caballus OX=9796 GN=MT-CO2 PE=3 SV=1	25.9	1	89.9 (M:89.9)	1	8.8	2.96	536	4.7	Oxidation, Dimethyl
537	F7CPH9	ENSECAG00000020211	HADH	#N/A	Hydroxyacyl-CoA dehydrogenase OS=Equus caballus OX=9796 GN=HADH PE=4 SV=1	29.9	1	89.5 (M:89.5)	2	7.8	30.06	537	6.7	Dimethyl	0.44	2	10.87
538	F6PWL9	ENSECAG00000017687	GDI1	GDP dissociation inhibitor 1 [Source:VGNC Symbol;Acc:VGNC:18294]	Rab GDP dissociation inhibitor OS=Equus caballus OX=9796 GN=GDI1 PE=3 SV=1	50.4	1	89.5 (M:89.5)	2	7.6	26.27	538	5.1	Carbamidomethyl, Dimethyl	2.82	2	83.61
539	F7A3I2	ENSECAG00000018381	RPN2	ribophorin II [Source:VGNC Symbol;Acc:VGNC:22535]	Ribophorin II OS=Equus caballus OX=9796 GN=RPN2 PE=4 SV=1	68.9	1	87.8 (M:87.8)	1	2.2	24.01	539	5.6	Dimethyl	0.57	1
540	F6TNE9	#N/A	CUTA	#N/A	CutA divalent cation tolerance homolog OS=Equus caballus OX=9796 GN=CUTA PE=4 SV=1	18.8	2	87.2 (M:87.2)	1	8.0	31.24	540	8.5	Dimethyl	0.83	1
541	F7BV78	ENSECAG00000019624	OSTF1	osteoclast stimulating factor 1 [Source:VGNC Symbol;Acc:VGNC:21076]	Osteoclast stimulating factor 1 OS=Equus caballus OX=9796 GN=OSTF1 PE=4 SV=1	22.6	1	87.1 (M:87.1)	1	5.9	1.11	541	5.0	Dimethyl	1.12	1
542	F7APF6	#N/A	AHNAK	#N/A	Uncharacterized protein OS=Equus caballus OX=9796 GN=AHNAK PE=4 SV=1	16.3	1	87.0 (M:87.0)	1	13.3	0.82	542	5.6	Dimethyl	0.80	1
543	F6SUL8	ENSECAG00000012951	MINPP1	multiple inositol-polyphosphate phosphatase 1 [Source:VGNC Symbol;Acc:VGNC:20193]	Multiple inositol-polyphosphate phosphatase 1 OS=Equus caballus OX=9796 GN=MINPP1 PE=3 SV=1	55.4	1	86.1 (M:86.1)	1	3.1	12.91	543	7.0	Carbamidomethyl, Dimethyl
544	F6VC90	#N/A		#N/A	Uncharacterized protein OS=Equus caballus OX=9796 PE=4 SV=1	10.8	1	85.7 (M:85.7)	2	18.0	360.24	544	8.0	Dimethyl, Deamidated	0.76	1
545	F6U3T9	ENSECAG00000021065	RPL5	ribosomal protein L5 [Source:VGNC Symbol;Acc:VGNC:50877]	Uncharacterized protein OS=Equus caballus OX=9796 GN=RPL5 PE=3 SV=1	35.2	1	85.0 (M:85.0)	1	5.9	32.48	545	9.8	Carbamidomethyl, Dimethyl	1.11	1
546	F6W354	ENSECAG00000020867	ACTR3	actin related protein 3 [Source:VGNC Symbol;Acc:VGNC:49331]	ARP3 actin related protein 3 homolog OS=Equus caballus OX=9796 GN=ACTR3 PE=3 SV=1	45.9	1	84.7 (M:84.7)	3	15.1	10.46	546	5.6	Carbamidomethyl, Dimethyl	1.43	3	4.23
547	F7BJR6	ENSECAG00000013265	VAPB	VAMP associated protein B and C [Source:VGNC Symbol;Acc:VGNC:51622]	VAMP associated protein B and C OS=Equus caballus OX=9796 GN=VAPB PE=4 SV=1	24.8	1	83.7 (M:83.7)	1	5.8	0.10	547	6.9	Dimethyl	0.73	1
548	F6WVD1	ENSECAG00000017256	RPS28	ribosomal protein S28 [Source:VGNC Symbol;Acc:VGNC:22553]	Ribosomal protein S28 OS=Equus caballus OX=9796 GN=RPS28 PE=3 SV=1	7.8	1	83.7 (M:83.7)	2	30.4	26.01	548	11.6	Oxidation, Dimethyl	0.98	1
549	F7ALC9	ENSECAG00000013554	ANXA7	annexin A7 [Source:VGNC Symbol;Acc:VGNC:15366]	Annexin OS=Equus caballus OX=9796 GN=ANXA7 PE=3 SV=1	50.0	1	83.4 (M:83.4)	3	9.2	2.29	549	6.3	Carbamidomethyl, Dimethyl	1.06	3	41.15
550	F6YZ44	ENSECAG00000008676	HNRNPA1	heterogeneous nuclear ribonucleoprotein A1 [Source:VGNC Symbol;Acc:VGNC:56561]	Heterogeneous nuclear ribonucleoprotein A1 OS=Equus caballus OX=9796 GN=HNRNPA1 PE=4 SV=1	38.8	2	82.2 (M:82.2)	2	9.1	7.24	550	9.2	Dimethyl	0.78	2	17.30
551	F6PH25	ENSECAG00000012877	SMPD1	sphingomyelin phosphodiesterase 1 [Source:VGNC Symbol;Acc:VGNC:23353]	Sphingomyelin phosphodiesterase OS=Equus caballus OX=9796 GN=SMPD1 PE=3 SV=1	69.5	1	81.1 (M:81.1)	1	2.4	3.14	551	6.5	Dimethyl	1.10	1
552	F6S327	ENSECAG00000016883	FLII	FLII actin remodeling protein [Source:VGNC Symbol;Acc:VGNC:18059]	FLII, actin remodeling protein OS=Equus caballus OX=9796 GN=FLII PE=4 SV=1	142.1	1	80.8 (M:80.8)	1	1.1	1.04	552	5.9	Dimethyl
553	F7C177	ENSECAG00000000642	SFPQ	splicing factor proline and glutamine rich [Source:VGNC Symbol;Acc:VGNC:50763]	Splicing factor proline and glutamine rich OS=Equus caballus OX=9796 GN=SFPQ PE=4 SV=1	48.8	1	80.4 (M:80.4)	2	6.8	4.14	553	7.2	Dimethyl	0.77	2	12.87
554	F6VUJ6	ENSECAG00000019386	CARHSP1	calcium regulated heat stable protein 1 [Source:VGNC Symbol;Acc:VGNC:16057]	Calcium regulated heat stable protein 1 OS=Equus caballus OX=9796 GN=CARHSP1 PE=4 SV=1	15.8	1	78.6 (M:78.6)	1	10.9	0.93	554	7.8	Dimethyl	0.81	1
555	F7D8Z8	ENSECAG00000019264	PICALM	phosphatidylinositol binding clathrin assembly protein [Source:VGNC Symbol;Acc:VGNC:21416]	Phosphatidylinositol binding clathrin assembly protein OS=Equus caballus OX=9796 GN=PICALM PE=4 SV=1	71.6	1	78.5 (M:78.5)	1	3.0	33.86	555	7.7	Dimethyl	0.60	1
556	F6TPP7	ENSECAG00000000817	NAP1L4	nucleosome assembly protein 1 like 4 [Source:VGNC Symbol;Acc:VGNC:20558]	Nucleosome assembly protein 1 like 4 OS=Equus caballus OX=9796 GN=NAP1L4 PE=3 SV=1	42.7	2	78.0 (M:78.0)	1	2.7	19.84	556	4.5	Dimethyl
557	F7B5B1	ENSECAG00000019073	UQCRH	cytochrome b-c1 complex subunit 6, mitochondrial [Source:NCBI gene;Acc:100051878]	Cytochrome b-c1 complex subunit 6 OS=Equus caballus OX=9796 GN=LOC100051878 PE=3 SV=1	10.6	1	77.8 (M:77.8)	1	19.8	15.51	557	4.5	Carbamidomethyl, Dimethyl	0.63	1
558	Q2V905	ENSECAG00000024267	TFRC	transferrin receptor [Source:VGNC Symbol;Acc:VGNC:24048]	Transferrin receptor protein 1 OS=Equus caballus OX=9796 GN=TFRC PE=2 SV=1	85.5	1	77.1 (M:77.1)	3	5.2	22.63	558	6.0	Dimethyl	0.41	2	13.67
559	F7CD67	ENSECAG00000014281	SEPHS1	selenophosphate synthetase 1 [Source:VGNC Symbol;Acc:VGNC:22827]	Selenophosphate synthetase 1 OS=Equus caballus OX=9796 GN=SEPHS1 PE=4 SV=1	42.9	1	76.6 (M:76.6)	1	3.8	6.70	559	5.6	Dimethyl	0.69	1
560	F7DS45	ENSECAG00000000788	MS4A8	membrane spanning 4-domains A8 [Source:VGNC Symbol;Acc:VGNC:69321]	Membrane spanning 4-domains A8 OS=Equus caballus OX=9796 GN=MS4A8 PE=4 SV=1	26.8	1	75.3 (M:75.3)	1	6.3	16.62	560	6.3	Dimethyl	1.16	1
561	F7C0C0	ENSECAG00000018242	HNRNPAB	heterogeneous nuclear ribonucleoprotein A/B [Source:NCBI gene;Acc:111767711]	Uncharacterized protein OS=Equus caballus OX=9796 PE=4 SV=1	23.5	2	74.6 (M:74.6)	1	6.6	23.80	561	5.7	Dimethyl	0.50	1
562	F6RCA8	ENSECAG00000017747	PRDX5	peroxiredoxin 5 [Source:VGNC Symbol;Acc:VGNC:69329]	Peroxiredoxin 5 OS=Equus caballus OX=9796 GN=PRDX5 PE=4 SV=1	17.0	1	74.5 (M:74.5)	1	9.9	36.93	562	7.2	Carbamidomethyl, Dimethyl	0.92	1
563	F6VX41	ENSECAG00000023179	RPL4	ribosomal protein L4 [Source:VGNC Symbol;Acc:VGNC:22531]	Ribosomal protein L4 OS=Equus caballus OX=9796 GN=RPL4 PE=4 SV=1	48.6	1	74.0 (M:74.0)	1	2.1	0.28	563	11.0	Dimethyl
564	F7APT4	ENSECAG00000011733	RNASE6	ribonuclease A family member k6 [Source:VGNC Symbol;Acc:VGNC:22416]	Ribonuclease A D1 OS=Equus caballus OX=9796 GN=RNASE6 PE=3 SV=1	17.5	1	73.9 (M:73.9)	1	10.4	5.27	564	8.9	Carbamidomethyl, Dimethyl	0.68	1
565	Q6RG76	#N/A	CD68	#N/A	CD68 molecule (Fragment) OS=Equus caballus OX=9796 GN=CD68 PE=2 SV=1	34.6	1	73.7 (M:73.7)	2	5.8	22.05	565	9.4	Dimethyl:2H(4), Dimethyl	0.66	2	7.60
566	F6W135	ENSECAG00000016270	RBP4	#N/A	Apolipoprotein D OS=Equus caballus OX=9796 GN=RBP4 PE=3 SV=1	18.9	2	73.6 (M:73.6)	1	11.0	6.98	566	5.0	Carbamidomethyl, Dimethyl	1.45	1
567	H9GZX2	ENSECAG00000012169	ATP5F1D	ATP synthase F1 subunit delta [Source:VGNC Symbol;Acc:VGNC:58124]	ATP synthase F1 subunit delta OS=Equus caballus OX=9796 GN=ATP5F1D PE=3 SV=1	13.0	1	72.4 (M:72.4)	2	18.5	5.53	567	4.5	Dimethyl	0.49	2	9.32
568	F6WU55	ENSECAG00000009186	SRCR	0	Uncharacterized protein OS=Equus caballus OX=9796 PE=4 SV=1	32.0	1	72.1 (M:72.1)	1	9.2	16.99	568	6.2	Carbamidomethyl, Dimethyl, Deamidated	2.43	1
569	F6Z9A2	ENSECAG00000018428	HSPH1	heat shock protein family H (Hsp110) member 1 [Source:HGNC Symbol;Acc:HGNC:16969]	Heat shock protein family H (Hsp110) member 1 OS=Equus caballus OX=9796 GN=HSPH1 PE=3 SV=1	96.8	3	71.8 (M:71.8)	2	3.3	4.26	569	5.1	Carbamidomethyl, Dimethyl	0.97	2	0.18
570	Q6X9Z5	#N/A	RPLP2	#N/A	60S acidic ribosomal protein P2 OS=Equus caballus OX=9796 GN=RPLP2 PE=3 SV=1	11.7	2	71.8 (M:71.8)	3	27.0	30.61	570	4.2	Dimethyl:2H(4), Dimethyl
571	F6ZKC8	ENSECAG00000011722	COX4I1	cytochrome c oxidase subunit 4I1 [Source:VGNC Symbol;Acc:VGNC:16801]	Cytochrome c oxidase subunit 4I1 OS=Equus caballus OX=9796 GN=COX4I1 PE=4 SV=1	19.5	1	71.1 (M:71.1)	3	20.1	5.29	571	9.2	Dimethyl	0.42	3	8.50
572	F6R7P8	ENSECAG00000012477	SCGB3A2	secretoglobin family 3A member 2 [Source:VGNC Symbol;Acc:VGNC:22724]	Secretoglobin family 3A member 2 OS=Equus caballus OX=9796 GN=SCGB3A2 PE=4 SV=1	10.3	1	70.9 (M:70.9)	2	34.0	8.35	572	6.7	Dimethyl	1.26	2	23.54
573	F7C0R0	ENSECAG00000000696	RSPH9	radial spoke head 9 homolog [Source:NCBI gene;Acc:100067560]	Uncharacterized protein OS=Equus caballus OX=9796 PE=4 SV=1	22.7	3	70.4 (M:70.4)	1	7.0	2.66	573	5.4	Dimethyl
574	F6WGL8	ENSECAG00000008848	PDIA4	protein disulfide isomerase family A member 4 [Source:VGNC Symbol;Acc:VGNC:56044]	Protein disulfide-isomerase OS=Equus caballus OX=9796 GN=PDIA4 PE=3 SV=1	49.6	1	70.3 (M:70.3)	1	2.5	15.93	574	6.1	Dimethyl	0.65	1
575	F7B7Z9	ENSECAG00000022120	EWSR1	EWS RNA binding protein 1 [Source:VGNC Symbol;Acc:VGNC:17712]	EWS RNA binding protein 1 OS=Equus caballus OX=9796 GN=EWSR1 PE=4 SV=1	68.5	2	70.2 (M:70.2)	1	3.7	0.82	575	9.3	Oxidation, Dimethyl	1.04	1
576	F7ALF9	ENSECAG00000011017	LMNB2	lamin B2 [Source:VGNC Symbol;Acc:VGNC:56758]	Lamin B2 OS=Equus caballus OX=9796 GN=LMNB2 PE=3 SV=1	66.7	1	70.0 (M:70.0)	1	2.5	14.55	576	6.2	Dimethyl	0.50	1
577	F7BK45	ENSECAG00000022421	ABHD14B	abhydrolase domain containing 14B [Source:VGNC Symbol;Acc:VGNC:14940]	Abhydrolase domain containing 14B OS=Equus caballus OX=9796 GN=ABHD14B PE=4 SV=1	22.2	1	69.9 (M:69.9)	2	15.8	22.99	577	6.0	Oxidation, Dimethyl	0.84	2	0.36
578	F6X5P8	ENSECAG00000021191	UGGT1	UDP-glucose glycoprotein glucosyltransferase 1 [Source:VGNC Symbol;Acc:VGNC:24776]	UDP-glucose glycoprotein glucosyltransferase 1 OS=Equus caballus OX=9796 GN=UGGT1 PE=4 SV=1	176.2	1	66.5 (M:66.5)	1	0.8	5.49	578	5.5	Dimethyl	0.60	1
579	F7CNI8	ENSECAG00000010891	ETHE1	ETHE1 persulfide dioxygenase [Source:VGNC Symbol;Acc:VGNC:17698]	ETHE1, persulfide dioxygenase OS=Equus caballus OX=9796 GN=ETHE1 PE=4 SV=1	25.1	1	66.5 (M:66.5)	1	6.1	4.02	579	5.9	Dimethyl	1.06	1
580	F7B381	#N/A	ARPC3	#N/A	Uncharacterized protein OS=Equus caballus OX=9796 GN=ARPC3 PE=4 SV=1	7.8	2	65.8 (M:65.8)	1	23.5	1.30	580	5.7	Dimethyl	1.16	1
581	F6YPN7	ENSECAG00000024383	RARS	arginyl-tRNA synthetase [Source:VGNC Symbol;Acc:VGNC:22188]	Arginyl-tRNA synthetase OS=Equus caballus OX=9796 GN=RARS PE=3 SV=1	75.2	1	65.6 (M:65.6)	2	4.1	19.58	581	6.5	Carbamidomethyl, Dimethyl
582	F6RN56	ENSECAG00000010153	IFIT3	interferon induced protein with tetratricopeptide repeats 3 [Source:HGNC Symbol;Acc:HGNC:5411]	Uncharacterized protein OS=Equus caballus OX=9796 PE=4 SV=1	34.6	1	65.4 (M:65.4)	1	4.3	22.82	582	5.6	Dimethyl	1.06	1
583	F6SH38	ENSECAG00000017618	LAMP1	lysosomal associated membrane protein 1 [Source:VGNC Symbol;Acc:VGNC:19570]	Lysosomal associated membrane protein 1 OS=Equus caballus OX=9796 GN=LAMP1 PE=3 SV=1	43.9	1	64.6 (M:64.6)	2	2.7	8.27	583	6.0	Dimethyl, Deamidated	0.88	2	31.32
584	H9GZZ0	ENSECAG00000015487	LSP1	lymphocyte specific protein 1 [Source:VGNC Symbol;Acc:VGNC:69317]	Uncharacterized protein OS=Equus caballus OX=9796 PE=4 SV=1	13.8	1	64.3 (M:64.3)	1	22.8	1.64	584	4.2	Dimethyl	0.73	1
585	F7BZ88	ENSECAG00000006662	MPO	myeloperoxidase [Source:VGNC Symbol;Acc:VGNC:20288]	Myeloperoxidase OS=Equus caballus OX=9796 GN=MPO PE=4 SV=1	81.8	1	64.2 (M:64.2)	2	3.3	14.08	585	9.6	Carbamidomethyl, Dimethyl	1.50	2	0.51
586	F6RXJ7	ENSECAG00000008603	PPP5C	#N/A	Serine/threonine-protein phosphatase OS=Equus caballus OX=9796 GN=PPP5C PE=3 SV=1	52.4	1	63.5 (M:63.5)	1	2.8	7.61	586	6.1	Dimethyl
587	F7BPE9	ENSECAG00000017357	DPP4	dipeptidyl peptidase 4 [Source:VGNC Symbol;Acc:VGNC:17294]	Dipeptidyl peptidase 4 OS=Equus caballus OX=9796 GN=DPP4 PE=3 SV=1	84.7	1	63.3 (M:63.3)	1	1.6	4.43	587	5.3	Carbamidomethyl, Dimethyl	1.07	1
588	F6X5T7	ENSECAG00000021796	HLA-DMB	HLA class II histocompatibility antigen, DM beta chain [Source:NCBI gene;Acc:100060996]	Uncharacterized protein OS=Equus caballus OX=9796 GN=LOC100060996 PE=3 SV=1	29.0	1	63.3 (M:63.3)	1	5.7	18.37	588	5.6	Dimethyl	0.73	1
589	F6Z5N6	ENSECAG00000021662	STMN1	#N/A	Stathmin OS=Equus caballus OX=9796 GN=STMN1 PE=2 SV=1	17.3	2	62.7 (M:62.7)	1	6.0	1.90	589	5.7	Dimethyl
590	F6XT77	ENSECAG00000015849	FLNB	filamin B [Source:VGNC Symbol;Acc:VGNC:18061]	Filamin B OS=Equus caballus OX=9796 GN=FLNB PE=4 SV=1	266.5	1	61.9 (M:61.9)	1	0.5	25.00	590	5.4	Dimethyl	1.11	1
591	F6Q7J3	ENSECAG00000012362	C7	complement C7 [Source:VGNC Symbol;Acc:VGNC:15955]	Complement C7 OS=Equus caballus OX=9796 GN=C7 PE=4 SV=1	92.8	1	61.5 (M:61.5)	1	2.9	0.93	591	6.5	Dimethyl	0.97	1
592	F7C1A8	ENSECAG00000014779	PSMC4	proteasome 26S subunit, ATPase 4 [Source:VGNC Symbol;Acc:VGNC:21953]	Proteasome 26S subunit, ATPase 4 OS=Equus caballus OX=9796 GN=PSMC4 PE=3 SV=1	47.4	1	61.3 (M:61.3)	2	6.2	15.86	592	5.1	Carbamidomethyl, Oxidation, Dimethyl	0.68	2	47.87
593	H9H013	ENSECAG00000021409	SLC25A1	solute carrier family 25 member 1 [Source:HGNC Symbol;Acc:HGNC:10979]	Solute carrier family 25 member 1 OS=Equus caballus OX=9796 GN=SLC25A1 PE=3 SV=1	31.1	1	61.0 (M:61.0)	2	8.2	9.48	593	9.7	Carbamidomethyl, Dimethyl
594	F6PT53	ENSECAG00000021411	TM7SF2	transmembrane 7 superfamily member 2 [Source:VGNC Symbol;Acc:VGNC:24147]	Transmembrane 7 superfamily member 2 OS=Equus caballus OX=9796 GN=TM7SF2 PE=4 SV=1	44.2	1	60.7 (M:60.7)	1	3.3	18.74	594	8.8	Dimethyl
595	F6W8C8	ENSECAG00000015966	SERPINB6	serpin family B member 6 [Source:VGNC Symbol;Acc:VGNC:49518]	Serpin family B member 6 OS=Equus caballus OX=9796 GN=SERPINB6 PE=3 SV=1	43.5	1	60.0 (M:60.0)	2	7.1	5.47	595	5.4	Dimethyl	1.03	1
596	F6U8T5	ENSECAG00000011965	OLR1	oxidized low density lipoprotein receptor 1 [Source:VGNC Symbol;Acc:VGNC:21030]	Oxidized low density lipoprotein receptor 1 OS=Equus caballus OX=9796 GN=OLR1 PE=4 SV=1	31.1	1	59.8 (M:59.8)	2	4.4	6.46	596	6.3	Dimethyl
597	P04365	#N/A	ITIH	#N/A	Inter-alpha-trypsin inhibitor (Fragment) OS=Equus caballus OX=9796 PE=1 SV=2	13.7	2	59.7 (M:59.7)	2	20.0	1.04	597	9.0	Carbamidomethyl, Dimethyl	1.06	2	41.36
598	F7D7B5	ENSECAG00000020296	C5	complement C5 [Source:HGNC Symbol;Acc:HGNC:1331]	Uncharacterized protein OS=Equus caballus OX=9796 PE=4 SV=1	100.9	1	59.5 (M:59.5)	1	1.2	27.14	598	5.9	Dimethyl	0.96	1
599	F6UCB3	ENSECAG00000008548	RPL7A	ribosomal protein L7a [Source:HGNC Symbol;Acc:HGNC:10364]	Uncharacterized protein OS=Equus caballus OX=9796 PE=4 SV=1	26.9	1	59.0 (M:59.0)	2	6.8	1.63	599	10.7	Dimethyl:2H(4), Dimethyl	1.21	1
600	F6T962	ENSECAG00000021047	EFEMP2	EGF containing fibulin extracellular matrix protein 2 [Source:VGNC Symbol;Acc:VGNC:17443]	EGF containing fibulin extracellular matrix protein 2 OS=Equus caballus OX=9796 GN=EFEMP2 PE=4 SV=1	49.4	1	58.8 (M:58.8)	1	3.8	22.27	600	4.8	Carbamidomethyl, Oxidation, Dimethyl	1.92	1
601	F6TP32	ENSECAG00000016329	MANSC1	MANSC domain containing 1 [Source:VGNC Symbol;Acc:VGNC:58500]	Uncharacterized protein OS=Equus caballus OX=9796 PE=4 SV=1	13.6	1	58.6 (M:58.6)	1	8.3	27.58	601	8.6	Dimethyl	0.70	1
602	F6VEN8	#N/A		#N/A	Uncharacterized protein OS=Equus caballus OX=9796 PE=4 SV=1	20.1	1	58.3 (M:58.3)	1	7.2	5.78	602	7.9	Carbamidomethyl, Dimethyl	1.02	1
603	D9ZFG8	#N/A	C1H15orf48	#N/A	Chromosome 1 C15orf48 homolog OS=Equus caballus OX=9796 GN=C1H15orf48 PE=2 SV=1	9.7	1	57.4 (M:57.4)	1	19.3	7.20	603	10.0	Dimethyl	0.85	1
604	F6RL46	ENSECAG00000010333	PGLS	6-phosphogluconolactonase [Source:VGNC Symbol;Acc:VGNC:21355]	6-phosphogluconolactonase OS=Equus caballus OX=9796 GN=PGLS PE=3 SV=1	28.2	1	56.8 (M:56.8)	2	8.8	521.50	604	7.0	Dimethyl	0.49	2	82.13
605	F6ZC75	ENSECAG00000009966	THY1	Thy-1 cell surface antigen [Source:VGNC Symbol;Acc:VGNC:24097]	Thy-1 cell surface antigen OS=Equus caballus OX=9796 GN=THY1 PE=4 SV=1	17.9	1	56.8 (M:56.8)	2	21.1	4.48	605	9.3	Carbamidomethyl, Dimethyl	1.49	2	5.14
606	F6PYW4	ENSECAG00000010174	RHOC	#N/A	Ras homolog family member C OS=Equus caballus OX=9796 GN=RHOC PE=4 SV=1	22.0	1	56.7 (M:56.7)	2	9.8	5.96	606	6.2	Carbamidomethyl, Oxidation, Dimethyl	1.36	1
607	F6TGS3	ENSECAG00000008503	CD74	CD74 molecule [Source:VGNC Symbol;Acc:VGNC:55412]	Uncharacterized protein OS=Equus caballus OX=9796 GN=CD74 PE=4 SV=1	23.5	1	56.5 (M:56.5)	1	5.3	9.97	607	9.1	Dimethyl	1.03	1
608	F7D1U4	#N/A		#N/A	Uncharacterized protein OS=Equus caballus OX=9796 PE=4 SV=1	4.1	1	56.1 (M:56.1)	1	78.6	17.37	608	4.7	Dimethyl
609	F7B5J2	ENSECAG00000018836	FAM3D	family with sequence similarity 3 member D [Source:VGNC Symbol;Acc:VGNC:56813]	Family with sequence similarity 3 member D OS=Equus caballus OX=9796 GN=FAM3D PE=4 SV=1	19.1	1	56.0 (M:56.0)	1	8.7	11.55	609	6.8	Carbamidomethyl, Dimethyl	0.99	1
610	F6QGE9	ENSECAG00000004824	UQCRFS1	ubiquinol-cytochrome c reductase, Rieske iron-sulfur polypeptide 1 [Source:HGNC Symbol;Acc:HGNC:12587]	Cytochrome b-c1 complex subunit Rieske, mitochondrial OS=Equus caballus OX=9796 GN=UQCRFS1 PE=4 SV=1	22.2	1	55.8 (M:55.8)	1	10.9	28.70	610	8.4	Oxidation, Dimethyl	0.92	1
611	F6R6I2	ENSECAG00000024569	IMMT	inner membrane mitochondrial protein [Source:VGNC Symbol;Acc:VGNC:19047]	MICOS complex subunit MIC60 OS=Equus caballus OX=9796 GN=IMMT PE=3 SV=1	82.0	2	55.8 (M:55.8)	2	4.3	12.96	611	6.1	Dimethyl	0.47	2	3.25
612	F6Y014	ENSECAG00000009145	CAPZB	capping actin protein of muscle Z-line subunit beta [Source:VGNC Symbol;Acc:VGNC:16052]	F-actin-capping protein subunit beta OS=Equus caballus OX=9796 GN=CAPZB PE=3 SV=1	30.6	1	55.7 (M:55.7)	1	3.7	0.67	612	5.7	Dimethyl	0.86	1
613	F6ZR63	ENSECAG00000011256	CFHR	complement factor H [Source:NCBI gene;Acc:100051358]	Uncharacterized protein OS=Equus caballus OX=9796 PE=4 SV=1	140.6	2	55.1 (M:55.1)	2	1.9	5.25	613	7.5	Carbamidomethyl, Dimethyl	1.42	2	4.49
614	F6Y4Z6	ENSECAG00000016898	PSMB9	proteasome subunit beta 9 [Source:VGNC Symbol;Acc:VGNC:21948]	Proteasome subunit beta OS=Equus caballus OX=9796 GN=PSMB9 PE=3 SV=1	23.3	1	54.9 (M:54.9)	1	9.6	17.04	614	5.1	Dimethyl	0.85	1
615	F6UV62	ENSECAG00000020878	MNDA	#N/A	Myeloid cell nuclear differentiation antigen OS=Equus caballus OX=9796 GN=MNDA PE=4 SV=1	48.1	1	54.8 (M:54.8)	1	4.4	8.30	615	9.7	Dimethyl	0.95	1
616	F6SUP2	ENSECAG00000013056		0	Uncharacterized protein OS=Equus caballus OX=9796 PE=4 SV=1	9.1	1	54.8 (M:54.8)	1	13.4	14.67	616	6.1	Dimethyl
617	F6RP73	ENSECAG00000024563	LOC100064703	15 kDa protein B [Source:NCBI gene;Acc:100064703]	Uncharacterized protein OS=Equus caballus OX=9796 PE=3 SV=1	19.0	1	54.7 (M:54.7)	2	7.2	2.68	617	8.7	Dimethyl:2H(4), Dimethyl	1.53	1
618	F6ZEV8	ENSECAG00000018949	DBI	diazepam binding inhibitor, acyl-CoA binding protein [Source:VGNC Symbol;Acc:VGNC:17017]	Diazepam binding inhibitor, acyl-CoA binding protein OS=Equus caballus OX=9796 GN=DBI PE=4 SV=1	9.9	1	54.5 (M:54.5)	2	20.7	3.28	618	7.9	Oxidation, Dimethyl	0.48	2	1.39
619	A2Q127	#N/A	EEF1G	#N/A	Elongation factor 1-gamma OS=Equus caballus OX=9796 GN=EEF1G PE=2 SV=1	50.0	1	54.5 (M:54.5)	2	5.0	12.80	619	6.3	Carbamidomethyl, Dimethyl	1.38	2	41.04
620	F7B570	ENSECAG00000019128	ARPC5	actin related protein 2/3 complex subunit 5 [Source:VGNC Symbol;Acc:VGNC:15539]	Actin-related protein 2/3 complex subunit 5 OS=Equus caballus OX=9796 GN=ARPC5 PE=3 SV=1	16.5	1	54.2 (M:54.2)	2	20.5	3.07	620	6.6	Dimethyl	1.04	2	0.40
621	F7BLG9	ENSECAG00000019406	PDCD5	programmed cell death 5 [Source:VGNC Symbol;Acc:VGNC:21232]	Programmed cell death 5 OS=Equus caballus OX=9796 GN=PDCD5 PE=4 SV=1	11.7	1	53.7 (M:53.7)	1	12.6	13.92	621	5.9	Dimethyl	0.56	1
622	F6U354	ENSECAG00000000939	FAH	fumarylacetoacetate hydrolase [Source:VGNC Symbol;Acc:VGNC:17777]	Fumarylacetoacetate hydrolase OS=Equus caballus OX=9796 GN=FAH PE=4 SV=1	46.1	1	53.2 (M:53.2)	1	3.1	13.82	622	6.4	Dimethyl	1.54	1
623	F6SP74	ENSECAG00000017644	CFP	complement factor properdin [Source:VGNC Symbol;Acc:VGNC:16467]	Complement factor properdin OS=Equus caballus OX=9796 GN=CFP PE=4 SV=1	50.6	1	52.3 (M:52.3)	1	2.8	2.80	623	8.6	Carbamidomethyl, Dimethyl
624	F6SAB2	ENSECAG00000010222	MAPRE1	microtubule associated protein RP/EB family member 1 [Source:VGNC Symbol;Acc:VGNC:19970]	Microtubule associated protein RP/EB family member 1 OS=Equus caballus OX=9796 GN=MAPRE1 PE=2 SV=1	30.0	1	51.4 (M:51.4)	1	7.5	4.54	624	5.2	Dimethyl	0.84	1
625	F6ZN26	ENSECAG00000011178	HDGF	heparin binding growth factor [Source:VGNC Symbol;Acc:VGNC:18719]	Heparin binding growth factor OS=Equus caballus OX=9796 GN=HDGF PE=4 SV=1	23.2	1	51.3 (M:51.3)	2	12.9	4.61	625	4.5	Oxidation, Dimethyl	0.5	1
626	F6PNA8	ENSECAG00000004961	TACSTD2	tumor associated calcium signal transducer 2 [Source:HGNC Symbol;Acc:HGNC:11530]	Uncharacterized protein OS=Equus caballus OX=9796 PE=4 SV=1	5.9	1	50.7 (M:50.7)	1	28.6	36.99	626	9.6	Carbamidomethyl, Dimethyl	0.42	1
627	F7ADS0	ENSECAG00000018783	WDR54	WD repeat domain 54 [Source:VGNC Symbol;Acc:VGNC:25004]	WD repeat domain 54 OS=Equus caballus OX=9796 GN=WDR54 PE=4 SV=1	35.7	1	50.7 (M:50.7)	1	5.4	6.71	627	5.9	Carbamidomethyl, Dimethyl	1.41	1
628	F6VP61	ENSECAG00000008493	SERPINB10	serpin family B member 10 [Source:VGNC Symbol;Acc:VGNC:22848]	Serpin family B member 10 OS=Equus caballus OX=9796 GN=SERPINB10 PE=3 SV=1	45.4	1	50.4 (M:50.4)	1	3.8	0.22	628	5.7	Dimethyl	0.74	1
629	F6V4L4	ENSECAG00000007371	GLUD1P2	glutamate dehydrogenase 1 [Source:NCBI gene;Acc:100064139]	Glutamate dehydrogenase OS=Equus caballus OX=9796 PE=3 SV=1	55.9	1	49.8 (M:49.8)	2	6.8	15.31	629	8.4	Carbamidomethyl, Dimethyl	0.73	1
630	F6W9D9	ENSECAG00000016337	GALNT6	polypeptide N-acetylgalactosaminyltransferase 6 [Source:VGNC Symbol;Acc:VGNC:18235]	Polypeptide N-acetylgalactosaminyltransferase OS=Equus caballus OX=9796 GN=GALNT6 PE=3 SV=1	71.1	1	49.8 (M:49.8)	2	2.4	6.07	630	7.6	Dimethyl:2H(4), Dimethyl	2.06	1
631	F6WQ61	ENSECAG00000017221	GNB2	G protein subunit beta 2 [Source:VGNC Symbol;Acc:VGNC:18425]	G protein subunit beta 2 OS=Equus caballus OX=9796 GN=GNB2 PE=4 SV=1	37.3	1	49.5 (M:49.5)	2	5.9	2.48	631	5.6	Carbamidomethyl, Dimethyl:2H(4), Dimethyl	1.39	1
632	F6YP32	ENSECAG00000016273	DPP7	dipeptidyl peptidase 7 [Source:VGNC Symbol;Acc:VGNC:17296]	Dipeptidyl peptidase 7 OS=Equus caballus OX=9796 GN=DPP7 PE=4 SV=1	53.5	1	49.3 (M:49.3)	1	3.5	3.46	632	5.7	Dimethyl
633	F6UCU8	ENSECAG00000007942	LMNB1	lamin B1 [Source:VGNC Symbol;Acc:VGNC:19708]	Lamin B1 OS=Equus caballus OX=9796 GN=LMNB1 PE=3 SV=1	58.2	1	47.4 (M:47.4)	2	5.8	3.87	633	5.0	Oxidation, Dimethyl	0.6	1
634	F7B320	ENSECAG00000008662	DPYSL2	dihydropyrimidinase like 2 [Source:VGNC Symbol;Acc:VGNC:17304]	Dihydropyrimidinase like 2 OS=Equus caballus OX=9796 GN=DPYSL2 PE=4 SV=1	62.3	1	47.0 (M:47.0)	2	7.5	8.66	634	6.0	Dimethyl	1.23	2	11.19
635	F6V6S5	ENSECAG00000006703		0	Uncharacterized protein OS=Equus caballus OX=9796 PE=4 SV=1	110.1	1	46.9 (M:46.9)	1	1.7	22.91	635	5.2	Carbamidomethyl, Dimethyl	1.52	1
636	F7BAB4	ENSECAG00000013962	TPD52	tumor protein D52 [Source:NCBI gene;Acc:111767503]	Tumor protein D52 OS=Equus caballus OX=9796 GN=TPD52 PE=4 SV=1	24.0	1	46.9 (M:46.9)	1	4.5	3.13	636	4.8	Dimethyl
637	F7E1X2	ENSECAG00000006942	STIP1	stress induced phosphoprotein 1 [Source:VGNC Symbol;Acc:VGNC:23679]	Stress induced phosphoprotein 1 OS=Equus caballus OX=9796 GN=STIP1 PE=4 SV=1	62.3	1	46.9 (M:46.9)	1	2.2	2.84	637	6.9	Dimethyl	0.64	1
638	F7DVX3	ENSECAG00000000545	RUVBL1	RuvB like AAA ATPase 1 [Source:VGNC Symbol;Acc:VGNC:22632]	RuvB-like helicase OS=Equus caballus OX=9796 GN=RUVBL1 PE=3 SV=1	50.2	1	46.5 (M:46.5)	1	3.5	31.53	638	6.1	Dimethyl	0.85	1
639	F6SPT8	#N/A	LCN15	#N/A	Lipocalin 15 OS=Equus caballus OX=9796 GN=LCN15 PE=3 SV=1	14.0	1	45.9 (M:45.9)	2	10.4	2.81	639	5.5	Carbamidomethyl, Dimethyl	0.66	1
640	F6WNW0	ENSECAG00000016981	CLUAP1	clusterin associated protein 1 [Source:VGNC Symbol;Acc:VGNC:16643]	Clusterin associated protein 1 OS=Equus caballus OX=9796 GN=CLUAP1 PE=4 SV=1	47.9	1	45.3 (M:45.3)	1	2.9	1.16	640	4.8	Dimethyl
641	H9GZV9	#N/A		#N/A	Uncharacterized protein OS=Equus caballus OX=9796 PE=4 SV=1	12.7	2	45.0 (M:45.0)	1	16.9	35.53	641	6.8	Carbamidomethyl, Dimethyl, Deamidated	0.72	1
642	F7A2Q9	#N/A	NEDD8	#N/A	Neural precursor cell expressed, developmentally down-regulated 8 OS=Equus caballus OX=9796 GN=NEDD8 PE=4 SV=1	9.1	1	44.9 (M:44.9)	1	17.3	4.20	642	9.1	Dimethyl
643	F6YTD3	ENSECAG00000022358	FBP2	#N/A	Fructose-bisphosphatase 2 OS=Equus caballus OX=9796 GN=FBP2 PE=3 SV=1	36.8	1	44.5 (M:44.5)	1	4.4	31.85	643	7.5	Dimethyl
644	F7BC37	ENSECAG00000013572	PRSS8	serine protease 8 [Source:VGNC Symbol;Acc:VGNC:21923]	Serine protease 8 OS=Equus caballus OX=9796 GN=PRSS8 PE=3 SV=1	32.2	1	44.4 (M:44.4)	1	5.3	2.96	644	6.0	Dimethyl	0.87	1
645	F6YZ13	ENSECAG00000024049	S100A13	S100 calcium binding protein A13 [Source:VGNC Symbol;Acc:VGNC:22649]	S100 calcium binding protein A13 OS=Equus caballus OX=9796 GN=S100A13 PE=3 SV=1	11.2	1	43.9 (M:43.9)	2	23.5	8.66	645	5.7	Dimethyl	0.56	2	32.19
646	F7BKY7	ENSECAG00000019382	S100A10	S100 calcium binding protein A10 [Source:VGNC Symbol;Acc:VGNC:22646]	S100 calcium binding protein A10 OS=Equus caballus OX=9796 GN=S100A10 PE=3 SV=1	11.2	1	43.3 (M:43.3)	1	17.5	11.45	646	6.8	Dimethyl	0.89	1
647	F6YJM2	ENSECAG00000009565	STMND1	stathmin domain containing 1 [Source:VGNC Symbol;Acc:VGNC:23701]	Stathmin domain containing 1 OS=Equus caballus OX=9796 GN=STMND1 PE=4 SV=1	30.5	1	43.3 (M:43.3)	1	5.4	3.39	647	6.9	Dimethyl
648	F6RX11	ENSECAG00000012463	RPS20	ribosomal protein S20 [Source:VGNC Symbol;Acc:VGNC:22551]	Ribosomal protein S20 OS=Equus caballus OX=9796 GN=RPS20 PE=3 SV=1	13.4	1	42.6 (M:42.6)	1	10.1	5.17	648	10.7	Dimethyl	0.75	1
649	F6XZY5	ENSECAG00000009389	RPL35	ribosomal protein L35 [Source:VGNC Symbol;Acc:VGNC:56896]	Ribosomal protein L35 OS=Equus caballus OX=9796 GN=RPL35 PE=3 SV=1	14.5	1	42.6 (M:42.6)	1	10.6	4.42	649	11.5	Dimethyl	0.73	1
650	F6WUU4	ENSECAG00000016487	ATP6V1E1	ATPase H+ transporting V1 subunit E1 [Source:VGNC Symbol;Acc:VGNC:15681]	ATPase H+ transporting V1 subunit E1 OS=Equus caballus OX=9796 GN=ATP6V1E1 PE=3 SV=1	26.1	1	42.6 (M:42.6)	1	6.2	1.54	650	8.4	Dimethyl
651	F7CA60	ENSECAG00000000794	EMB	embigin [Source:VGNC Symbol;Acc:VGNC:17550]	Embigin OS=Equus caballus OX=9796 GN=EMB PE=4 SV=1	32.1	1	42.6 (M:42.6)	1	6.0	5.21	651	5.2	Carbamidomethyl, Dimethyl
652	F6U2W9	ENSECAG00000011638	EHD1	EH domain containing 1 [Source:VGNC Symbol;Acc:VGNC:17466]	EH domain containing 1 OS=Equus caballus OX=9796 GN=EHD1 PE=3 SV=1	45.3	2	42.6 (M:42.6)	1	5.8	9.65	652	6.3	Dimethyl	0.82	1
653	F6W0E0	ENSECAG00000020281	PAK2	p21 (RAC1) activated kinase 2 [Source:HGNC Symbol;Acc:HGNC:8591]	Non-specific serine/threonine protein kinase OS=Equus caballus OX=9796 GN=PAK2 PE=4 SV=1	58.0	1	42.6 (M:42.6)	1	5.9	3.07	653	5.6	Dimethyl	1.15	1
654	F6ZYU6	ENSECAG00000010867	FUBP1	far upstream element binding protein 1 [Source:VGNC Symbol;Acc:VGNC:50836]	Far upstream element binding protein 1 OS=Equus caballus OX=9796 GN=FUBP1 PE=4 SV=1	67.7	1	42.6 (M:42.6)	1	2.0	6.03	654	7.2	Dimethyl	0.57	1
655	F7B3H1	ENSECAG00000021913	PLOD3	procollagen-lysine,2-oxoglutarate 5-dioxygenase 3 [Source:VGNC Symbol;Acc:VGNC:21587]	Procollagen-lysine,2-oxoglutarate 5-dioxygenase 3 OS=Equus caballus OX=9796 GN=PLOD3 PE=4 SV=1	81.0	1	42.6 (M:42.6)	1	2.7	4.61	655	5.8	Dimethyl	0.77	1
656	F6SAD1	ENSECAG00000010255	CCDC191	coiled-coil domain containing 191 [Source:VGNC Symbol;Acc:VGNC:57077]	Coiled-coil domain containing 191 OS=Equus caballus OX=9796 GN=CCDC191 PE=4 SV=1	84.0	1	42.6 (M:42.6)	1	1.4	6.97	656	9.6	Oxidation, Dimethyl
657	F7BYH5	ENSECAG00000019766	EML1	EMAP like 1 [Source:VGNC Symbol;Acc:VGNC:17564]	Echinoderm microtubule associated protein like 1 OS=Equus caballus OX=9796 GN=EML1 PE=4 SV=1	88.3	1	42.6 (M:42.6)	1	2.0	6.28	657	6.8	Dimethyl	1.07	1
658	F6UM00	ENSECAG00000014446	SPTBN1	spectrin beta, non-erythrocytic 1 [Source:VGNC Symbol;Acc:VGNC:23556]	Spectrin beta chain OS=Equus caballus OX=9796 GN=SPTBN1 PE=3 SV=1	273.4	1	42.6 (M:42.6)	1	0.8	14.52	658	5.5	Dimethyl	1.04	1
659	F6WGW9	ENSECAG00000008611	PDHX	pyruvate dehydrogenase complex component X [Source:VGNC Symbol;Acc:VGNC:21263]	Dihydrolipoamide acetyltransferase component of pyruvate dehydrogenase complex OS=Equus caballus OX=9796 GN=PDHX PE=3 SV=1	53.7	1	41.9 (M:41.9)	1	3.6	3.54	659	9.9	Dimethyl
660	F6YZX2	ENSECAG00000009738	RPS19	ribosomal protein S19 [Source:VGNC Symbol;Acc:VGNC:22550]	Ribosomal protein S19 OS=Equus caballus OX=9796 GN=RPS19 PE=4 SV=1	16.6	1	41.4 (M:41.4)	1	6.0	833.57	660	10.3	Dimethyl	0.68	1
661	F6YKI8	ENSECAG00000024159	ATP6V1H	ATPase H+ transporting V1 subunit H [Source:VGNC Symbol;Acc:VGNC:15683]	V-type proton ATPase subunit H OS=Equus caballus OX=9796 GN=ATP6V1H PE=3 SV=1	53.8	1	41.4 (M:41.4)	1	5.0	12.88	661	6.2	Dimethyl	1.36	1
662	F6XH74	ENSECAG00000003655		0	Uncharacterized protein OS=Equus caballus OX=9796 PE=4 SV=1	24.3	3	41.0 (M:41.0)	1	8.5	27.28	662	6.0	Oxidation, Dimethyl	0.82	1
663	F6QVW1	ENSECAG00000017370	PPT1	palmitoyl-protein thioesterase 1 [Source:VGNC Symbol;Acc:VGNC:21798]	Palmitoyl-protein thioesterase 1 OS=Equus caballus OX=9796 GN=PPT1 PE=4 SV=1	29.9	1	40.9 (M:40.9)	1	3.4	21.67	663	5.9	Dimethyl
664	F6V424	ENSECAG00000007671	ATP2A2	ATPase sarcoplasmic/endoplasmic reticulum Ca2+ transporting 2 [Source:VGNC Symbol;Acc:VGNC:15651]	Calcium-transporting ATPase OS=Equus caballus OX=9796 GN=ATP2A2 PE=3 SV=1	110.5	3	40.9 (M:40.9)	1	1.5	32.15	664	5.2	Carbamidomethyl, Dimethyl
665	F6YJR6	ENSECAG00000021927	RPL18	ribosomal protein L18 [Source:VGNC Symbol;Acc:VGNC:22524]	Uncharacterized protein OS=Equus caballus OX=9796 GN=RPL18 PE=4 SV=1	21.6	1	40.7 (M:40.7)	1	6.9	5.81	665	12.3	Dimethyl	0.80	1
666	F7DQG1	ENSECAG00000032321	PGLYRP1	peptidoglycan recognition protein 1-like [Source:NCBI gene;Acc:100071039]	Peptidoglycan-recognition protein OS=Equus caballus OX=9796 PE=3 SV=1	21.3	2	40.7 (M:40.7)	1	6.2	4.92	666	8.6	Carbamidomethyl, Dimethyl	3.22	1
667	F6QXY2	ENSECAG00000024503	ACTR1A	actin related protein 1A [Source:VGNC Symbol;Acc:VGNC:15026]	ARP1 actin related protein 1 homolog A OS=Equus caballus OX=9796 GN=ACTR1A PE=2 SV=1	42.6	1	40.5 (M:40.5)	1	4.3	37.05	667	6.2	Dimethyl	1.94	1
668	F7APR4	ENSECAG00000011456	ARPC2	actin related protein 2/3 complex subunit 2 [Source:VGNC Symbol;Acc:VGNC:15537]	Arp2/3 complex 34 kDa subunit OS=Equus caballus OX=9796 GN=ARPC2 PE=3 SV=1	34.2	1	40.5 (M:40.5)	1	3.7	8.54	668	6.8	Dimethyl	1.11	1
669	F7D9I5	ENSECAG00000019677	EPHX1	epoxide hydrolase 1 [Source:VGNC Symbol;Acc:VGNC:17626]	Epoxide hydrolase OS=Equus caballus OX=9796 GN=EPHX1 PE=3 SV=1	52.8	1	40.1 (M:40.1)	1	4.0	0.75	669	7.3	Dimethyl	0.49	1
670	F6S4R4	ENSECAG00000003931	SKP1	S-phase kinase associated protein 1 [Source:VGNC Symbol;Acc:VGNC:57200]	S-phase kinase associated protein 1 OS=Equus caballus OX=9796 GN=SKP1 PE=3 SV=1	18.6	1	39.6 (M:39.6)	1	4.9	4.53	670	4.2	Carbamidomethyl, Dimethyl
671	F6QLC6	ENSECAG00000025054	RAB5C	RAB5C, member RAS oncogene family [Source:VGNC Symbol;Acc:VGNC:49530]	RAB5C, member RAS oncogene family OS=Equus caballus OX=9796 GN=RAB5C PE=4 SV=1	23.4	1	39.3 (M:39.3)	1	8.8	5.68	671	8.6	Dimethyl
672	F6RTH0	ENSECAG00000025006	TXNDC17	thioredoxin domain containing 17 [Source:VGNC Symbol;Acc:VGNC:24680]	Thioredoxin domain containing 17 OS=Equus caballus OX=9796 GN=TXNDC17 PE=4 SV=1	13.9	1	38.6 (M:38.6)	1	8.1	3.58	672	5.4	Dimethyl	0.66	1
673	F7CHR2	ENSECAG00000034204	PAFAH1B2	platelet activating factor acetylhydrolase 1b catalytic subunit 2 [Source:NCBI gene;Acc:100062620]	Platelet activating factor acetylhydrolase 1b catalytic subunit 2 OS=Equus caballus OX=9796 GN=PAFAH1B2 PE=2 SV=1	25.6	1	38.4 (M:38.4)	1	8.3	4.56	673	5.6	Dimethyl	1.13	1
674	F6Y642	ENSECAG00000023962	SF3A1	splicing factor 3a subunit 1 [Source:VGNC Symbol;Acc:VGNC:22886]	Splicing factor 3a subunit 1 OS=Equus caballus OX=9796 GN=SF3A1 PE=4 SV=1	88.8	1	38.0 (M:38.0)	1	1.4	0.94	674	5.2	Dimethyl
675	F6Z3Z4	ENSECAG00000016433	GLG1	golgi glycoprotein 1 [Source:VGNC Symbol;Acc:VGNC:18372]	Golgi glycoprotein 1 OS=Equus caballus OX=9796 GN=GLG1 PE=4 SV=1	134.0	2	37.8 (M:37.8)	1	1.1	2.01	675	6.6	Dimethyl	1.03	1
676	F6ZHA6	ENSECAG00000013301	MFAP4	microfibril associated protein 4 [Source:VGNC Symbol;Acc:VGNC:20142]	Microfibril associated protein 4 OS=Equus caballus OX=9796 GN=MFAP4 PE=4 SV=1	28.4	1	37.7 (M:37.7)	1	7.1	2.93	676	5.2	Dimethyl	0.52	1
677	F6T479	#N/A		#N/A	Uncharacterized protein OS=Equus caballus OX=9796 PE=4 SV=1	145.0	4	37.4 (M:37.4)	1	1.4	465.45	677	6.9	Dimethyl:2H(4)	2.38	1
678	F6R5B2	ENSECAG00000010132	HMGB2	high mobility group box 2 [Source:VGNC Symbol;Acc:VGNC:18803]	High mobility group box 2 OS=Equus caballus OX=9796 GN=HMGB2 PE=4 SV=1	24.1	1	37.3 (M:37.3)	1	6.2	0.84	678	6.9	Dimethyl
679	F7DQG7	ENSECAG00000010809	CACNA2D1	calcium voltage-gated channel auxiliary subunit alpha2delta 1 [Source:VGNC Symbol;Acc:VGNC:15988]	Calcium voltage-gated channel auxiliary subunit alpha2delta 1 OS=Equus caballus OX=9796 GN=CACNA2D1 PE=4 SV=1	104.4	1	37.1 (M:37.1)	1	1.4	0.50	679	5.3	Dimethyl
680	F6QL08	ENSECAG00000012649	FMO3	#N/A	Dimethylaniline monooxygenase [N-oxide-forming] OS=Equus caballus OX=9796 GN=FMO3 PE=3 SV=1	60.2	1	37.1 (M:37.1)	1	1.9	33.70	680	8.1	Dimethyl	1.18	1
681	F6YKT2	ENSECAG00000007328	ITPR3	inositol 1,4,5-trisphosphate receptor type 3 [Source:VGNC Symbol;Acc:VGNC:19196]	Inositol 1,4,5-trisphosphate receptor type 3 OS=Equus caballus OX=9796 GN=ITPR3 PE=4 SV=1	303.1	1	37.0 (M:37.0)	1	0.6	19.95	681	6.1	Dimethyl:2H(4), Oxidation, Dimethyl, Deamidated
682	F6RAT7	ENSECAG00000017887	FKBP1A	FKBP prolyl isomerase 1A [Source:NCBI gene;Acc:100629541]	Peptidylprolyl isomerase OS=Equus caballus OX=9796 PE=4 SV=1	9.1	1	36.8 (M:36.8)	1	17.1	4.68	682	6.8	Dimethyl
683	F6QYH5	ENSECAG00000008912		0	Uncharacterized protein OS=Equus caballus OX=9796 PE=4 SV=1	31.0	1	36.7 (M:36.7)	1	3.6	30.88	683	5.7	Dimethyl	0.77	1
684	F6YDE5	ENSECAG00000009047	RIBC2	RIB43A domain with coiled-coils 2 [Source:VGNC Symbol;Acc:VGNC:22383]	RIB43A domain with coiled-coils 2 OS=Equus caballus OX=9796 GN=RIBC2 PE=4 SV=1	45.1	1	36.7 (M:36.7)	1	5.0	0.50	684	8.9	Dimethyl
685	A0A140TAU8	#N/A	L1RN	#N/A	Interleukin-1 OS=Equus caballus OX=9796 GN=IL1RN PE=3 SV=1	20.4	2	36.6 (M:36.6)	1	10.2	0.65	685	8.9	Dimethyl	1.00	1
686	F6Z037	ENSECAG00000022320	MGST3	microsomal glutathione S-transferase 3 [Source:VGNC Symbol;Acc:VGNC:20168]	Microsomal glutathione S-transferase 3 OS=Equus caballus OX=9796 GN=MGST3 PE=4 SV=1	17.0	1	36.3 (M:36.3)	1	9.7	1.52	686	9.5	Dimethyl
687	F6UCZ2	ENSECAG00000015930	TSN	translin [Source:VGNC Symbol;Acc:VGNC:24584]	Translin OS=Equus caballus OX=9796 GN=TSN PE=4 SV=1	26.2	1	36.2 (M:36.2)	1	6.6	2.98	687	6.0	Dimethyl	0.85	1
688	F6Y739	ENSECAG00000009065	RPS2	ribosomal protein S2 [Source:VGNC Symbol;Acc:VGNC:51227]	Ribosomal protein S2 OS=Equus caballus OX=9796 GN=RPS2 PE=3 SV=1	31.2	1	36.1 (M:36.1)	1	4.1	19.28	688	10.3	Dimethyl	1.04	1
689	F6PIH8	#N/A	MYDGF	#N/A	Myeloid derived growth factor OS=Equus caballus OX=9796 GN=MYDGF PE=4 SV=1	13.1	1	35.9 (M:35.9)	1	17.4	8.13	689	6.3	Dimethyl	0.98	1
690	F6XPL9	ENSECAG00000016353	OLA1	Obg like ATPase 1 [Source:VGNC Symbol;Acc:VGNC:21020]	Obg-like ATPase 1 OS=Equus caballus OX=9796 GN=OLA1 PE=3 SV=1	44.7	1	35.4 (M:35.4)	1	3.8	3.41	690	7.6	Dimethyl
691	F6VPK4	ENSECAG00000023433	TMEM231	transmembrane protein 231 [Source:HGNC Symbol;Acc:HGNC:37234]	Transmembrane protein 231 OS=Equus caballus OX=9796 GN=TMEM231 PE=4 SV=1	40.7	1	35.3 (M:35.3)	1	3.4	5.88	691	9.1	Dimethyl	0.81	1
692	F6R449	ENSECAG00000024786	PSMC3	proteasome 26S subunit, ATPase 3 [Source:VGNC Symbol;Acc:VGNC:21951]	Proteasome 26S subunit, ATPase 3 OS=Equus caballus OX=9796 GN=PSMC3 PE=3 SV=1	48.2	1	35.0 (M:35.0)	1	3.5	8.16	692	5.2	Dimethyl
693	F6QF58	ENSECAG00000017514	RPL6	ribosomal protein L6 [Source:NCBI gene;Acc:100051509]	60S ribosomal protein L6 OS=Equus caballus OX=9796 PE=3 SV=1	29.9	2	34.9 (M:34.9)	1	3.8	3.74	693	10.9	Dimethyl	1.04	1
694	F7CTS5	ENSECAG00000018424	EIF2S1	eukaryotic translation initiation factor 2 subunit alpha [Source:VGNC Symbol;Acc:VGNC:17487]	Eukaryotic translation initiation factor 2 subunit alpha OS=Equus caballus OX=9796 GN=EIF2S1 PE=2 SV=1	36.1	1	34.5 (M:34.5)	1	3.8	18.33	694	5.0	Dimethyl	0.90	1
695	F6XBR8	ENSECAG00000016911	HEBP1	heme binding protein 1 [Source:VGNC Symbol;Acc:VGNC:18732]	Heme binding protein 1 OS=Equus caballus OX=9796 GN=HEBP1 PE=4 SV=1	18.1	1	34.2 (M:34.2)	1	9.8	29.32	695	5.2	Dimethyl	0.80	1
696	F6WER3	ENSECAG00000007192	PTPRC	protein tyrosine phosphatase receptor type C [Source:VGNC Symbol;Acc:VGNC:22027]	Protein tyrosine phosphatase, receptor type C OS=Equus caballus OX=9796 GN=PTPRC PE=4 SV=1	142.5	1	34.0 (M:34.0)	1	1.2	18.60	696	5.6	Carbamidomethyl, Dimethyl	0.53	1
697	F6UFT2	ENSECAG00000007865	C9	complement C9 [Source:VGNC Symbol;Acc:VGNC:15958]	Complement component C9 OS=Equus caballus OX=9796 GN=C9 PE=4 SV=1	62.0	2	34.0 (M:34.0)	1	1.6	10.56	697	5.4	Dimethyl
698	F6ZBG0	ENSECAG00000009144	CA1	carbonic anhydrase 1 [Source:VGNC Symbol;Acc:VGNC:56323]	Carbonic anhydrase 1 OS=Equus caballus OX=9796 GN=CA1 PE=4 SV=1	29.0	2	33.6 (M:33.6)	1	4.6	4.49	698	6.2	Dimethyl:2H(4)
699	F7BXA6	ENSECAG00000007392	NPEPPS	aminopeptidase puromycin sensitive [Source:VGNC Symbol;Acc:VGNC:56459]	Aminopeptidase OS=Equus caballus OX=9796 GN=NPEPPS PE=3 SV=1	90.7	1	32.1 (M:32.1)	1	1.6	0.09	699	5.4	Dimethyl	1.25	1
700	F6Z3G3	ENSECAG00000016939	RPS24	ribosomal protein S24 [Source:NCBI gene;Acc:100073005]	40S ribosomal protein S24 OS=Equus caballus OX=9796 PE=3 SV=1	15.2	1	32.1 (M:32.1)	1	11.5	5.63	700	10.8	Oxidation, Dimethyl	0.77	1
701	F6TYS7	ENSECAG00000020847	ARSB	arylsulfatase B [Source:VGNC Symbol;Acc:VGNC:15549]	Arylsulfatase B OS=Equus caballus OX=9796 GN=ARSB PE=4 SV=1	54.9	1	31.9 (M:31.9)	1	2.3	5.49	701	7.1	Dimethyl	0.61	1
702	F6V7L0	ENSECAG00000022755	EIF5A2	eukaryotic translation initiation factor 5A2 [Source:VGNC Symbol;Acc:VGNC:17511]	Eukaryotic translation initiation factor 5A OS=Equus caballus OX=9796 GN=EIF5A2 PE=3 SV=1	16.8	2	31.7 (M:31.7)	1	7.8	0.84	702	5.4	Dimethyl	0.70	1
703	F6XLM5	ENSECAG00000024336	RPS14	ribosomal protein S14 [Source:VGNC Symbol;Acc:VGNC:22547]	Ribosomal protein S14 OS=Equus caballus OX=9796 GN=RPS14 PE=3 SV=1	16.3	1	31.7 (M:31.7)	1	8.6	3.23	703	10.9	Dimethyl	0.68	1
704	F6UJZ8	ENSECAG00000023356	PRCP	prolylcarboxypeptidase [Source:VGNC Symbol;Acc:VGNC:21810]	Prolylcarboxypeptidase OS=Equus caballus OX=9796 GN=PRCP PE=4 SV=1	50.1	1	31.1 (M:31.1)	1	3.6	1.10	704	6.2	Dimethyl	0.58	1
705	F7DF55	ENSECAG00000006692	PSMB4	proteasome subunit beta 4 [Source:VGNC Symbol;Acc:VGNC:21943]	Proteasome subunit beta OS=Equus caballus OX=9796 GN=PSMB4 PE=3 SV=1	29.0	1	30.8 (M:30.8)	1	5.7	19.16	705	5.3	Dimethyl
706	Q6T752	#N/A	TLR2	#N/A	Toll-like receptor 2 OS=Equus caballus OX=9796 GN=TLR2 PE=2 SV=1	90.1	2	30.5 (M:30.5)	1	1.9	4.71	706	6.4	Dimethyl	1.22	1
707	F7BCV1	ENSECAG00000009826	SCRN2	secernin 2 [Source:VGNC Symbol;Acc:VGNC:22752]	Secernin 2 OS=Equus caballus OX=9796 GN=SCRN2 PE=4 SV=1	46.6	1	30.5 (M:30.5)	1	4.0	1.56	707	5.4	Dimethyl
708	F6TQR2	ENSECAG00000008164	CALR	calreticulin [Source:VGNC Symbol;Acc:VGNC:16017]	Calreticulin OS=Equus caballus OX=9796 GN=CALR PE=3 SV=1	47.5	1	30.4 (M:30.4)	1	5.3	14.73	708	4.3	Dimethyl	0.70	1
709	F6X3K0	ENSECAG00000021868	NCL	nucleolin [Source:VGNC Symbol;Acc:VGNC:20593]	Nucleolin OS=Equus caballus OX=9796 GN=NCL PE=4 SV=1	69.3	1	29.9 (M:29.9)	1	1.9	19.92	709	4.5	Dimethyl
710	F6XX28	ENSECAG00000008561	AARS	alanyl-tRNA synthetase [Source:VGNC Symbol;Acc:VGNC:14891]	Alanyl-tRNA synthetase OS=Equus caballus OX=9796 GN=AARS PE=3 SV=1	107.1	1	29.4 (M:29.4)	1	1.1	9.70	710	5.3	Dimethyl
711	F7DX98	ENSECAG00000000737	PRKAR1A	protein kinase cAMP-dependent type I regulatory subunit alpha [Source:VGNC Symbol;Acc:VGNC:21842]	Protein kinase cAMP-dependent type I regulatory subunit alpha OS=Equus caballus OX=9796 GN=PRKAR1A PE=2 SV=1	42.7	1	29.2 (M:29.2)	1	3.2	5.61	711	5.3	Dimethyl	1.01	1
712	F7B8M8	ENSECAG00000022520	NDUFA6	NADH:ubiquinone oxidoreductase subunit A6 [Source:VGNC Symbol;Acc:VGNC:20626]	NADH:ubiquinone oxidoreductase subunit A6 OS=Equus caballus OX=9796 GN=NDUFA6 PE=3 SV=1	16.5	1	29.0 (M:29.0)	1	10.5	2.71	712	10.1	Dimethyl
713	F7DEN7	ENSECAG00000019676	CNPY2	canopy FGF signaling regulator 2 [Source:NCBI gene;Acc:100052340]	Uncharacterized protein OS=Equus caballus OX=9796 GN=CNPY2 PE=4 SV=1	20.7	1	29.0 (M:29.0)	1	8.2	1.12	713	4.8	Carbamidomethyl, Dimethyl	0.71	1
714	F7BCC3	ENSECAG00000022072	DRB	MHC class II DR-beta chain [Source:NCBI gene;Acc:100052006]	MHC class II antigen OS=Equus caballus OX=9796 GN=DRB PE=2 SV=1	30.0	1	29.0 (M:29.0)	1	6.0	7.29	714	6.3	Dimethyl	1.36	1
715	F6WTC6	ENSECAG00000009005	DNAJB6	DnaJ heat shock protein family (Hsp40) member B6 [Source:HGNC Symbol;Acc:HGNC:14888]	Uncharacterized protein OS=Equus caballus OX=9796 PE=4 SV=1	26.8	1	28.9 (M:28.9)	1	5.0	8.94	715	6.9	Dimethyl, Deamidated	0.46	1
716	F6UVP2	ENSECAG00000007761	DSC2	desmocollin 2 [Source:VGNC Symbol;Acc:VGNC:17320]	Desmocollin 2 OS=Equus caballus OX=9796 GN=DSC2 PE=4 SV=1	100.1	1	28.8 (M:28.8)	1	1.9	3.17	716	5.2	Dimethyl	0.72	1
717	F6X9U4	ENSECAG00000009665	DAG1	dystroglycan 1 [Source:VGNC Symbol;Acc:VGNC:17000]	Dystroglycan 1 OS=Equus caballus OX=9796 GN=DAG1 PE=4 SV=1	97.2	1	28.6 (M:28.6)	1	1.8	8.47	717	8.8	Dimethyl, Deamidated	1.19	1
718	F7DA90	ENSECAG00000017917	CYBB	cytochrome b-245 beta chain [Source:VGNC Symbol;Acc:VGNC:50467]	Cytochrome b-245 beta chain OS=Equus caballus OX=9796 GN=CYBB PE=4 SV=1	65.7	1	28.6 (M:28.6)	1	3.0	4.85	718	8.9	Carbamidomethyl, Dimethyl	1.16	1
719	A0A0B4J1B8	ENSECAG00000011837	SH3BGRL3	SH3 domain binding glutamate rich protein like 3 [Source:VGNC Symbol;Acc:VGNC:22932]	SH3 domain-binding glutamic acid-rich-like protein OS=Equus caballus OX=9796 GN=SH3BGRL3 PE=3 SV=1	10.4	1	28.5 (M:28.5)	1	10.8	12.57	719	4.7	Dimethyl	0.96	1
720	F6YIU8	ENSECAG00000015580	MTHFD1	methylenetetrahydrofolate dehydrogenase, cyclohydrolase and formyltetrahydrofolate synthetase 1 [Source:VGNC Symbol;Acc:VGNC:20414]	Methylenetetrahydrofolate dehydrogenase, cyclohydrolase and formyltetrahydrofolate synthetase 1 OS=Equus caballus OX=9796 GN=MTHFD1 PE=3 SV=1	100.0	1	28.1 (M:28.1)	1	1.6	2.58	720	6.7	Dimethyl	1.38	1
721	F6V407	ENSECAG00000022855	IST1	IST1 factor associated with ESCRT-III [Source:VGNC Symbol;Acc:VGNC:51202]	IST1, ESCRT-III associated factor OS=Equus caballus OX=9796 GN=IST1 PE=4 SV=1	39.7	1	27.9 (M:27.9)	1	3.6	3.95	721	5.2	Dimethyl	1.08	1
722	F7C5T6	ENSECAG00000014678	ACAT2	acetyl-CoA acetyltransferase 2 [Source:VGNC Symbol;Acc:VGNC:55394]	Acetyl-CoA acetyltransferase 2 OS=Equus caballus OX=9796 GN=ACAT2 PE=3 SV=1	39.7	1	27.5 (M:27.5)	1	2.9	1.88	722	6.4	Dimethyl
723	F7CIM1	ENSECAG00000005550	SFN	stratifin [Source:VGNC Symbol;Acc:VGNC:22897]	Stratifin OS=Equus caballus OX=9796 GN=SFN PE=3 SV=1	27.8	1	27.4 (M:27.4)	1	6.5	0.47	723	4.7	Carbamidomethyl, Dimethyl	0.95	1
724	F6WKV8	#N/A	CAPZA2	#N/A	F-actin-capping protein subunit alpha OS=Equus caballus OX=9796 GN=CAPZA2 PE=3 SV=1	32.9	2	27.4 (M:27.4)	1	6.3	5.47	724	5.8	Dimethyl	1.10	1
725	F7A3K4	ENSECAG00000006181	MCU	mitochondrial calcium uniporter [Source:VGNC Symbol;Acc:VGNC:20049]	Mitochondrial calcium uniporter OS=Equus caballus OX=9796 GN=MCU PE=4 SV=1	39.9	1	27.2 (M:27.2)	1	4.3	6.04	725	8.8	Dimethyl	0.41	1
726	F7BSK7	ENSECAG00000022334	DCTN2	dynactin subunit 2 [Source:VGNC Symbol;Acc:VGNC:17056]	Dynactin subunit 2 OS=Equus caballus OX=9796 GN=DCTN2 PE=4 SV=1	44.5	1	27.1 (M:27.1)	1	5.0	7.63	726	5.1	Dimethyl
727	F6RLX6	ENSECAG00000024790	CCR	regakine-1 [Source:NCBI gene;Acc:100630171]	C-C motif chemokine OS=Equus caballus OX=9796 PE=3 SV=1	10.4	1	27.0 (M:27.0)	1	17.4	30.43	727	8.4	Carbamidomethyl, Dimethyl	0.98	1
728	F6T0T3	ENSECAG00000013191	FIS1	fission, mitochondrial 1 [Source:VGNC Symbol;Acc:VGNC:18046]	Mitochondrial fission 1 protein OS=Equus caballus OX=9796 GN=FIS1 PE=3 SV=1	16.9	1	27.0 (M:27.0)	1	7.2	32.74	728	8.8	Dimethyl
729	F6QCA1	#N/A	MARCKSL1	#N/A	MARCKS like 1 OS=Equus caballus OX=9796 GN=MARCKSL1 PE=4 SV=1	17.3	1	27.0 (M:27.0)	1	7.6	9.13	729	4.6	Dimethyl
730	F6PMY4	ENSECAG00000012166	LRP1	LDL receptor related protein 1 [Source:VGNC Symbol;Acc:VGNC:19758]	LDL receptor related protein 1 OS=Equus caballus OX=9796 GN=LRP1 PE=4 SV=1	502.9	2	27.0 (M:27.0)	1	0.3	27.25	730	5.3	Dimethyl	0.48	1
731	F6RGJ5	ENSECAG00000008961		0	Uncharacterized protein OS=Equus caballus OX=9796 PE=4 SV=1	24.2	2	26.6 (M:26.6)	1	9.0	15.35	731	9.4	Dimethyl
732	F6RFS1	ENSECAG00000021311	NUDC	nuclear distribution C, dynein complex regulator [Source:VGNC Symbol;Acc:VGNC:20937]	Nuclear distribution C, dynein complex regulator OS=Equus caballus OX=9796 GN=NUDC PE=4 SV=1	38.3	1	26.4 (M:26.4)	1	2.7	11.07	732	5.3	Dimethyl	0.51	1
733	F7AQR6	ENSECAG00000011235	AK3	adenylate kinase 3 [Source:VGNC Symbol;Acc:VGNC:15196]	Adenylate kinase 3 OS=Equus caballus OX=9796 GN=AK3 PE=3 SV=1	20.4	1	26.4 (M:26.4)	1	8.3	37.87	733	5.9	Dimethyl
734	F7CQR7	ENSECAG00000019989	SNRPG	small nuclear ribonucleoprotein polypeptide G [Source:VGNC Symbol;Acc:VGNC:58926]	Small nuclear ribonucleoprotein G OS=Equus caballus OX=9796 GN=SNRPG PE=3 SV=1	8.5	1	26.3 (M:26.3)	1	17.1	26.87	734	9.9	Dimethyl
735	P30441	ENSECAG00000000685	B2M	beta-2-microglobulin [Source:VGNC Symbol;Acc:VGNC:15722]	Beta-2-microglobulin OS=Equus caballus OX=9796 GN=B2M PE=1 SV=1	13.4	1	26.3 (M:26.3)	1	5.9	8.60	735	6.5	Dimethyl
736	F6TXZ9	ENSECAG00000020978	RPS25	ribosomal protein S25 [Source:VGNC Symbol;Acc:VGNC:56781]	Ribosomal protein S25 OS=Equus caballus OX=9796 GN=RPS25 PE=4 SV=1	14.8	1	26.3 (M:26.3)	1	7.3	1.29	736	9.9	Dimethyl	0.84	1
737	F6Z688	ENSECAG00000009632	PSMA4	proteasome subunit alpha 4 [Source:VGNC Symbol;Acc:VGNC:21934]	Proteasome subunit alpha type OS=Equus caballus OX=9796 GN=PSMA4 PE=3 SV=1	29.5	1	26.3 (M:26.3)	1	3.4	5.66	737	7.6	Dimethyl
738	F6Z4N2	ENSECAG00000008844	SLC25A24	solute carrier family 25 member 24 [Source:VGNC Symbol;Acc:VGNC:23098]	Solute carrier family 25 member 24 OS=Equus caballus OX=9796 GN=SLC25A24 PE=3 SV=1	53.3	1	26.3 (M:26.3)	1	2.7	0.41	738	6.7	Dimethyl	0.65	1
739	F7AIP7	ENSECAG00000011637	SLC1A5	solute carrier family 1 member 5 [Source:VGNC Symbol;Acc:VGNC:23064]	Amino acid transporter OS=Equus caballus OX=9796 GN=SLC1A5 PE=3 SV=1	56.4	1	26.3 (M:26.3)	1	2.4	25.86	739	5.5	Dimethyl
740	F6ZFH9	ENSECAG00000006452	YWHAG	tyrosine 3-monooxygenase/tryptophan 5-monooxygenase activation protein gamma [Source:VGNC Symbol;Acc:VGNC:25119]	Tyrosine 3-monooxygenase/tryptophan 5-monooxygenase activation protein gamma OS=Equus caballus OX=9796 GN=YWHAG PE=3 SV=1	24.9	1	26.2 (M:26.2)	1	5.0	8.82	740	4.8	Dimethyl	0.79	1
741	F6QR81	ENSECAG00000024613	GLRX	glutaredoxin [Source:VGNC Symbol;Acc:VGNC:18390]	Glutaredoxin OS=Equus caballus OX=9796 GN=GLRX PE=4 SV=1	11.9	1	25.8 (M:25.8)	1	12.1	6.21	741	9.8	Carbamidomethyl, Dimethyl	0.77	1
742	F6X129	ENSECAG00000015910	KTN1	kinectin 1 [Source:VGNC Symbol;Acc:VGNC:19551]	Kinectin 1 OS=Equus caballus OX=9796 GN=KTN1 PE=4 SV=1	150.4	3	25.7 (M:25.7)	1	1.0	0.24	742	5.6	Dimethyl	0.68	1
743	F6RMA4	ENSECAG00000010157	RPL15	ribosomal protein L15 [Source:VGNC Symbol;Acc:VGNC:56843]	Ribosomal protein L15 OS=Equus caballus OX=9796 GN=RPL15 PE=3 SV=1	24.1	2	25.7 (M:25.7)	1	4.4	11.57	743	12.2	Dimethyl	1.65	1
744	F7CVF5	ENSECAG00000014882	CORO1B	coronin 1B [Source:VGNC Symbol;Acc:VGNC:16791]	Coronin OS=Equus caballus OX=9796 GN=CORO1B PE=3 SV=1	54.1	1	25.4 (M:25.4)	1	2.0	4.14	744	5.8	Dimethyl	0.95	1
745	F6ZP76	ENSECAG00000009791	ARPC5L	actin related protein 2/3 complex subunit 5 like [Source:VGNC Symbol;Acc:VGNC:15540]	Actin-related protein 2/3 complex subunit 5 OS=Equus caballus OX=9796 GN=ARPC5L PE=3 SV=1	17.0	1	25.3 (M:25.3)	1	7.8	9.72	745	9.0	Dimethyl	0.51	1
746	F7DT45	ENSECAG00000014675	GLT8D2	glycosyltransferase 8 domain containing 2 [Source:VGNC Symbol;Acc:VGNC:18395]	Glycosyltransferase 8 domain containing 2 OS=Equus caballus OX=9796 GN=GLT8D2 PE=4 SV=1	40.2	1	25.2 (M:25.2)	1	3.4	6.88	746	6.4	Dimethyl:2H(4), Dimethyl
747	F6R2K0	ENSECAG00000017884	PPEF1	0	Uncharacterized protein OS=Equus caballus OX=9796 PE=4 SV=1	127.8	1	25.2 (M:25.2)	1	1.8	2.55	747	11.0	Dimethyl
748	F6U999	ENSECAG00000011938	MANF	mesencephalic astrocyte derived neurotrophic factor [Source:VGNC Symbol;Acc:VGNC:19916]	Uncharacterized protein OS=Equus caballus OX=9796 GN=MANF PE=4 SV=1	20.2	1	25.2 (M:25.2)	1	7.8	24.82	748	8.9	Carbamidomethyl, Dimethyl	0.57	1
749	F6RQE8	ENSECAG00000024557		0	Uncharacterized protein OS=Equus caballus OX=9796 PE=4 SV=1	13.2	3	25.2 (M:25.2)	1	13.2	20.97	749	6.2	Dimethyl	1.40	1
750	F7DMA1	ENSECAG00000015198	CPM	carboxypeptidase M [Source:VGNC Symbol;Acc:VGNC:16821]	Carboxypeptidase M OS=Equus caballus OX=9796 GN=CPM PE=4 SV=1	50.2	1	25.1 (M:25.1)	1	4.3	0.66	750	8.0	Dimethyl
751	F6X7Q3	ENSECAG00000000397	SDHA	succinate dehydrogenase complex flavoprotein subunit A [Source:VGNC Symbol;Acc:VGNC:22771]	Succinate dehydrogenase [ubiquinone] flavoprotein subunit, mitochondrial OS=Equus caballus OX=9796 GN=SDHA PE=3 SV=1	73.1	1	24.9 (M:24.9)	1	2.1	3.13	751	7.0	Dimethyl	0.59	1
752	F7BM31	ENSECAG00000013924	SERPIND1	serpin family D member 1 [Source:VGNC Symbol;Acc:VGNC:22855]	Serpin family D member 1 OS=Equus caballus OX=9796 GN=SERPIND1 PE=3 SV=1	56.7	1	24.9 (M:24.9)	1	1.4	0.45	752	6.5	Dimethyl, Deamidated	0.10	1
753	F6V8Q8	ENSECAG00000016134	RAB11FIP1	RAB11 family interacting protein 1 [Source:VGNC Symbol;Acc:VGNC:55361]	RAB11 family interacting protein 1 OS=Equus caballus OX=9796 GN=RAB11FIP1 PE=4 SV=1	136.3	1	24.8 (M:24.8)	1	0.8	11.74	753	5.5	Dimethyl
754	F6V5V5	ENSECAG00000022787	BCAP31	B cell receptor associated protein 31 [Source:VGNC Symbol;Acc:VGNC:15781]	B cell receptor associated protein 31 OS=Equus caballus OX=9796 GN=BCAP31 PE=4 SV=1	27.8	1	24.7 (M:24.7)	1	4.1	7.33	754	8.8	Oxidation, Dimethyl
755	F6W8L8	ENSECAG00000002521	CNP	2',3'-cyclic nucleotide 3' phosphodiesterase [Source:VGNC Symbol;Acc:VGNC:16683]	2',3'-cyclic-nucleotide 3'-phosphodiesterase OS=Equus caballus OX=9796 GN=CNP PE=3 SV=1	47.5	1	24.5 (M:24.5)	1	3.1	25.13	755	9.1	Dimethyl	1.55	1
756	F6SZ35	ENSECAG00000012022	PSMB10	proteasome subunit beta 10 [Source:VGNC Symbol;Acc:VGNC:58479]	Proteasome subunit beta OS=Equus caballus OX=9796 GN=PSMB10 PE=3 SV=1	28.9	1	24.4 (M:24.4)	1	3.7	4.64	756	7.0	Dimethyl	0.62	1
757	F6YSK7	ENSECAG00000003398	MARCKS	myristoylated alanine rich protein kinase C substrate [Source:HGNC Symbol;Acc:HGNC:6759]	Uncharacterized protein OS=Equus caballus OX=9796 PE=4 SV=1	3.5	1	24.4 (M:24.4)	1	52.8	0.30	757	8.3	Dimethyl	0.52	1
758	F6XAY6	ENSECAG00000009117	SET	SET nuclear proto-oncogene [Source:NCBI gene;Acc:100066929]	Uncharacterized protein OS=Equus caballus OX=9796 PE=3 SV=1	29.8	1	24.4 (M:24.4)	1	5.1	2.04	758	4.1	Dimethyl	0.57	1
759	F6WP22	ENSECAG00000017175	REM1	RRAD and GEM like GTPase 1 [Source:VGNC Symbol;Acc:VGNC:22298]	GTP-binding protein OS=Equus caballus OX=9796 GN=REM1 PE=3 SV=1	32.9	1	24.2 (M:24.2)	1	3.7	3.48	759	9.1	Dimethyl
760	F6VZC6	ENSECAG00000008103	AP3M1	adaptor related protein complex 3 subunit mu 1 [Source:VGNC Symbol;Acc:VGNC:15385]	Adaptor related protein complex 3 subunit mu 1 OS=Equus caballus OX=9796 GN=AP3M1 PE=3 SV=1	46.9	1	24.2 (M:24.2)	1	6.5	4.50	760	6.5	Dimethyl, Deamidated	0.44	1
761	F6WB41	ENSECAG00000008403	RPL8	ribosomal protein L8 [Source:VGNC Symbol;Acc:VGNC:56305]	Ribosomal protein L8 OS=Equus caballus OX=9796 GN=RPL8 PE=4 SV=1	27.3	1	24.2 (M:24.2)	1	6.3	0.14	761	11.0	Dimethyl	1.05	1
762	F6U8G7	ENSECAG00000023016	PHF3	PHD finger protein 3 [Source:VGNC Symbol;Acc:VGNC:21383]	PHD finger protein 3 OS=Equus caballus OX=9796 GN=PHF3 PE=4 SV=1	228.6	1	24.2 (M:24.2)	1	0.8	29.14	762	6.8	Dimethyl:2H(4), Oxidation, Dimethyl
763	F7B726	ENSECAG00000010741	EGF	epidermal growth factor [Source:VGNC Symbol;Acc:VGNC:17456]	Pro-epidermal growth factor OS=Equus caballus OX=9796 GN=EGF PE=4 SV=1	132.5	2	23.7 (M:23.7)	1	1.7	2.94	763	5.6	Oxidation, Dimethyl
764	F6RMQ1	ENSECAG00000012502	GLIPR2	GLI pathogenesis related 2 [Source:VGNC Symbol;Acc:VGNC:56881]	GLI pathogenesis related 2 OS=Equus caballus OX=9796 GN=GLIPR2 PE=3 SV=1	16.9	1	23.6 (M:23.6)	1	8.6	7.48	764	9.5	Dimethyl	1.85	1
765	F6Q1W3	ENSECAG00000009062	PCP4L1	Purkinje cell protein 4 like 1 [Source:VGNC Symbol;Acc:VGNC:21215]	Purkinje cell protein 4 like 1 OS=Equus caballus OX=9796 GN=PCP4L1 PE=4 SV=1	7.4	1	23.4 (M:23.4)	1	27.9	23.84	765	8.2	Dimethyl	0.57	1
766	F7ANY5	ENSECAG00000011673	IG	0	Uncharacterized protein OS=Equus caballus OX=9796 PE=3 SV=1	26.1	11	23.4 (M:23.4)	1	4.7	8.88	766	5.4	Dimethyl, Deamidated	0.50	1
767	F6RI38	ENSECAG00000022583		#N/A	Uncharacterized protein OS=Equus caballus OX=9796 PE=4 SV=1	19.2	4	23.4 (M:23.4)	1	7.0	1.53	767	7.1	Dimethyl	0.71	1
768	F6ZWW8	#N/A	RPL23	#N/A	Ribosomal protein L23 OS=Equus caballus OX=9796 GN=RPL23 PE=3 SV=1	7.8	1	23.3 (M:23.3)	1	27.0	4.90	768	11.1	Carbamidomethyl, Dimethyl	4.16	1
769	F7C349	ENSECAG00000007862	APCS	amyloid P component, serum [Source:VGNC Symbol;Acc:VGNC:15402]	Pentaxin OS=Equus caballus OX=9796 GN=APCS PE=3 SV=1	24.7	1	23.3 (M:23.3)	1	5.4	13.37	769	7.7	Dimethyl	0.80	1
770	F6V3D5	ENSECAG00000020633	CCT3	chaperonin containing TCP1 subunit 3 [Source:VGNC Symbol;Acc:VGNC:16236]	T-complex protein 1 subunit gamma OS=Equus caballus OX=9796 GN=CCT3 PE=3 SV=1	60.6	1	23.2 (M:23.2)	1	4.8	0.17	770	6.4	Dimethyl	1.30	1
771	F6RN08	#N/A		#N/A	Uncharacterized protein OS=Equus caballus OX=9796 PE=4 SV=1	46.0	1	23.2 (M:23.2)	1	2.3	27.85	771	9.6	Dimethyl, Deamidated
772	F6Q8G7	ENSECAG00000012337	LMAN2	lectin, mannose binding 2 [Source:VGNC Symbol;Acc:VGNC:19699]	Lectin, mannose binding 2 OS=Equus caballus OX=9796 GN=LMAN2 PE=4 SV=1	40.5	1	23.1 (M:23.1)	1	2.8	6.21	772	6.6	Dimethyl
773	F6PPL4	ENSECAG00000005159	KCTD16	potassium channel tetramerization domain containing 16 [Source:HGNC Symbol;Acc:HGNC:29244]	Potassium channel tetramerization domain containing 16 OS=Equus caballus OX=9796 GN=KCTD16 PE=4 SV=1	30.1	1	23.0 (M:23.0)	1	2.7	6.48	773	7.6	Dimethyl	0.48	1
774	F6Q4A3	ENSECAG00000004311	RPS16	ribosomal protein S16 [Source:VGNC Symbol;Acc:VGNC:22549]	Ribosomal protein S16 OS=Equus caballus OX=9796 GN=RPS16 PE=3 SV=1	17.9	1	23.0 (M:23.0)	1	6.2	35.03	774	10.1	Dimethyl	0.71	1
775	F6WBG0	ENSECAG00000015832	RPL13A	ribosomal protein L13a [Source:VGNC Symbol;Acc:VGNC:51074]	Ribosomal protein L13a OS=Equus caballus OX=9796 GN=RPL13A PE=3 SV=1	23.5	1	23.0 (M:23.0)	1	5.4	0.58	775	11.0	Dimethyl	0.67	1
776	F6TYE4	ENSECAG00000008391	PALB2	partner and localizer of BRCA2 [Source:VGNC Symbol;Acc:VGNC:21140]	Partner and localizer of BRCA2 OS=Equus caballus OX=9796 GN=PALB2 PE=4 SV=1	130.5	1	23.0 (M:23.0)	1	3.2	7.61	776	5.6	Carbamidomethyl, Dimethyl, Deamidated	1.78	1
777	F6VM62	ENSECAG00000015165	TMED9	transmembrane p24 trafficking protein 9 [Source:VGNC Symbol;Acc:VGNC:24172]	Transmembrane p24 trafficking protein 9 OS=Equus caballus OX=9796 GN=TMED9 PE=3 SV=1	27.1	1	22.9 (M:22.9)	1	7.2	3.22	777	6.7	Carbamidomethyl, Dimethyl	0.08	1
778	F7BWM5	ENSECAG00000010840	LIPA	lipase A, lysosomal acid type [Source:VGNC Symbol;Acc:VGNC:19685]	Lipase OS=Equus caballus OX=9796 GN=LIPA PE=3 SV=1	46.9	1	22.8 (M:22.8)	1	2.4	29.08	778	8.3	Dimethyl	0.72	1
779	F6ZDM5	ENSECAG00000006430	RPS10	ribosomal protein S10 [Source:VGNC Symbol;Acc:VGNC:58742]	Ribosomal protein S10 OS=Equus caballus OX=9796 GN=RPS10 PE=4 SV=1	18.6	1	22.8 (M:22.8)	1	9.2	19.40	779	10.1	Dimethyl	0.86	1
780	F7CQ86	ENSECAG00000036100	AGP	alpha-1-acid glycoprotein 2 [Source:NCBI gene;Acc:100050034]	Uncharacterized protein OS=Equus caballus OX=9796 GN=LOC100050034 PE=4 SV=1	23.1	1	22.8 (M:22.8)	1	10.0	419.49	780	5.1	Carbamidomethyl, Dimethyl	4.54	1
781	F7DFC6	ENSECAG00000009937	UBE2N	ubiquitin-conjugating enzyme E2 N [Source:NCBI gene;Acc:102150222]	Uncharacterized protein OS=Equus caballus OX=9796 PE=3 SV=1	16.0	2	22.7 (M:22.7)	1	7.7	4.69	781	5.0	Dimethyl
782	F6TLN5	ENSECAG00000001568	GPD1	glycerol-3-phosphate dehydrogenase 1 [Source:VGNC Symbol;Acc:VGNC:18488]	Glycerol-3-phosphate dehydrogenase [NAD(+)] OS=Equus caballus OX=9796 GN=GPD1 PE=3 SV=1	37.5	1	22.6 (M:22.6)	1	4.3	0.15	782	6.1	Dimethyl
783	H9GZN5	ENSECAG00000000286	HIRA	histone cell cycle regulator [Source:VGNC Symbol;Acc:VGNC:50598]	Protein HIRA OS=Equus caballus OX=9796 GN=HIRA PE=3 SV=1	110.2	1	22.5 (M:22.5)	1	2.1	26.32	783	8.4	Dimethyl:2H(4), Oxidation, Deamidated
784	F6UQU2	ENSECAG00000022692	HNRNPDL	heterogeneous nuclear ribonucleoprotein D like [Source:VGNC Symbol;Acc:VGNC:51199]	Heterogeneous nuclear ribonucleoprotein D like OS=Equus caballus OX=9796 GN=HNRNPDL PE=4 SV=1	30.3	1	22.3 (M:22.3)	1	5.5	1.76	784	8.9	Carbamidomethyl, Dimethyl	0.69	1
785	F6PWC8	ENSECAG00000004698	PTGR1	prostaglandin reductase 1 [Source:VGNC Symbol;Acc:VGNC:56893]	Prostaglandin reductase 1 OS=Equus caballus OX=9796 GN=PTGR1 PE=4 SV=1	35.7	1	22.2 (M:22.2)	1	4.3	6.02	785	8.9	Oxidation, Dimethyl	1.06	1
786	F7BXF9	ENSECAG00000023658	NUDT5	nudix hydrolase 5 [Source:VGNC Symbol;Acc:VGNC:20949]	Nudix hydrolase 5 OS=Equus caballus OX=9796 GN=NUDT5 PE=3 SV=1	24.3	1	22.1 (M:22.1)	1	6.8	26.56	786	5.2	Dimethyl	0.82	1
787	F6ZSZ5	ENSECAG00000013481	VCL	vinculin [Source:VGNC Symbol;Acc:VGNC:24892]	Vinculin OS=Equus caballus OX=9796 GN=VCL PE=4 SV=1	116.7	3	21.9 (M:21.9)	1	2.0	478.42	787	5.8	Dimethyl	4.28	1
788	F6X0P8	ENSECAG00000000558	KIF5B	kinesin family member 5B [Source:VGNC Symbol;Acc:VGNC:19422]	Kinesin-like protein OS=Equus caballus OX=9796 GN=KIF5B PE=3 SV=1	105.3	1	21.8 (M:21.8)	1	1.7	15.70	788	6.1	Dimethyl	1.11	1
789	P55832	#N/A	RPS4	#N/A	40S ribosomal protein S4 (Fragment) OS=Equus caballus OX=9796 GN=RPS4 PE=2 SV=1	21.9	2	21.8 (M:21.8)	1	5.2	36.33	789	10.3	Carbamidomethyl, Dimethyl	0.97	1
790	F6PSB8	ENSECAG00000017325	LASP1	LIM and SH3 protein 1 [Source:VGNC Symbol;Acc:VGNC:19594]	LIM and SH3 protein 1 OS=Equus caballus OX=9796 GN=LASP1 PE=4 SV=1	27.3	1	21.8 (M:21.8)	1	5.8	27.52	790	6.4	Dimethyl	0.91	1
791	F7AQA4	ENSECAG00000010881	DPYD	dihydropyrimidine dehydrogenase [Source:VGNC Symbol;Acc:VGNC:17302]	Dihydropyrimidine dehydrogenase [NADP(+)] OS=Equus caballus OX=9796 GN=DPYD PE=3 SV=1	102.6	1	21.7 (M:21.7)	1	1.4	29.20	791	6.0	Dimethyl
792	F6YED9	ENSECAG00000021096	NRXN2	neurexin 2 [Source:VGNC Symbol;Acc:VGNC:20896]	Neurexin 2 OS=Equus caballus OX=9796 GN=NRXN2 PE=4 SV=1	158.5	1	21.7 (M:21.7)	1	0.7	8.17	792	5.5	Dimethyl	0.43	1
793	F7B2V0	#N/A	PLXNA2	#N/A	Plexin A2 OS=Equus caballus OX=9796 GN=PLXNA2 PE=4 SV=1	155.6	3	21.7 (M:21.7)	1	3.5	36.92	793	6.2	Carbamidomethyl, Dimethyl:2H(4), Oxidation, Deamidated
794	F7DYP0	ENSECAG00000019245	ACSF2	acyl-CoA synthetase family member 2 [Source:VGNC Symbol;Acc:VGNC:15002]	Acyl-CoA synthetase family member 2 OS=Equus caballus OX=9796 GN=ACSF2 PE=4 SV=1	68.1	1	21.7 (M:21.7)	1	1.9	0.40	794	8.8	Dimethyl	0.91	1
795	F6XFJ1	ENSECAG00000009612	DYNLT1	dynein light chain Tctex-type 1 [Source:VGNC Symbol;Acc:VGNC:17374]	Dynein light chain Tctex-type 1 OS=Equus caballus OX=9796 GN=DYNLT1 PE=4 SV=1	11.5	1	21.6 (M:21.6)	1	17.1	37.79	795	6.9	Dimethyl
796	F6VSL0	ENSECAG00000020532	RAN	RAN, member RAS oncogene family [Source:HGNC Symbol;Acc:HGNC:9846]	GTP-binding nuclear protein Ran OS=Equus caballus OX=9796 PE=3 SV=1	19.9	1	21.5 (M:21.5)	1	5.7	1.16	796	6.0	Dimethyl
797	F6SJ41	ENSECAG00000024742	PFN2	profilin 2 [Source:VGNC Symbol;Acc:VGNC:56839]	Profilin OS=Equus caballus OX=9796 GN=PFN2 PE=3 SV=1	10.3	1	21.3 (M:21.3)	1	14.6	2.54	797	9.0	Dimethyl	0.86	1
798	F6Q8K7	ENSECAG00000021364	ST3GAL1	ST3 beta-galactoside alpha-2,3-sialyltransferase 1 [Source:VGNC Symbol;Acc:VGNC:23627]	ST3 beta-galactoside alpha-2,3-sialyltransferase 1 OS=Equus caballus OX=9796 GN=ST3GAL1 PE=3 SV=1	39.1	1	21.3 (M:21.3)	1	4.7	3.71	798	9.1	Dimethyl	1.69	1
799	F7ALQ0	ENSECAG00000013392	TMC5	transmembrane channel like 5 [Source:VGNC Symbol;Acc:VGNC:24155]	Transmembrane channel-like protein OS=Equus caballus OX=9796 GN=TMC5 PE=3 SV=1	104.4	1	21.2 (M:21.2)	1	2.9	1.58	799	8.6	Dimethyl	1.91	1
800	F6ZH33	ENSECAG00000010728	MRC1	mannose receptor C-type 1 [Source:VGNC Symbol;Acc:VGNC:20308]	Mannose receptor C-type 1 OS=Equus caballus OX=9796 GN=MRC1 PE=4 SV=1	163.3	1	21.2 (M:21.2)	1	0.8	5.03	800	5.7	Dimethyl	0.47	1
801	F7CZV6	ENSECAG00000010547	ALDH7A1	aldehyde dehydrogenase 7 family member A1 [Source:VGNC Symbol;Acc:VGNC:15239]	Aldehyde dehydrogenase 7 family member A1 OS=Equus caballus OX=9796 GN=ALDH7A1 PE=3 SV=1	55.4	1	21.2 (M:21.2)	1	2.7	38.81	801	6.3	Oxidation, Dimethyl	0.44	1
802	F7CHI7	ENSECAG00000019652	GLO1	aldehyde dehydrogenase 7 family member A1 [Source:VGNC Symbol;Acc:VGNC:15239]	Lactoylglutathione lyase OS=Equus caballus OX=9796 GN=GLO1 PE=3 SV=1	21.1	1	21.2 (M:21.2)	1	4.8	4.10	802	5.1	Dimethyl	0.41	1

## Sheet: Differnetially Expressed 
Protein Accession Number UniProt	Enesembl_Gene_ID	Gene_Symbol	Gene_description	Protein	MW [kDa]	#Alt. Proteins	Scores	#Peptides	SC [%]	RMS90 [ppm]	Rank	pI	Modifications	Median(H/L)	Median(H/L)_log2FC	#(H/L)	CV [%](H/L)	Median_HL_category
F6YLA3	ENSECAG00000023836	HCFC2	host cell factor C2 [Source:VGNC Symbol;Acc:VGNC:56396]	Uncharacterized protein OS=Equus caballus OX=9796 GN=TXNRD1 PE=3 SV=1	56.3	2	721.1 (M:721.1)	7	18.1	7.12	139	6.0	Carbamidomethyl, Oxidation, Dimethyl	0.8	-0.321928	7	24.64	downregulated
F7B5P1	ENSECAG00000018401	CNDP2		Carnosine dipeptidase 2 OS=Equus caballus OX=9796 GN=CNDP2 PE=4 SV=1	52.9	1	477.6 (M:477.6)	9	28.6	17.51	196	5.8	Oxidation, Dimethyl	0.8	-0.321928	5	15.46	downregulated
F6VQF0		RAB10		RAB10, member RAS oncogene family OS=Equus caballus OX=9796 GN=RAB10 PE=4 SV=1	22.5	1	400.5 (M:400.5)	4	17.0	19.04	224	9.4	Dimethyl:2H(4), Dimethyl	0.8	-0.321928	3	10.36	downregulated
F7CE45	ENSECAG00000020128	ACAT1	acetyl-CoA acetyltransferase 1 [Source:VGNC Symbol;Acc:VGNC:14971]	Acetyl-CoA acetyltransferase 1 OS=Equus caballus OX=9796 GN=ACAT1 PE=3 SV=1	42.8	1	244.0 (M:244.0)	3	13.1	22.59	319	8.4	Dimethyl	0.8	-0.321928	2	31.99	downregulated
F7CZW9	ENSECAG00000010963	SERPING1	serpin family G member 1 [Source:VGNC Symbol;Acc:VGNC:22861]	Serpin family G member 1 OS=Equus caballus OX=9796 GN=SERPING1 PE=3 SV=1	52.6	1	243.7 (M:243.7)	4	10.3	4.88	320	6.9	Dimethyl:2H(4), Oxidation, Dimethyl	0.8	-0.321928	3	96.06	downregulated
F6UF75	ENSECAG00000008221	S100A4	S100 calcium binding protein A4 [Source:VGNC Symbol;Acc:VGNC:22653]	Protein S100 OS=Equus caballus OX=9796 GN=S100A4 PE=3 SV=1	11.8	1	227.7 (M:227.7)	4	26.7	10.62	334	5.9	Oxidation, Dimethyl	0.8	-0.321928	4	42.33	downregulated
F6Y205	ENSECAG00000008826	SQOR	sulfide quinone oxidoreductase [Source:NCBI gene;Acc:100070480]	Uncharacterized protein OS=Equus caballus OX=9796 GN=SQOR PE=4 SV=1	50.2	1	196.2 (M:196.2)	2	7.1	5.23	363	9.3	Carbamidomethyl, Dimethyl	0.8	-0.321928	2	7.63	downregulated
F6Y3Z2	ENSECAG00000017044	RALA	RAS like proto-oncogene A [Source:VGNC Symbol;Acc:VGNC:22159]	RAS like proto-oncogene A OS=Equus caballus OX=9796 GN=RALA PE=4 SV=1	23.5	2	134.6 (M:134.6)	3	11.2	7.67	468	6.7	Oxidation, Dimethyl	0.8	-0.321928	2	61.90	downregulated
F6PUX2	ENSECAG00000012900	MSN	moesin [Source:VGNC Symbol;Acc:VGNC:20392]	Moesin OS=Equus caballus OX=9796 GN=MSN PE=4 SV=1	67.7	1	1271.9 (M:1271.9)	22	31.0	12.70	84	6.0	Carbamidomethyl, Dimethyl:2H(4), Oxidation, Dimethyl	0.79	-0.340075	14	18.86	downregulated
F6WLI6	ENSECAG00000009059	ATP5PO	ATP synthase peripheral stalk subunit OSCP [Source:NCBI gene;Acc:100052131]	Uncharacterized protein OS=Equus caballus OX=9796 GN=ATP5PO PE=3 SV=1	23.4	1	270.6 (M:270.6)	3	19.7	18.39	305	10.0	Dimethyl	0.79	-0.340075	2	49.62	downregulated
F6PQ46	ENSECAG00000012064	CP	ceruloplasmin [Source:VGNC Symbol;Acc:VGNC:16809]	Ceruloplasmin OS=Equus caballus OX=9796 GN=CP PE=3 SV=1	121.9	1	1490.6 (M:1490.6)	22	21.9	8.86	63	5.4	Carbamidomethyl, Dimethyl:2H(4), Oxidation, Dimethyl, Deamidated	0.78	-0.358454	20	14.36	downregulated
F7B821	ENSECAG00000009583	P4HB	prolyl 4-hydroxylase subunit beta [Source:VGNC Symbol;Acc:VGNC:56462]	Protein disulfide-isomerase OS=Equus caballus OX=9796 GN=P4HB PE=3 SV=1	51.6	1	606.0 (M:606.0)	10	26.1	15.27	164	4.7	Oxidation, Dimethyl, Deamidated	0.78	-0.358454	8	20.32	downregulated
F7B739	ENSECAG00000034235		0	Uncharacterized protein OS=Equus caballus OX=9796 PE=4 SV=1	9.6	1	599.5 (M:599.5)	9	29.7	22.13	166	6.1	Dimethyl:2H(4), Oxidation, Dimethyl, Deamidated	0.78	-0.358454	6	27.48	downregulated
F7AGA5	ENSECAG00000013135	PLS3	plastin 3 [Source:VGNC Symbol;Acc:VGNC:21595]	Plastin 3 OS=Equus caballus OX=9796 GN=PLS3 PE=4 SV=1	70.7	1	362.5 (M:362.5)	4	6.2	21.35	238	5.4	Oxidation, Dimethyl	0.78	-0.358454	4	28.44	downregulated
F6YZ44	ENSECAG00000008676	HNRNPA1	heterogeneous nuclear ribonucleoprotein A1 [Source:VGNC Symbol;Acc:VGNC:56561]	Heterogeneous nuclear ribonucleoprotein A1 OS=Equus caballus OX=9796 GN=HNRNPA1 PE=4 SV=1	38.8	2	82.2 (M:82.2)	2	9.1	7.24	550	9.2	Dimethyl	0.78	-0.358454	2	17.30	downregulated
F6ZUJ2	ENSECAG00000010610	HSP90B1	heat shock protein 90 beta family member 1 [Source:VGNC Symbol;Acc:VGNC:49286]	Endoplasmin-like protein OS=Equus caballus OX=9796 GN=HSP90B1 PE=2 SV=1	92.4	1	878.8 (M:878.8)	13	19.8	19.32	112	4.8	Carbamidomethyl, Oxidation, Dimethyl	0.77	-0.37707	12	26.60	downregulated
F6SA20	ENSECAG00000024343	GSTM1	glutathione S-transferase Mu 1 [Source:NCBI gene;Acc:100058290]	Uncharacterized protein OS=Equus caballus OX=9796 PE=3 SV=1	26.0	3	480.7 (M:480.7)	7	27.6	15.44	195	8.2	Carbamidomethyl, Dimethyl:2H(4), Dimethyl	0.77	-0.37707	4	7.32	downregulated
F6VYB1	ENSECAG00000000782	HNRNPA2B1	heterogeneous nuclear ribonucleoprotein A2/B1 [Source:VGNC Symbol;Acc:VGNC:18822]	Heterogeneous nuclear ribonucleoprotein A2/B1 OS=Equus caballus OX=9796 GN=HNRNPA2B1 PE=4 SV=1	37.3	1	474.6 (M:474.6)	5	24.7	3.54	198	9.1	Oxidation, Dimethyl	0.77	-0.37707	5	30.04	downregulated
P18907	ENSECAG00000024623	ATP1A1	ATPase Na+/K+ transporting subunit alpha 1 [Source:VGNC Symbol;Acc:VGNC:49506]	Sodium/potassium-transporting ATPase subunit alpha-1 OS=Equus caballus OX=9796 GN=ATP1A1 PE=3 SV=1	112.6	7	400.4 (M:400.4)	3	4.0	13.19	225	5.2	Oxidation, Dimethyl	0.77	-0.37707	3	9.01	downregulated
F6ZI35	ENSECAG00000013388	HRG	histidine rich glycoprotein [Source:HGNC Symbol;Acc:HGNC:5181]	Uncharacterized protein OS=Equus caballus OX=9796 PE=4 SV=1	26.8	1	332.3 (M:332.3)	7	24.2	21.42	254	5.8	Dimethyl:2H(4), Dimethyl, Deamidated	0.77	-0.37707	4	25.81	downregulated
F6WPB4	ENSECAG00000017251	PARK7	Parkinsonism associated deglycase [Source:VGNC Symbol;Acc:VGNC:21165]	Parkinsonism associated deglycase OS=Equus caballus OX=9796 GN=PARK7 PE=4 SV=1	19.9	1	287.6 (M:287.6)	5	28.0	19.27	287	6.8	Carbamidomethyl, Oxidation, Dimethyl	0.77	-0.37707	5	3.24	downregulated
F7D4R2	ENSECAG00000014218	SIGLEC1	sialic acid binding Ig like lectin 1 [Source:VGNC Symbol;Acc:VGNC:22977]	Sialic acid binding Ig like lectin 1 OS=Equus caballus OX=9796 GN=SIGLEC1 PE=4 SV=1	177.6	3	252.3 (M:252.3)	4	4.0	8.22	314	5.9	Carbamidomethyl, Dimethyl	0.77	-0.37707	2	21.52	downregulated
F6ZPI6	ENSECAG00000009794	CD46	membrane cofactor protein [Source:NCBI gene;Acc:100057176]	Uncharacterized protein OS=Equus caballus OX=9796 PE=4 SV=1	32.3	2	220.1 (M:220.1)	2	11.9	17.71	343	6.8	Carbamidomethyl, Dimethyl	0.77	-0.37707	2	17.94	downregulated
F7BQX4	ENSECAG00000021895	PAM	peptidylglycine alpha-amidating monooxygenase [Source:VGNC Symbol;Acc:VGNC:21144]	Peptidylglycine alpha-amidating monooxygenase OS=Equus caballus OX=9796 GN=PAM PE=4 SV=1	108.4	3	138.6 (M:138.6)	2	3.0	6.88	459	6.1	Dimethyl	0.77	-0.37707	2	0.95	downregulated
F6QA35	ENSECAG00000021501	UQCRC2	ubiquinol-cytochrome c reductase core protein 2 [Source:VGNC Symbol;Acc:VGNC:24818]	Mitochondrial cytochrome b-c1 complex subunit 2-like protein OS=Equus caballus OX=9796 GN=UQCRC2 PE=2 SV=1	48.1	1	90.3 (M:90.3)	2	6.2	5.91	534	8.8	Carbamidomethyl, Dimethyl	0.77	-0.37707	2	1.18	downregulated
F7C177	ENSECAG00000000642	SFPQ	splicing factor proline and glutamine rich [Source:VGNC Symbol;Acc:VGNC:50763]	Splicing factor proline and glutamine rich OS=Equus caballus OX=9796 GN=SFPQ PE=4 SV=1	48.8	1	80.4 (M:80.4)	2	6.8	4.14	553	7.2	Dimethyl	0.77	-0.37707	2	12.87	downregulated
F7BAY6	ENSECAG00000010305	ALB	albumin [Source:VGNC Symbol;Acc:VGNC:49455]	Serum albumin OS=Equus caballus OX=9796 GN=ALB PE=4 SV=1	68.3	2	7971.7 (M:7971.7)	87	70.0	77.35	4	5.8	Carbamidomethyl, Dimethyl:2H(4), Dimethyl, Deamidated	0.76	-0.395929	57	29.29	downregulated
F6PRI5	ENSECAG00000039827	CES1	liver carboxylesterase [Source:NCBI gene;Acc:100050992]	Carboxylic ester hydrolase OS=Equus caballus OX=9796 GN=LOC100051065 PE=3 SV=1	62.0	1	507.9 (M:507.9)	9	24.1	13.98	188	6.5	Carbamidomethyl, Oxidation, Dimethyl	0.76	-0.395929	8	41.74	downregulated
F6ZUT4	ENSECAG00000012283	AGR3	anterior gradient 3, protein disulphide isomerase family member [Source:VGNC Symbol;Acc:VGNC:15170]	Anterior gradient 2, protein disulphide isomerase family member OS=Equus caballus OX=9796 GN=AGR2 PE=4 SV=1	19.8	2	142.9 (M:142.9)	3	32.0	20.19	453	8.8	Oxidation, Dimethyl	0.76	-0.395929	2	16.78	downregulated
F7ATL5	ENSECAG00000011583	KRT14		Keratin 14 OS=Equus caballus OX=9796 GN=KRT14 PE=3 SV=1	41.0	2	776.1 (M:776.1)	12	22.6	14.11	131	4.9	Dimethyl:2H(4), Dimethyl, Deamidated	0.75	-0.415037	10	50.05	downregulated
F7CR03	ENSECAG00000019465	PLTP	phospholipid transfer protein [Source:VGNC Symbol;Acc:VGNC:21597]	Phospholipid transfer protein OS=Equus caballus OX=9796 GN=PLTP PE=4 SV=1	54.7	1	531.2 (M:531.2)	8	22.0	4.47	182	7.0	Dimethyl:2H(4), Dimethyl	0.75	-0.415037	6	11.55	downregulated
F6Q4Q1	ENSECAG00000025104	HNRNPK	heterogeneous nuclear ribonucleoprotein K [Source:VGNC Symbol;Acc:VGNC:18828]	Heterogeneous nuclear ribonucleoprotein K OS=Equus caballus OX=9796 GN=HNRNPK PE=4 SV=1	50.9	1	490.9 (M:490.9)	7	18.4	13.63	192	5.3	Dimethyl	0.75	-0.415037	6	16.68	downregulated
P27425		TF		Serotransferrin OS=Equus caballus OX=9796 GN=TF PE=2 SV=1	78.0	1	6492.4 (M:6492.4)	69	67.6	14.84	6	7.0	Carbamidomethyl, Dimethyl:2H(4), Oxidation, Dimethyl, Deamidated	0.74	-0.434403	45	14.27	downregulated
F6ZEH8	ENSECAG00000017555	TF	inhibitor of carbonic anhydrase [Source:NCBI gene;Acc:100146633]	Uncharacterized protein OS=Equus caballus OX=9796 PE=4 SV=1	109.1	1	5724.0 (M:5724.0)	62	42.4	14.81	9	8.4	Carbamidomethyl, Dimethyl:2H(4), Oxidation, Dimethyl, Deamidated	0.74	-0.434403	43	18.15	downregulated
F6XJN4	ENSECAG00000023800	AK2	adenylate kinase 2 [Source:VGNC Symbol;Acc:VGNC:15195]	Adenylate kinase 2, mitochondrial OS=Equus caballus OX=9796 GN=AK2 PE=3 SV=1	25.7	1	353.2 (M:353.2)	4	24.4	7.08	243	7.0	Carbamidomethyl, Oxidation, Dimethyl	0.74	-0.434403	4	20.50	downregulated
F7ABU3	ENSECAG00000005265	NAAA	N-acylethanolamine acid amidase [Source:VGNC Symbol;Acc:VGNC:20534]	N-acylethanolamine acid amidase OS=Equus caballus OX=9796 GN=NAAA PE=4 SV=1	36.3	1	233.7 (M:233.7)	2	12.0	16.01	331	7.3	Dimethyl	0.74	-0.434403	2	14.71	downregulated
F7E3Y7	ENSECAG00000020463	HSPB1	heat shock protein family B (small) member 1 [Source:VGNC Symbol;Acc:VGNC:51154]	Heat shock protein family B (small) member 1 OS=Equus caballus OX=9796 GN=HSPB1 PE=3 SV=1	23.1	1	555.5 (M:555.5)	6	54.1	9.64	174	6.1	Oxidation, Dimethyl	0.73	-0.454032	5	29.78	downregulated
F6UNR3	ENSECAG00000007976	EEF1D	eukaryotic translation elongation factor 1 delta [Source:VGNC Symbol;Acc:VGNC:17430]	Eukaryotic translation elongation factor 1 delta OS=Equus caballus OX=9796 GN=EEF1D PE=3 SV=1	70.6	1	487.7 (M:487.7)	4	8.1	11.42	193	6.0	Dimethyl	0.73	-0.454032	4	13.03	downregulated
F7AJD4		AHNAK		AHNAK nucleoprotein OS=Equus caballus OX=9796 GN=AHNAK PE=4 SV=1	407.7	1	1537.2 (M:1537.2)	24	9.2	11.76	60	5.8	Carbamidomethyl, Dimethyl:2H(4), Oxidation, Dimethyl, Deamidated	0.72	-0.473931	18	13.86	downregulated
F6YG82	ENSECAG00000024205	HSPA5	heat shock protein family A (Hsp70) member 5 [Source:HGNC Symbol;Acc:HGNC:5238]	Endoplasmic reticulum chaperone BiP OS=Equus caballus OX=9796 GN=HSPA5 PE=3 SV=1	71.9	1	1455.0 (M:1455.0)	20	32.4	12.44	67	5.1	Dimethyl:2H(4), Oxidation, Dimethyl, Deamidated	0.72	-0.473931	16	11.74	downregulated
F7DXG8	ENSECAG00000019900	CFL1	cofilin 1 [Source:VGNC Symbol;Acc:VGNC:16464]	Cofilin 1 OS=Equus caballus OX=9796 GN=CFL1 PE=3 SV=1	18.5	2	827.8 (M:827.8)	10	59.6	14.64	123	9.1	Carbamidomethyl, Dimethyl:2H(4), Oxidation, Dimethyl, Deamidated	0.72	-0.473931	7	26.87	downregulated
F7BA40	ENSECAG00000011679	TALDO1	transaldolase 1 [Source:VGNC Symbol;Acc:VGNC:23863]	Transaldolase OS=Equus caballus OX=9796 GN=TALDO1 PE=4 SV=1	33.8	1	713.9 (M:713.9)	11	28.9	17.45	143	7.2	Carbamidomethyl, Dimethyl:2H(4), Oxidation, Dimethyl	0.71	-0.494109	7	10.77	downregulated
A5YBL8		PPIB		Peptidyl-prolyl cis-trans isomerase OS=Equus caballus OX=9796 GN=PPIB PE=1 SV=1	23.8	1	203.7 (M:203.7)	4	21.8	18.39	358	9.3	Oxidation, Dimethyl	0.71	-0.494109	3	6.51	downregulated
F7DBJ7	ENSECAG00000020253	RPS7	ribosomal protein S7 [Source:VGNC Symbol;Acc:VGNC:22567]	40S ribosomal protein S7 OS=Equus caballus OX=9796 GN=RPS7 PE=3 SV=1	19.5	1	99.4 (M:99.4)	2	20.0	3.38	520	10.3	Dimethyl	0.71	-0.494109	2	23.70	downregulated
F7D5X8	ENSECAG00000018234	KRT4		Keratin 4 OS=Equus caballus OX=9796 GN=KRT4 PE=3 SV=1	64.5	5	607.9 (M:607.9)	11	17.5	18.98	163	7.5	Dimethyl:2H(4), Oxidation, Dimethyl, Deamidated	0.7	-0.514573	7	45.83	downregulated
F7AQX6				Uncharacterized protein OS=Equus caballus OX=9796 PE=3 SV=1	20.0	1	561.4 (M:561.4)	7	31.6	13.53	173	4.9	Dimethyl:2H(4), Dimethyl, Deamidated	0.7	-0.514573	4	8.28	downregulated
F7BWJ9	ENSECAG00000006482	CRISP2	cysteine-rich secretory protein 2 [Source:NCBI gene;Acc:100034138]	Cysteine-rich secretory protein 3 OS=Equus caballus OX=9796 GN=CRISP3 PE=3 SV=1	27.3	2	462.2 (M:462.2)	6	28.6	5.15	203	7.8	Carbamidomethyl, Oxidation, Dimethyl	0.7	-0.514573	6	26.95	downregulated
F6R2F9	ENSECAG00000017782	SPATA18	spermatogenesis associated 18 [Source:VGNC Symbol;Acc:VGNC:23484]	Spermatogenesis associated 18 OS=Equus caballus OX=9796 GN=SPATA18 PE=4 SV=1	60.5	1	396.2 (M:396.2)	3	8.0	17.16	226	9.0	Dimethyl	0.7	-0.514573	2	2.22	downregulated
F6VS95	ENSECAG00000022717	PDIA6	protein disulfide isomerase family A member 6 [Source:VGNC Symbol;Acc:VGNC:21266]	Protein disulfide isomerase family A member 6 OS=Equus caballus OX=9796 GN=PDIA6 PE=3 SV=1	48.1	1	313.2 (M:313.2)	4	12.5	16.20	268	4.9	Dimethyl	0.7	-0.514573	4	11.21	downregulated
F6VGG1	ENSECAG00000001599	RPS12	ribosomal protein S12 [Source:NCBI gene;Acc:100034144]	40S ribosomal protein S12 OS=Equus caballus OX=9796 GN=RPS12 PE=3 SV=1	14.5	2	309.4 (M:309.4)	3	31.1	13.65	269	7.7	Carbamidomethyl, Oxidation, Dimethyl	0.69	-0.535332	3	20.41	downregulated
F7BLK5	ENSECAG00000003636	ERAP1	endoplasmic reticulum aminopeptidase 1 [Source:VGNC Symbol;Acc:VGNC:17646]	Aminopeptidase OS=Equus caballus OX=9796 GN=ERAP1 PE=3 SV=1	107.8	1	170.1 (M:170.1)	2	3.0	24.17	390	6.1	Dimethyl	0.69	-0.535332	2	6.02	downregulated
F6WZW6	ENSECAG00000024086	PSMA1	proteasome subunit alpha 1 [Source:VGNC Symbol;Acc:VGNC:59416]	Proteasome subunit alpha type OS=Equus caballus OX=9796 GN=PSMA1 PE=3 SV=1	29.6	1	157.7 (M:157.7)	2	7.6	13.12	401	6.0	Dimethyl	0.69	-0.535332	2	5.69	downregulated
F7CPJ5	ENSECAG00000030845	ZFP37		Uncharacterized protein OS=Equus caballus OX=9796 GN=LOC100053601 PE=3 SV=1	21.6	1	1777.3 (M:1777.3)	20	66.0	15.32	46	4.6	Carbamidomethyl, Dimethyl:2H(4), Dimethyl, Deamidated	0.69	-0.535332	13	26.63	downregulated
Q8MIP0	ENSECAG00000001669	FTH1	Ferritin heavy chain Ferritin heavy chain, N-terminally processed [Source:UniProtKB/Swiss-Prot;Acc:Q8MIP0]	Ferritin heavy chain OS=Equus caballus OX=9796 GN=FTH1 PE=2 SV=3	21.3	3	1766.7 (M:1766.7)	19	47.8	9.57	47	5.3	Carbamidomethyl, Dimethyl:2H(4), Oxidation, Dimethyl, Deamidated	0.69	-0.535332	15	18.61	downregulated
F6XZQ1	ENSECAG00000024097	CAPS	calcyphosine [Source:VGNC Symbol;Acc:VGNC:56019]	Calcyphosine OS=Equus caballus OX=9796 GN=CAPS PE=4 SV=1	20.9	1	1314.8 (M:1314.8)	13	41.3	12.61	81	5.0	Carbamidomethyl, Dimethyl:2H(4), Dimethyl	0.69	-0.535332	9	30.77	downregulated
F6V5H1	ENSECAG00000001923	IGKC	0	Immunoglobulin kappa constant OS=Equus caballus OX=9796 GN=IGKC PE=4 SV=1	11.2	1	572.6 (M:572.6)	6	42.3	1.98	170	6.3	Carbamidomethyl, Dimethyl:2H(4), Dimethyl, Deamidated	0.69	-0.535332	4	8.89	downregulated
F6YY66	ENSECAG00000021658	NME1	NME/NM23 nucleoside diphosphate kinase 1 [Source:NCBI gene;Acc:100533966]	Nucleoside diphosphate kinase OS=Equus caballus OX=9796 GN=NME1-NME2 PE=3 SV=1	25.6	1	493.2 (M:493.2)	6	16.7	13.85	191	8.3	Carbamidomethyl, Dimethyl:2H(4), Oxidation, Dimethyl	0.69	-0.535332	4	25.16	downregulated
F7AC72	ENSECAG00000019111	CD163	CD163 molecule [Source:VGNC Symbol;Acc:VGNC:16247]	CD163 molecule OS=Equus caballus OX=9796 GN=CD163 PE=4 SV=1	99.7	1	202.4 (M:202.4)	5	7.7	3.81	359	5.8	Carbamidomethyl, Dimethyl	0.69	-0.535332	3	35.29	downregulated
F6QAU5	ENSECAG00000031522		Ig-like domain-containing protein	Uncharacterized protein OS=Equus caballus OX=9796 PE=4 SV=1	11.4	1	968.4 (M:968.4)	14	66.4	8.50	101	8.9	Carbamidomethyl, Dimethyl:2H(4), Dimethyl, Deamidated	0.68	-0.556393	7	25.38	downregulated
F6Z563	ENSECAG00000023992	S100P	S100 calcium binding protein P [Source:VGNC Symbol;Acc:VGNC:22657]	S100 calcium binding protein P OS=Equus caballus OX=9796 GN=S100P PE=4 SV=1	10.6	1	286.3 (M:286.3)	5	15.3	5.26	289	5.1	Dimethyl:2H(4), Oxidation, Dimethyl	0.68	-0.556393	3	7.44	downregulated
F6XNT7	ENSECAG00000016754		0	Uncharacterized protein OS=Equus caballus OX=9796 PE=3 SV=1	20.4	1	245.8 (M:245.8)	3	25.1	5.33	317	5.8	Oxidation, Dimethyl	0.68	-0.556393	2	0.53	downregulated
F6PT33	ENSECAG00000021586	FBP1	fructose-bisphosphatase 1 [Source:VGNC Symbol;Acc:VGNC:59252]	Fructose-bisphosphatase 1 OS=Equus caballus OX=9796 GN=FBP1 PE=3 SV=1	30.6	1	244.5 (M:244.5)	2	12.5	7.95	318	6.2	Dimethyl	0.68	-0.556393	2	20.54	downregulated
F7APS1				Uncharacterized protein OS=Equus caballus OX=9796 GN=LOC100050835 PE=4 SV=1	11.1	2	180.5 (M:180.5)	2	24.5	18.74	378	6.9	Dimethyl, Deamidated	0.68	-0.556393	2	1.20	downregulated
F7C1A8	ENSECAG00000014779	PSMC4	proteasome 26S subunit, ATPase 4 [Source:VGNC Symbol;Acc:VGNC:21953]	Proteasome 26S subunit, ATPase 4 OS=Equus caballus OX=9796 GN=PSMC4 PE=3 SV=1	47.4	1	61.3 (M:61.3)	2	6.2	15.86	592	5.1	Carbamidomethyl, Oxidation, Dimethyl	0.68	-0.556393	2	47.87	downregulated
F6SP11				Uncharacterized protein OS=Equus caballus OX=9796 PE=4 SV=1	11.0	1	1722.8 (M:1722.8)	17	67.0	9.89	50	8.9	Carbamidomethyl, Dimethyl:2H(4), Dimethyl, Deamidated	0.67	-0.577767	11	19.86	downregulated
H9GZQ9	ENSECAG00000009474			Uncharacterized protein OS=Equus caballus OX=9796 PE=4 SV=1	37.4	1	1581.9 (M:1581.9)	19	36.2	18.62	56	8.0	Carbamidomethyl, Dimethyl:2H(4), Oxidation, Dimethyl, Deamidated	0.67	-0.577767	12	18.31	downregulated
F7CSL8	ENSECAG00000014414	SPI2	alpha-1-antiproteinase 2-like [Source:NCBI gene;Acc:100065068]	Uncharacterized protein OS=Equus caballus OX=9796 PE=3 SV=1	46.9	2	1262.1 (M:1262.1)	15	31.4	14.74	85	5.3	Carbamidomethyl, Dimethyl:2H(4), Dimethyl, Deamidated	0.67	-0.577767	11	13.49	downregulated
F6PNY0				Uncharacterized protein OS=Equus caballus OX=9796 PE=4 SV=1	10.3	1	341.7 (M:341.7)	2	27.8	4.48	250	4.9	Dimethyl	0.67	-0.577767	2	11.89	downregulated
F7AJE4				Uncharacterized protein OS=Equus caballus OX=9796 PE=4 SV=1	9.4	4	207.6 (M:207.6)	3	9.7	10.89	354	4.9	Dimethyl, Deamidated	0.67	-0.577767	3	3.60	downregulated
H9GZN9	ENSECAG00000000548	IGHM	0	Immunoglobulin heavy constant mu OS=Equus caballus OX=9796 GN=IGHM PE=4 SV=1	49.4	1	2073.9 (M:2073.9)	21	52.7	11.66	34	5.3	Carbamidomethyl, Dimethyl:2H(4), Oxidation, Dimethyl, Deamidated	0.66	-0.599462	15	33.54	downregulated
F6W9B1	ENSECAG00000015838	ST13	ST13 Hsp70 interacting protein [Source:NCBI gene;Acc:100055503]	Hsc70-interacting protein-like protein OS=Equus caballus OX=9796 GN=ST13 PE=2 SV=1	41.4	1	412.2 (M:412.2)	3	7.0	19.43	221	5.2	Dimethyl	0.66	-0.599462	2	4.00	downregulated
F6XQQ9		GSTA1		Uncharacterized protein OS=Equus caballus OX=9796 GN=GSTA1 PE=3 SV=1	25.6	5	315.6 (M:315.6)	6	21.2	6.56	264	9.0	Dimethyl:2H(4), Oxidation, Dimethyl	0.66	-0.599462	5	39.96	downregulated
F6VCE9	ENSECAG00000015427	ALAD	aminolevulinate dehydratase [Source:VGNC Symbol;Acc:VGNC:15222]	Delta-aminolevulinic acid dehydratase OS=Equus caballus OX=9796 GN=ALAD PE=3 SV=1	36.0	1	180.2 (M:180.2)	2	7.9	15.87	379	6.5	Carbamidomethyl, Dimethyl	0.66	-0.599462	2	1.56	downregulated
Q6RG76		CD68		CD68 molecule (Fragment) OS=Equus caballus OX=9796 GN=CD68 PE=2 SV=1	34.6	1	73.7 (M:73.7)	2	5.8	22.05	565	9.4	Dimethyl:2H(4), Dimethyl	0.66	-0.599462	2	7.60	downregulated
F6YIA9	ENSECAG00000016411	KRT17		Uncharacterized protein OS=Equus caballus OX=9796 GN=KRT17 PE=3 SV=1	48.0	1	805.1 (M:805.1)	12	22.4	18.10	129	4.9	Dimethyl:2H(4), Oxidation, Dimethyl, Deamidated	0.64	-0.643856	10	57.85	downregulated
F7BR80	ENSECAG00000009974	PON3	paraoxonase 3 [Source:VGNC Symbol;Acc:VGNC:21696]	Paraoxonase 3 OS=Equus caballus OX=9796 GN=PON3 PE=4 SV=1	38.3	1	275.0 (M:275.0)	3	10.6	21.73	300	5.7	Dimethyl	0.64	-0.643856	3	8.09	downregulated
F6S6J4	ENSECAG00000008678	PRDX1	peroxiredoxin 1 [Source:VGNC Symbol;Acc:VGNC:58643]	Uncharacterized protein OS=Equus caballus OX=9796 GN=PRDX1 PE=4 SV=1	22.1	3	1407.8 (M:1407.8)	20	48.7	5.47	73	8.3	Dimethyl:2H(4), Oxidation, Dimethyl	0.63	-0.666576	14	19.02	downregulated
F6W7V0	ENSECAG00000039058	KRT6C	keratin, type II cuticular Hb5 [Source:NCBI gene;Acc:100062985]	Keratin 5 OS=Equus caballus OX=9796 GN=KRT5 PE=3 SV=1	62.4	1	1055.7 (M:1055.7)	14	22.9	17.06	96	8.6	Dimethyl:2H(4), Oxidation, Dimethyl	0.63	-0.666576	8	69.04	downregulated
F6W039	ENSECAG00000020501	ARHGDIA	Rho GDP dissociation inhibitor alpha [Source:VGNC Symbol;Acc:VGNC:15480]	Rho GDP dissociation inhibitor alpha OS=Equus caballus OX=9796 GN=ARHGDIA PE=4 SV=1	23.4	1	981.4 (M:981.4)	10	48.0	17.18	100	5.1	Carbamidomethyl, Dimethyl:2H(4), Oxidation, Dimethyl	0.63	-0.666576	5	5.71	downregulated
F6Q369	ENSECAG00000013028	PSMA8	proteasome subunit alpha 8 [Source:VGNC Symbol;Acc:VGNC:21938]	Proteasome subunit alpha type OS=Equus caballus OX=9796 GN=PSMA8 PE=3 SV=1	27.8	2	432.9 (M:432.9)	4	28.8	212.85	215	9.1	Carbamidomethyl, Dimethyl:2H(4), Oxidation, Dimethyl	0.63	-0.666576	3	2.17	downregulated
F6UN85	ENSECAG00000039827	CES1	liver carboxylesterase [Source:NCBI gene;Acc:100050992]	Carboxylic ester hydrolase OS=Equus caballus OX=9796 GN=LOC100050992 PE=3 SV=1	61.7	4	370.1 (M:370.1)	6	15.2	18.71	236	5.6	Dimethyl:2H(4), Dimethyl, Deamidated	0.63	-0.666576	4	31.65	downregulated
F6ZBW3	ENSECAG00000022254	TPM4	tropomyosin 4 [Source:NCBI gene;Acc:100147533]	Tropomyosin alpha-4 chain OS=Equus caballus OX=9796 GN=TPM4 PE=3 SV=1	23.6	4	290.4 (M:290.4)	4	26.3	19.89	284	4.6	Carbamidomethyl, Dimethyl	0.63	-0.666576	4	10.44	downregulated
F6WQI9	ENSECAG00000003030	RPN1	ribophorin I [Source:VGNC Symbol;Acc:VGNC:22534]	Dolichyl-diphosphooligosaccharide--protein glycosyltransferase subunit 1 OS=Equus caballus OX=9796 GN=RPN1 PE=3 SV=1	59.5	1	157.2 (M:157.2)	3	8.5	6.95	403	6.2	Carbamidomethyl, Dimethyl	0.63	-0.666576	2	30.24	downregulated
F7C6E3	ENSECAG00000013676	CAST	calpastatin [Source:VGNC Symbol;Acc:VGNC:16077]	Calpastatin OS=Equus caballus OX=9796 GN=CAST PE=4 SV=1	75.3	3	148.3 (M:148.3)	3	6.6	13.52	441	5.0	Carbamidomethyl, Dimethyl	0.63	-0.666576	3	10.48	downregulated
F6XTV3	ENSECAG00000021775	KRT4	keratin 4 [Source:NCBI gene;Acc:100061857]	Uncharacterized protein OS=Equus caballus OX=9796 PE=3 SV=1	46.1	1	1182.3 (M:1182.3)	14	25.6	13.19	91	5.4	Oxidation, Dimethyl	0.62	-0.68966	9	37.60	downregulated
F7BF31	ENSECAG00000014414	SPI2	alpha-1-antiproteinase 2-like [Source:NCBI gene;Acc:100065068]	Uncharacterized protein OS=Equus caballus OX=9796 GN=SPI2 PE=3 SV=1	46.9	3	842.8 (M:842.8)	11	27.1	9.24	120	5.1	Dimethyl:2H(4), Dimethyl	0.62	-0.68966	8	14.76	downregulated
F6UL68	ENSECAG00000015875	TTR	transthyretin [Source:VGNC Symbol;Acc:VGNC:24652]	Transthyretin OS=Equus caballus OX=9796 GN=TTR PE=3 SV=1	15.9	1	394.8 (M:394.8)	6	32.0	19.16	228	5.3	Dimethyl:2H(4), Dimethyl	0.62	-0.68966	4	17.84	downregulated
F7C0E6	ENSECAG00000014408	PLS1	plastin 1 [Source:VGNC Symbol;Acc:VGNC:21594]	Plastin 1 OS=Equus caballus OX=9796 GN=PLS1 PE=4 SV=1	70.7	1	270.8 (M:270.8)	6	7.1	27.11	304	5.1	Carbamidomethyl, Dimethyl:2H(4), Oxidation, Dimethyl	0.62	-0.68966	5	52.96	downregulated
F6Z0C6	ENSECAG00000009344	HNRNPD		Heterogeneous nuclear ribonucleoprotein D OS=Equus caballus OX=9796 GN=HNRNPD PE=4 SV=1	29.4	2	182.0 (M:182.0)	2	12.0	20.56	377	9.4	Carbamidomethyl, Dimethyl	0.62	-0.68966	2	19.37	downregulated
F6T7K7	ENSECAG00000015583	TCN1	transcobalamin 1 [Source:VGNC Symbol;Acc:VGNC:23959]	Transcobalamin 1 OS=Equus caballus OX=9796 GN=TCN1 PE=4 SV=1	48.3	1	629.2 (M:629.2)	7	21.0	10.54	159	5.8	Dimethyl:2H(4), Dimethyl	0.61	-0.713119	5	7.83	downregulated
F7ALV0		TXN		Thioredoxin OS=Equus caballus OX=9796 GN=TXN PE=4 SV=1	10.8	2	597.7 (M:597.7)	7	49.5	14.12	167	4.9	Carbamidomethyl, Dimethyl:2H(4), Oxidation, Dimethyl, Deamidated	0.61	-0.713119	6	11.46	downregulated
F6ZTR4	ENSECAG00000010942	TPM3	tropomyosin 3 [Source:VGNC Symbol;Acc:VGNC:24435]	Tropomyosin 3 OS=Equus caballus OX=9796 GN=TPM3 PE=3 SV=1	32.9	1	238.6 (M:238.6)	4	16.5	5.42	325	4.5	Dimethyl	0.61	-0.713119	4	10.47	downregulated
F6ZV64	ENSECAG00000014820	DSP	desmoplakin [Source:VGNC Symbol;Acc:VGNC:17328]	Desmoplakin OS=Equus caballus OX=9796 GN=DSP PE=4 SV=1	278.6	2	108.1 (M:108.1)	3	1.5	21.19	508	6.9	Dimethyl, Deamidated	0.61	-0.713119	2	126.94	downregulated
F7BXK6	ENSECAG00000020076	ASAH1	N-acylsphingosine amidohydrolase 1 [Source:VGNC Symbol;Acc:VGNC:15557]	N-acylsphingosine amidohydrolase 1 OS=Equus caballus OX=9796 GN=ASAH1 PE=4 SV=1	44.8	1	522.4 (M:522.4)	4	11.4	25.44	186	9.0	Oxidation, Dimethyl	0.6	-0.736966	4	8.97	downregulated
F6SPH9	ENSECAG00000003079	CANX	calnexin [Source:VGNC Symbol;Acc:VGNC:16033]	Calnexin OS=Equus caballus OX=9796 GN=CANX PE=3 SV=1	67.6	1	394.8 (M:394.8)	5	10.3	4.92	227	4.4	Carbamidomethyl, Dimethyl:2H(4), Oxidation, Dimethyl	0.6	-0.736966	3	9.05	downregulated
F7D2U1	ENSECAG00000014867	PLBD1	phospholipase B domain containing 1 [Source:VGNC Symbol;Acc:VGNC:21533]	Phospholipase B-like OS=Equus caballus OX=9796 GN=PLBD1 PE=3 SV=1	63.8	1	322.9 (M:322.9)	4	9.2	25.25	262	9.2	Carbamidomethyl, Dimethyl	0.6	-0.736966	3	17.69	downregulated
F7B5C4	ENSECAG00000004216	VIM	vimentin [Source:VGNC Symbol;Acc:VGNC:55389]	Vimentin OS=Equus caballus OX=9796 GN=VIM PE=3 SV=1	42.1	8	3525.6 (M:3525.6)	46	65.7	14.03	17	4.7	Carbamidomethyl, Dimethyl:2H(4), Oxidation, Dimethyl, Deamidated	0.59	-0.761213	40	21.01	downregulated
F6ZY40	ENSECAG00000011097	LMNA	lamin A/C [Source:VGNC Symbol;Acc:VGNC:19707]	Lamin A/C OS=Equus caballus OX=9796 GN=LMNA PE=3 SV=1	74.0	1	1167.7 (M:1167.7)	17	25.6	10.88	93	6.6	Dimethyl:2H(4), Oxidation, Dimethyl	0.59	-0.761213	16	13.70	downregulated
F6PJ64	ENSECAG00000034896		Lipocln_cytosolic_FA-bd_dom domain-containing protein	Uncharacterized protein OS=Equus caballus OX=9796 PE=3 SV=1	21.0	1	661.2 (M:661.2)	6	24.7	9.14	151	4.6	Dimethyl:2H(4), Dimethyl	0.59	-0.761213	5	8.82	downregulated
F7CAB8	ENSECAG00000014927	AZGP1	alpha-2-glycoprotein 1, zinc-binding [Source:VGNC Symbol;Acc:VGNC:15719]	Alpha-2-glycoprotein 1, zinc-binding OS=Equus caballus OX=9796 GN=AZGP1 PE=3 SV=1	32.2	1	550.1 (M:550.1)	5	23.2	17.35	178	5.1	Carbamidomethyl, Dimethyl	0.59	-0.761213	5	13.90	downregulated
H9GZS9				Uncharacterized protein OS=Equus caballus OX=9796 PE=4 SV=1	38.8	1	508.8 (M:508.8)	6	18.9	3.15	187	7.7	Carbamidomethyl, Dimethyl:2H(4), Dimethyl	0.59	-0.761213	5	9.80	downregulated
F7DYV0	ENSECAG00000006745	LGALS1	galectin 1 [Source:VGNC Symbol;Acc:VGNC:19638]	Galectin OS=Equus caballus OX=9796 GN=LGALS1 PE=2 SV=1	14.7	1	373.8 (M:373.8)	5	35.6	10.35	233	5.3	Carbamidomethyl, Dimethyl, Deamidated	0.59	-0.761213	5	16.57	downregulated
F6WA57	ENSECAG00000023009	LCP1	lymphocyte cytosolic protein 1 [Source:VGNC Symbol;Acc:VGNC:19611]	Lymphocyte cytosolic protein 1 OS=Equus caballus OX=9796 GN=LCP1 PE=4 SV=1	70.3	1	3169.6 (M:3169.6)	41	50.5	18.76	21	5.3	Carbamidomethyl, Dimethyl:2H(4), Oxidation, Dimethyl, Deamidated	0.58	-0.785875	26	16.47	downregulated
Q95182	ENSECAG00000034896			Major allergen Equ c 1 OS=Equus caballus OX=9796 PE=1 SV=1	21.7	2	1248.1 (M:1248.1)	15	52.4	16.70	88	4.4	Dimethyl:2H(4), Dimethyl, Deamidated	0.58	-0.785875	10	9.12	downregulated
F6TLU0	ENSECAG00000015321	VDAC2	voltage dependent anion channel 2 [Source:VGNC Symbol;Acc:VGNC:24896]	Voltage dependent anion channel 2 OS=Equus caballus OX=9796 GN=VDAC2 PE=4 SV=1	31.7	1	526.6 (M:526.6)	7	40.1	9.64	184	7.6	Carbamidomethyl, Dimethyl	0.58	-0.785875	4	39.35	downregulated
F7CBX0	ENSECAG00000019546	DDOST	dolichyl-diphosphooligosaccharide--protein glycosyltransferase non-catalytic subunit [Source:VGNC Symbol;Acc:VGNC:17080]	Dolichyl-diphosphooligosaccharide--protein glycosyltransferase 48 kDa subunit OS=Equus caballus OX=9796 GN=DDOST PE=3 SV=1	50.8	1	137.2 (M:137.2)	3	6.8	21.70	460	6.0	Dimethyl	0.58	-0.785875	2	15.81	downregulated
F7DSU8	ENSECAG00000000796	CETN2	centrin 2 [Source:VGNC Symbol;Acc:VGNC:16447]	Centrin 2 OS=Equus caballus OX=9796 GN=CETN2 PE=4 SV=1	19.6	1	235.7 (M:235.7)	3	25.1	2.09	329	4.8	Dimethyl	0.58	-0.785875	2	11.67	downregulated
F6TTJ8	ENSECAG00000000658	GPNMB	glycoprotein nmb [Source:VGNC Symbol;Acc:VGNC:18503]	Glycoprotein nmb OS=Equus caballus OX=9796 GN=GPNMB PE=4 SV=1	64.1	1	117.2 (M:117.2)	2	4.0	22.74	496	7.1	Dimethyl	0.57	-0.810966	2	14.19	downregulated
H9GZT5	ENSECAG00000007258		0	Uncharacterized protein OS=Equus caballus OX=9796 PE=4 SV=1	36.4	1	1974.5 (M:1974.5)	21	43.9	11.36	38	8.3	Carbamidomethyl, Dimethyl:2H(4), Oxidation, Dimethyl, Deamidated	0.57	-0.810966	17	30.65	downregulated
F6PQT9	ENSECAG00000012365	VDAC1	voltage dependent anion channel 1 [Source:VGNC Symbol;Acc:VGNC:24895]	Voltage dependent anion channel 1 OS=Equus caballus OX=9796 GN=VDAC1 PE=4 SV=1	31.0	1	879.0 (M:879.0)	10	45.6	9.26	111	9.0	Carbamidomethyl, Dimethyl, Deamidated	0.57	-0.810966	8	32.65	downregulated
F6UDZ6	ENSECAG00000015784	OVOS2	ovostatin homolog 2 [Source:NCBI gene;Acc:100061827]	Uncharacterized protein OS=Equus caballus OX=9796 PE=4 SV=1	158.6	1	737.9 (M:737.9)	15	13.2	12.87	135	5.2	Carbamidomethyl, Oxidation, Dimethyl, Deamidated	0.57	-0.810966	10	16.71	downregulated
F7D6B3	ENSECAG00000014760	RRBP1	ribosome binding protein 1 [Source:VGNC Symbol;Acc:VGNC:22579]	Ribosome binding protein 1 OS=Equus caballus OX=9796 GN=RRBP1 PE=4 SV=1	102.8	3	327.5 (M:327.5)	4	6.7	9.63	259	5.5	Dimethyl	0.57	-0.810966	3	11.62	downregulated
F7CDB4	ENSECAG00000000095	GOT1	glutamic-oxaloacetic transaminase 1 [Source:VGNC Symbol;Acc:VGNC:49459]	Aspartate aminotransferase OS=Equus caballus OX=9796 GN=GOT1 PE=4 SV=1	46.3	2	233.9 (M:233.9)	2	3.4	18.83	330	7.1	Dimethyl	0.56	-0.836501	2	0.10	downregulated
F6YZ13	ENSECAG00000024049	S100A13	S100 calcium binding protein A13 [Source:VGNC Symbol;Acc:VGNC:22649]	S100 calcium binding protein A13 OS=Equus caballus OX=9796 GN=S100A13 PE=3 SV=1	11.2	1	43.9 (M:43.9)	2	23.5	8.66	645	5.7	Dimethyl	0.56	-0.836501	2	32.19	downregulated
F6Z587	ENSECAG00000008968	HSPD1	heat shock protein family D (Hsp60) member 1 [Source:VGNC Symbol;Acc:VGNC:51461]	Heat shock protein family D (Hsp60) member 1 OS=Equus caballus OX=9796 GN=HSPD1 PE=3 SV=1	61.1	1	1547.9 (M:1547.9)	16	35.8	7.45	58	5.8	Carbamidomethyl, Oxidation, Dimethyl	0.55	-0.862496	9	44.69	downregulated
F6XUJ2	ENSECAG00000021561	ATP5F1A	ATP synthase F1 subunit alpha [Source:VGNC Symbol;Acc:VGNC:15659]	ATP synthase subunit alpha OS=Equus caballus OX=9796 GN=ATP5F1A PE=3 SV=1	59.6	1	1308.4 (M:1308.4)	14	28.1	18.92	82	9.2	Oxidation, Dimethyl	0.55	-0.862496	11	25.52	downregulated
F6PTV7	ENSECAG00000010267	CD44	CD44 molecule [Source:VGNC Symbol;Acc:VGNC:59434]	CD44 antigen OS=Equus caballus OX=9796 GN=CD44 PE=4 SV=1	77.0	2	264.2 (M:264.2)	4	6.5	17.04	310	5.2	Carbamidomethyl, Oxidation, Dimethyl	0.55	-0.862496	3	24.97	downregulated
F7B1T3	ENSECAG00000018830	DYNLRB2	dynein light chain roadblock-type 2 [Source:VGNC Symbol;Acc:VGNC:51177]	Dynein light chain roadblock OS=Equus caballus OX=9796 GN=DYNLRB2 PE=3 SV=1	10.9	1	226.1 (M:226.1)	2	29.2	15.05	335	7.0	Oxidation, Dimethyl	0.55	-0.862496	2	7.52	downregulated
F6SNV2	ENSECAG00000017645	HNRNPC	heterogeneous nuclear ribonucleoprotein C (C1/C2) [Source:NCBI gene;Acc:100059269]	Uncharacterized protein OS=Equus caballus OX=9796 GN=HNRNPC PE=4 SV=1	32.4	1	132.7 (M:132.7)	2	9.5	6.65	471	4.9	Dimethyl	0.55	-0.862496	2	0.35	downregulated
F6U187	ENSECAG00000022627	ATP5F1B	ATP synthase F1 subunit beta [Source:VGNC Symbol;Acc:VGNC:15660]	ATP synthase subunit beta OS=Equus caballus OX=9796 GN=ATP5F1B PE=3 SV=1	56.2	1	1866.5 (M:1866.5)	19	44.7	11.38	41	5.0	Oxidation, Dimethyl	0.54	-0.888969	17	46.39	downregulated
F6YKZ7				Uncharacterized protein OS=Equus caballus OX=9796 PE=3 SV=1	53.6	2	1451.6 (M:1451.6)	18	27.0	10.67	68	6.5	Oxidation, Dimethyl	0.54	-0.888969	14	35.03	downregulated
F7BL00	ENSECAG00000019243	HSD11B1	hydroxysteroid 11-beta dehydrogenase 1 [Source:VGNC Symbol;Acc:VGNC:18880]	Hydroxysteroid 11-beta dehydrogenase 1 OS=Equus caballus OX=9796 GN=HSD11B1 PE=4 SV=1	32.5	1	318.8 (M:318.8)	3	15.9	18.19	263	8.8	Carbamidomethyl, Dimethyl	0.54	-0.888969	3	2.66	downregulated
F6YDH6	ENSECAG00000008958	SOD1	superoxide dismutase 1 [Source:VGNC Symbol;Acc:VGNC:23442]	Superoxide dismutase [Cu-Zn] OS=Equus caballus OX=9796 GN=SOD1 PE=3 SV=1	15.9	2	141.9 (M:141.9)	3	11.3	26.70	454	6.2	Dimethyl:2H(4), Dimethyl	0.54	-0.888969	2	3.46	downregulated
F6SZG4	ENSECAG00000017534	HPRT1	hypoxanthine phosphoribosyltransferase 1 [Source:VGNC Symbol;Acc:VGNC:18860]	Hypoxanthine phosphoribosyltransferase OS=Equus caballus OX=9796 GN=HPRT1 PE=3 SV=1	23.9	1	132.1 (M:132.1)	2	11.0	37.22	473	5.8	Dimethyl	0.53	-0.915936	2	6.91	downregulated
F6RGN2	ENSECAG00000008270	FABP5	fatty acid binding protein 5 [Source:VGNC Symbol;Acc:VGNC:56246]	Fatty acid binding protein 5 OS=Equus caballus OX=9796 GN=FABP5 PE=3 SV=1	15.1	1	1369.2 (M:1369.2)	13	77.0	2.73	75	5.9	Carbamidomethyl, Oxidation, Dimethyl	0.52	-0.943416	10	15.04	downregulated
F6YAZ0	ENSECAG00000009487	ATP5PD	ATP synthase peripheral stalk subunit d [Source:VGNC Symbol;Acc:VGNC:15662]	ATP synthase subunit d, mitochondrial OS=Equus caballus OX=9796 GN=ATP5PD PE=3 SV=1	18.5	1	211.2 (M:211.2)	3	24.2	24.88	351	5.4	Dimethyl	0.52	-0.943416	3	36.36	downregulated
H9GZU9				Uncharacterized protein OS=Equus caballus OX=9796 PE=4 SV=1	35.8	1	1281.9 (M:1281.9)	16	35.7	4.50	83	6.1	Carbamidomethyl, Dimethyl:2H(4), Dimethyl, Deamidated	0.51	-0.971431	10	18.26	downregulated
F7AQ43	ENSECAG00000013832	DES	desmin [Source:VGNC Symbol;Acc:VGNC:17138]	Desmin OS=Equus caballus OX=9796 GN=DES PE=3 SV=1	53.4	1	303.3 (M:303.3)	6	8.1	15.38	275	5.2	Dimethyl, Deamidated	0.51	-0.971431	4	6.41	downregulated
F7D301	ENSECAG00000000716	RAB11B	RAB11B, member RAS oncogene family [Source:VGNC Symbol;Acc:VGNC:22084]	RAB11B, member RAS oncogene family OS=Equus caballus OX=9796 GN=RAB11B PE=4 SV=1	19.6	2	207.3 (M:207.3)	3	20.2	18.53	355	6.1	Dimethyl	0.51	-0.971431	2	13.51	downregulated
F7BIR2	ENSECAG00000013635	SLC25A5	solute carrier family 25 member 5 [Source:VGNC Symbol;Acc:VGNC:49266]	Solute carrier family 25 member 5 OS=Equus caballus OX=9796 GN=SLC25A5 PE=3 SV=1	29.6	3	135.7 (M:135.7)	4	17.7	11.62	464	9.7	Carbamidomethyl, Oxidation, Dimethyl	0.51	-0.971431	4	30.10	downregulated
F7CI32	ENSECAG00000018012	SELENBP1	selenium binding protein 1 [Source:VGNC Symbol;Acc:VGNC:22800]	Selenium binding protein 1 OS=Equus caballus OX=9796 GN=SELENBP1 PE=4 SV=1	52.5	3	2055.4 (M:2055.4)	21	47.6	14.08	36	5.9	Carbamidomethyl, Dimethyl:2H(4), Oxidation, Dimethyl	0.49	-1.02915	16	16.22	downregulated
F7DZA2	ENSECAG00000020216	KRT7	keratin 7 [Source:VGNC Symbol;Acc:VGNC:19536]	Keratin 7 OS=Equus caballus OX=9796 GN=KRT7 PE=3 SV=1	46.2	2	928.4 (M:928.4)	13	31.9	17.43	106	5.2	Carbamidomethyl, Oxidation, Dimethyl	0.49	-1.02915	9	24.77	downregulated
H9GZX2	ENSECAG00000012169	ATP5F1D	ATP synthase F1 subunit delta [Source:VGNC Symbol;Acc:VGNC:58124]	ATP synthase F1 subunit delta OS=Equus caballus OX=9796 GN=ATP5F1D PE=3 SV=1	13.0	1	72.4 (M:72.4)	2	18.5	5.53	567	4.5	Dimethyl	0.49	-1.02915	2	9.32	downregulated
F6RL46	ENSECAG00000010333	PGLS	6-phosphogluconolactonase [Source:VGNC Symbol;Acc:VGNC:21355]	6-phosphogluconolactonase OS=Equus caballus OX=9796 GN=PGLS PE=3 SV=1	28.2	1	56.8 (M:56.8)	2	8.8	521.50	604	7.0	Dimethyl	0.49	-1.02915	2	82.13	downregulated
F6XXH8	ENSECAG00000016937	PHB2	prohibitin 2 [Source:VGNC Symbol;Acc:VGNC:21369]	Prohibitin 2 OS=Equus caballus OX=9796 GN=PHB2 PE=4 SV=1	32.9	1	212.0 (M:212.0)	3	12.6	17.18	350	9.8	Dimethyl	0.48	-1.05889	2	5.97	downregulated
F6ZEV8	ENSECAG00000018949	DBI	diazepam binding inhibitor, acyl-CoA binding protein [Source:VGNC Symbol;Acc:VGNC:17017]	Diazepam binding inhibitor, acyl-CoA binding protein OS=Equus caballus OX=9796 GN=DBI PE=4 SV=1	9.9	1	54.5 (M:54.5)	2	20.7	3.28	618	7.9	Oxidation, Dimethyl	0.48	-1.05889	2	1.39	downregulated
F7BYD1	ENSECAG00000023715	ATP5MG	ATP synthase membrane subunit g [Source:NCBI gene;Acc:100063018]	Uncharacterized protein OS=Equus caballus OX=9796 GN=ATP5MG PE=4 SV=1	11.4	1	286.8 (M:286.8)	2	34.0	19.63	288	9.7	Dimethyl	0.47	-1.08927	2	12.66	downregulated
F6R6I2	ENSECAG00000024569	IMMT	inner membrane mitochondrial protein [Source:VGNC Symbol;Acc:VGNC:19047]	MICOS complex subunit MIC60 OS=Equus caballus OX=9796 GN=IMMT PE=3 SV=1	82.0	2	55.8 (M:55.8)	2	4.3	12.96	611	6.1	Dimethyl	0.47	-1.08927	2	3.25	downregulated
H9GZU8	ENSECAG00000009474			Uncharacterized protein OS=Equus caballus OX=9796 PE=4 SV=1	35.9	1	1711.9 (M:1711.9)	20	43.8	15.79	51	8.3	Carbamidomethyl, Dimethyl:2H(4), Oxidation, Dimethyl, Deamidated	0.46	-1.12029	14	19.72	downregulated
H9GZS6				Uncharacterized protein OS=Equus caballus OX=9796 PE=4 SV=1	36.9	2	585.9 (M:585.9)	7	21.3	14.71	169	6.8	Carbamidomethyl, Dimethyl:2H(4), Oxidation, Dimethyl	0.46	-1.12029	3	29.56	downregulated
F6YQJ0	ENSECAG00000008847	CYP2A13	cytochrome P450, family 2, subfamily A, polypeptide 13 [Source:NCBI gene;Acc:100064882]	Uncharacterized protein OS=Equus caballus OX=9796 GN=LOC100146413 PE=3 SV=1	56.7	2	178.1 (M:178.1)	5	11.9	17.88	384	9.2	Oxidation, Dimethyl	0.46	-1.12029	4	31.74	downregulated
F6ZXQ2	ENSECAG00000014086			Uncharacterized protein OS=Equus caballus OX=9796 PE=3 SV=1	43.4	13	2261.9 (M:2261.9)	30	61.4	12.70	29	5.0	Dimethyl:2H(4), Oxidation, Dimethyl, Deamidated	0.45	-1.152	26	24.19	downregulated
F6PKE1	ENSECAG00000017497	TF		Uncharacterized protein OS=Equus caballus OX=9796 PE=4 SV=1	37.5	1	268.1 (M:268.1)	4	13.5	8.80	307	7.9	Carbamidomethyl, Dimethyl, Deamidated	0.45	-1.152	4	157.33	downregulated
F7CPH9	ENSECAG00000020211	HADH		Hydroxyacyl-CoA dehydrogenase OS=Equus caballus OX=9796 GN=HADH PE=4 SV=1	29.9	1	89.5 (M:89.5)	2	7.8	30.06	537	6.7	Dimethyl	0.44	-1.18442	2	10.87	downregulated
F6V6R7	ENSECAG00000022713	PIP	prolactin induced protein [Source:VGNC Symbol;Acc:VGNC:21461]	Prolactin induced protein OS=Equus caballus OX=9796 GN=PIP PE=4 SV=1	16.8	1	918.4 (M:918.4)	9	52.1	5.11	108	6.6	Carbamidomethyl, Oxidation, Dimethyl	0.43	-1.21759	7	43.03	downregulated
F6VY00	ENSECAG00000002256		IF rod domain-containing protein	Uncharacterized protein OS=Equus caballus OX=9796 PE=3 SV=1	42.4	2	857.6 (M:857.6)	14	36.0	12.23	117	5.2	Dimethyl:2H(4), Oxidation, Dimethyl, Deamidated	0.43	-1.21759	11	46.19	downregulated
F6U991	ENSECAG00000011797	SOD2	superoxide dismutase 2 [Source:NCBI gene;Acc:100034223]	Superoxide dismutase OS=Equus caballus OX=9796 PE=3 SV=1	24.3	3	194.2 (M:194.2)	2	12.8	19.88	366	8.4	Dimethyl	0.43	-1.21759	2	0.00	downregulated
F6SXD7	ENSECAG00000017769	PHB	prohibitin [Source:VGNC Symbol;Acc:VGNC:21368]	Prohibitin OS=Equus caballus OX=9796 GN=PHB PE=4 SV=1	29.8	1	126.1 (M:126.1)	2	8.1	17.76	487	5.6	Dimethyl	0.42	-1.25154	2	4.64	downregulated
F6ZKC8	ENSECAG00000011722	COX4I1	cytochrome c oxidase subunit 4I1 [Source:VGNC Symbol;Acc:VGNC:16801]	Cytochrome c oxidase subunit 4I1 OS=Equus caballus OX=9796 GN=COX4I1 PE=4 SV=1	19.5	1	71.1 (M:71.1)	3	20.1	5.29	571	9.2	Dimethyl	0.42	-1.25154	3	8.50	downregulated
Q2V905	ENSECAG00000024267	TFRC	transferrin receptor [Source:VGNC Symbol;Acc:VGNC:24048]	Transferrin receptor protein 1 OS=Equus caballus OX=9796 GN=TFRC PE=2 SV=1	85.5	1	77.1 (M:77.1)	3	5.2	22.63	558	6.0	Dimethyl	0.41	-1.2863	2	13.67	downregulated
F6T0A6	ENSECAG00000026874	HSPE1	MOB-like protein phocein [Source:NCBI gene;Acc:100070523]	Heat shock protein family E (Hsp10) member 1 OS=Equus caballus OX=9796 GN=HSPE1 PE=3 SV=1	10.9	1	441.5 (M:441.5)	6	49.0	6.14	213	8.9	Dimethyl:2H(4), Dimethyl	0.4	-1.32193	5	19.03	downregulated
F6VEA3	ENSECAG00000011835	PSMA5	proteasome subunit alpha 5 [Source:VGNC Symbol;Acc:VGNC:21935]	Proteasome subunit alpha type OS=Equus caballus OX=9796 GN=PSMA5 PE=3 SV=1	26.4	1	307.6 (M:307.6)	2	12.9	21.03	271	4.6	Dimethyl	0.38	-1.39593	2	20.38	downregulated
F6Z7J2	ENSECAG00000017026	PRDX3	peroxiredoxin 3 [Source:VGNC Symbol;Acc:VGNC:21819]	Peroxiredoxin 3 OS=Equus caballus OX=9796 GN=PRDX3 PE=4 SV=1	28.0	1	298.0 (M:298.0)	3	10.2	19.83	280	8.3	Dimethyl, Deamidated	0.38	-1.39593	3	6.58	downregulated
F7DT77	ENSECAG00000000438	VDAC3	voltage dependent anion channel 3 [Source:VGNC Symbol;Acc:VGNC:24897]	Voltage-dependent anion-selective channe protein 3-like protein OS=Equus caballus OX=9796 GN=VDAC3 PE=2 SV=1	30.7	1	135.5 (M:135.5)	3	17.3	8.24	465	8.9	Carbamidomethyl, Dimethyl	0.37	-1.4344	3	6.11	downregulated
F6YIH6	ENSECAG00000016503	MLF1	myeloid leukemia factor 1 [Source:HGNC Symbol;Acc:HGNC:7125]	Myeloid leukemia factor 1 OS=Equus caballus OX=9796 GN=MLF1 PE=4 SV=1	30.7	1	213.3 (M:213.3)	3	13.7	16.34	348	9.7	Dimethyl	0.36	-1.47393	3	14.56	downregulated
F7DU87	ENSECAG00000000297	BPIFA2	BPI fold containing family A member 2 [Source:VGNC Symbol;Acc:VGNC:15868]	Uncharacterized protein OS=Equus caballus OX=9796 GN=BPIFA2 PE=4 SV=1	26.9	1	1987.3 (M:1987.3)	23	58.6	15.20	37	4.7	Carbamidomethyl, Dimethyl:2H(4), Dimethyl, Deamidated	0.31	-1.68966	17	22.45	downregulated
F6UY71	ENSECAG00000000719	CA6	carbonic anhydrase 6 [Source:VGNC Symbol;Acc:VGNC:15966]	Carbonic anhydrase 6 OS=Equus caballus OX=9796 GN=CA6 PE=4 SV=1	31.2	2	127.1 (M:127.1)	3	10.1	29.98	483	5.5	Oxidation, Dimethyl	0.25	-2	2	9.08	downregulated
F6RDD3	ENSECAG00000010020	HBE1	hemoglobin subunit epsilon [Source:NCBI gene;Acc:100068926]	Globin A1 OS=Equus caballus OX=9796 GN=HBB PE=3 SV=1	16.1	4	1820.4 (M:1820.4)	18	76.2	11.36	44	6.6	Carbamidomethyl, Dimethyl:2H(4), Oxidation, Dimethyl, Deamidated	14.82	3.88947	11	14.81	upregulated
P01958		HBA		Hemoglobin subunit alpha OS=Equus caballus OX=9796 GN=HBA PE=1 SV=2	15.2	3	455.0 (M:455.0)	7	38.7	8.85	204	9.4	Dimethyl:2H(4), Oxidation, Dimethyl	14.49	3.85699	4	18.62	upregulated
P62327		TMSB4		Thymosin beta-4 OS=Equus caballus OX=9796 GN=TMSB4 PE=1 SV=2	5.0	1	135.5 (M:135.5)	2	59.1	18.74	466	4.9	Dimethyl	9.87	3.30305	2	1972.84	upregulated
F6PWL9	ENSECAG00000017687	GDI1	GDP dissociation inhibitor 1 [Source:VGNC Symbol;Acc:VGNC:18294]	Rab GDP dissociation inhibitor OS=Equus caballus OX=9796 GN=GDI1 PE=3 SV=1	50.4	1	89.5 (M:89.5)	2	7.6	26.27	538	5.1	Carbamidomethyl, Dimethyl	2.82	1.4957	2	83.61	upregulated
F6QDH8	ENSECAG00000038509	AMY2A	pancreatic alpha-amylase [Source:NCBI gene;Acc:100049851]	Alpha-amylase OS=Equus caballus OX=9796 GN=LOC100051073 PE=3 SV=1	57.3	1	4570.7 (M:4570.7)	43	33.5	50.85	11	7.5	Carbamidomethyl, Dimethyl:2H(4), Oxidation, Dimethyl, Deamidated	2.03	1.02148	30	28.59	upregulated
F7DYC4	ENSECAG00000019375	SFTPB	surfactant protein B [Source:VGNC Symbol;Acc:VGNC:22904]	Uncharacterized protein OS=Equus caballus OX=9796 GN=SFTPB PE=4 SV=1	40.8	1	1950.6 (M:1950.6)	27	49.5	14.73	39	6.2	Carbamidomethyl, Dimethyl:2H(4), Oxidation, Dimethyl, Deamidated	2.01	1.0072	18	29.14	upregulated
F6S981	ENSECAG00000012660	DRA	MHC class II DR alpha chain [Source:NCBI gene;Acc:100051944]	MHC class II antigen OS=Equus caballus OX=9796 GN=HLA-DRA PE=2 SV=1	28.5	4	262.9 (M:262.9)	3	16.1	26.36	311	4.9	Dimethyl	2.01	1.0072	2	69.53	upregulated
F7DYB1	ENSECAG00000031491	AMY2A	pancreatic alpha-amylase [Source:NCBI gene;Acc:100051073]	Alpha-amylase OS=Equus caballus OX=9796 GN=LOC100049851 PE=3 SV=1	57.3	1	6819.7 (M:6819.7)	65	54.6	15.68	5	5.8	Carbamidomethyl, Dimethyl:2H(4), Oxidation, Dimethyl, Deamidated	1.94	0.956057	49	27.39	upregulated
F6RUZ6	ENSECAG00000010083	FGA		Fibrinogen alpha chain OS=Equus caballus OX=9796 GN=FGA PE=4 SV=1	87.7	1	371.8 (M:371.8)	4	3.6	21.17	234	5.7	Dimethyl:2H(4), Dimethyl	1.91	0.933573	3	8.39	upregulated
F6Z5L1	ENSECAG00000021429	C1R	complement C1r [Source:VGNC Symbol;Acc:VGNC:15944]	Complement C1r OS=Equus caballus OX=9796 GN=C1R PE=3 SV=1	80.6	1	276.4 (M:276.4)	3	6.4	13.16	298	6.1	Carbamidomethyl, Dimethyl	1.85	0.887525	3	4.93	upregulated
F6UD63	ENSECAG00000016046	ECATH-2	myeloid cathelicidin 2 [Source:NCBI gene;Acc:100033946]	Uncharacterized protein OS=Equus caballus OX=9796 GN=ECATH-2 PE=3 SV=1	18.2	1	138.9 (M:138.9)	2	15.9	3.45	458	5.1	Dimethyl:2H(4), Dimethyl	1.84	0.879706	2	13.26	upregulated
F7DV13	ENSECAG00000016446	FAM3B		Family with sequence similarity 3 member B OS=Equus caballus OX=9796 GN=FAM3B PE=4 SV=1	26.1	1	180.1 (M:180.1)	2	11.5	1.61	382	9.0	Oxidation, Dimethyl	1.79	0.83996	2	68.64	upregulated
F7CBN0	ENSECAG00000000223	AKR1A1		Alcohol dehydrogenase (NADP+)-like protein OS=Equus caballus OX=9796 GN=AKR1A1 PE=2 SV=1	36.6	1	213.1 (M:213.1)	4	11.4	17.86	349	6.3	Dimethyl:2H(4), Dimethyl	1.75	0.807355	4	58.33	upregulated
F7AUX9	ENSECAG00000018767	SFTPA1	surfactant protein A1 [Source:NCBI gene;Acc:100033826]	Pulmonary surfactant-associated protein A OS=Equus caballus OX=9796 GN=SFTPA1 PE=4 SV=1	26.0	1	3226.9 (M:3226.9)	35	39.5	19.67	19	5.0	Carbamidomethyl, Dimethyl:2H(4), Oxidation, Dimethyl, Deamidated	1.72	0.782409	21	14.88	upregulated
Q28372		GSN		Gelsolin OS=Equus caballus OX=9796 GN=GSN PE=1 SV=2	80.8	3	1698.4 (M:1698.4)	24	26.5	16.84	53	5.5	Dimethyl:2H(4), Oxidation, Dimethyl, Deamidated	1.72	0.782409	17	11.28	upregulated
F6X1I8	ENSECAG00000016475	HPX	hemopexin [Source:VGNC Symbol;Acc:VGNC:18866]	Hemopexin OS=Equus caballus OX=9796 GN=HPX PE=3 SV=1	51.3	1	199.0 (M:199.0)	4	14.1	11.82	360	7.6	Carbamidomethyl, Oxidation, Dimethyl	1.72	0.782409	3	59.57	upregulated
Q95L88		SFTPA1		Pulmonary surfactant-associated protein A OS=Equus caballus OX=9796 GN=SFTPA1 PE=2 SV=1	26.0	1	3362.9 (M:3362.9)	38	39.5	19.17	18	4.8	Carbamidomethyl, Dimethyl:2H(4), Oxidation, Dimethyl, Deamidated	1.71	0.773996	22	12.67	upregulated
F6U5V3	ENSECAG00000020874	TCN2	transcobalamin 2 [Source:VGNC Symbol;Acc:VGNC:23960]	Transcobalamin 2 OS=Equus caballus OX=9796 GN=TCN2 PE=4 SV=1	47.7	1	184.6 (M:184.6)	2	7.0	26.10	373	8.0	Carbamidomethyl, Dimethyl	1.7	0.765535	2	29.46	upregulated
F6TJX5	ENSECAG00000007829	TPP1	tripeptidyl peptidase 1 [Source:VGNC Symbol;Acc:VGNC:24438]	Tripeptidyl peptidase 1 OS=Equus caballus OX=9796 GN=TPP1 PE=4 SV=1	61.5	1	274.8 (M:274.8)	4	6.2	4.68	301	6.2	Dimethyl:2H(4), Dimethyl	1.69	0.757023	3	20.97	upregulated
F6TJS5	ENSECAG00000008256			Uncharacterized protein OS=Equus caballus OX=9796 PE=4 SV=1	25.4	1	275.3 (M:275.3)	2	9.0	2.70	299	4.7	Carbamidomethyl, Dimethyl, Deamidated	1.68	0.748461	2	4.53	upregulated
F6W2Y1	ENSECAG00000008280	FGG	fibrinogen gamma chain [Source:VGNC Symbol;Acc:VGNC:18028]	Fibrinogen gamma chain OS=Equus caballus OX=9796 GN=FGG PE=4 SV=1	49.8	1	481.3 (M:481.3)	6	11.2	19.60	194	5.4	Carbamidomethyl, Dimethyl:2H(4), Dimethyl	1.68	0.748461	2	7.67	upregulated
F6TZ61	ENSECAG00000007907	ALDH3B1	aldehyde dehydrogenase 3 family member B1 [Source:VGNC Symbol;Acc:VGNC:57329]	Aldehyde dehydrogenase OS=Equus caballus OX=9796 GN=ALDH3B1 PE=3 SV=1	52.3	2	700.3 (M:700.3)	10	15.2	14.15	145	7.6	Carbamidomethyl, Dimethyl:2H(4), Oxidation, Dimethyl	1.65	0.722466	8	23.46	upregulated
F6TBM0	ENSECAG00000008173	HSD17B11	hydroxysteroid 17-beta dehydrogenase 11 [Source:VGNC Symbol;Acc:VGNC:18883]	Hydroxysteroid 17-beta dehydrogenase 11 OS=Equus caballus OX=9796 GN=HSD17B11 PE=3 SV=1	33.9	1	214.5 (M:214.5)	3	12.7	12.89	346	9.4	Dimethyl, Deamidated	1.62	0.695994	3	178.55	upregulated
F7E0F5	ENSECAG00000019540	SEC14L2	SEC14 like lipid binding 2 [Source:NCBI gene;Acc:100058707]	Uncharacterized protein OS=Equus caballus OX=9796 PE=4 SV=1	46.2	1	104.7 (M:104.7)	2	9.9	2.08	511	8.2	Carbamidomethyl, Dimethyl	1.62	0.695994	2	2.19	upregulated
F6ZHQ5	ENSECAG00000009680	CLIC1	chloride intracellular channel 1 [Source:VGNC Symbol;Acc:VGNC:56655]	Chloride intracellular channel protein OS=Equus caballus OX=9796 GN=CLIC1 PE=3 SV=1	27.0	1	755.1 (M:755.1)	10	38.2	7.77	133	5.2	Carbamidomethyl, Dimethyl:2H(4), Dimethyl	1.59	0.669027	8	69.03	upregulated
F7AJP3	ENSECAG00000011068	CHIT1	chitinase 1 [Source:VGNC Symbol;Acc:VGNC:58147]	Chitinase 1 OS=Equus caballus OX=9796 GN=CHIT1 PE=3 SV=1	67.4	1	346.8 (M:346.8)	9	13.3	16.06	248	8.4	Carbamidomethyl, Dimethyl:2H(4), Dimethyl	1.59	0.669027	5	34.13	upregulated
F6TF34	ENSECAG00000001129	HMOX1	heme oxygenase 1 [Source:VGNC Symbol;Acc:VGNC:18814]	Heme oxygenase 1 OS=Equus caballus OX=9796 GN=HMOX1 PE=4 SV=1	32.5	1	240.7 (M:240.7)	6	21.3	10.10	322	8.5	Dimethyl	1.59	0.669027	5	238.48	upregulated
F7DIB3	ENSECAG00000019540	SEC14L3	SEC14 like lipid binding 2 [Source:NCBI gene;Acc:100058707]	SEC14 like lipid binding 3 OS=Equus caballus OX=9796 GN=SEC14L3 PE=4 SV=1	44.9	1	742.0 (M:742.0)	9	24.6	9.41	134	6.1	Carbamidomethyl, Dimethyl:2H(4), Oxidation, Dimethyl	1.58	0.659925	7	16.38	upregulated
F6XWM5	ENSECAG00000021580	HP	haptoglobin [Source:NCBI gene;Acc:100067869]	Haptoglobin OS=Equus caballus OX=9796 PE=3 SV=1	38.3	1	3964.0 (M:3964.0)	44	53.5	10.65	13	5.6	Carbamidomethyl, Dimethyl:2H(4), Oxidation, Dimethyl, Deamidated	1.57	0.650765	18	48.50	upregulated
F7BA85	ENSECAG00000010479	HK1	hexokinase 1 [Source:VGNC Symbol;Acc:VGNC:18796]	Hexokinase 1 OS=Equus caballus OX=9796 GN=HK1 PE=3 SV=1	102.2	1	168.6 (M:168.6)	2	2.2	22.23	391	6.4	Dimethyl	1.57	0.650765	2	21.85	upregulated
F6UJD4	ENSECAG00000023149	SCIN	scinderin [Source:VGNC Symbol;Acc:VGNC:22727]	Scinderin OS=Equus caballus OX=9796 GN=SCIN PE=4 SV=1	80.3	1	533.8 (M:533.8)	5	13.5	15.24	181	5.4	Dimethyl:2H(4), Dimethyl, Deamidated	1.56	0.641546	5	23.27	upregulated
F6RM82	ENSECAG00000010117	S100A9	S100 calcium binding protein A9 [Source:NCBI gene;Acc:100061730]	Protein S100 OS=Equus caballus OX=9796 GN=S100A9 PE=3 SV=1	14.8	1	254.1 (M:254.1)	4	20.6	5.51	313	6.3	Dimethyl:2H(4), Dimethyl	1.56	0.641546	2	0.81	upregulated
F7BL38	ENSECAG00000006646	MUC1	mucin 1, cell surface associated [Source:VGNC Symbol;Acc:VGNC:58670]	Uncharacterized protein OS=Equus caballus OX=9796 PE=4 SV=1	18.8	1	96.0 (M:96.0)	3	13.2	7.67	523	5.6	Dimethyl:2H(4), Dimethyl	1.56	0.641546	2	21.25	upregulated
F7DJE3	ENSECAG00000006706	SFTPD	surfactant protein D [Source:VGNC Symbol;Acc:VGNC:22906]	Surfactant protein D OS=Equus caballus OX=9796 GN=SFTPD PE=4 SV=1	38.3	1	2208.1 (M:2208.1)	18	26.7	18.07	31	8.8	Carbamidomethyl, Dimethyl:2H(4), Oxidation, Dimethyl, Deamidated	1.52	0.604071	12	12.22	upregulated
F7BNQ2	ENSECAG00000013486	C4BPA	complement component 4 binding protein alpha [Source:NCBI gene;Acc:100056222]	Complement component 4 binding protein alpha OS=Equus caballus OX=9796 GN=C4BPA PE=4 SV=1	67.4	1	920.8 (M:920.8)	17	23.6	13.01	107	6.1	Carbamidomethyl, Dimethyl:2H(4), Oxidation, Dimethyl, Deamidated	1.51	0.594549	11	15.14	upregulated
F7BZ88	ENSECAG00000006662	MPO	myeloperoxidase [Source:VGNC Symbol;Acc:VGNC:20288]	Myeloperoxidase OS=Equus caballus OX=9796 GN=MPO PE=4 SV=1	81.8	1	64.2 (M:64.2)	2	3.3	14.08	585	9.6	Carbamidomethyl, Dimethyl	1.5	0.584963	2	0.51	upregulated
F6ZC75	ENSECAG00000009966	THY1	Thy-1 cell surface antigen [Source:VGNC Symbol;Acc:VGNC:24097]	Thy-1 cell surface antigen OS=Equus caballus OX=9796 GN=THY1 PE=4 SV=1	17.9	1	56.8 (M:56.8)	2	21.1	4.48	605	9.3	Carbamidomethyl, Dimethyl	1.49	0.575312	2	5.14	upregulated
F6WR95	ENSECAG00000017109	QSOX1	quiescin sulfhydryl oxidase 1 [Source:VGNC Symbol;Acc:VGNC:22075]	Sulfhydryl oxidase OS=Equus caballus OX=9796 GN=QSOX1 PE=4 SV=1	82.0	2	807.3 (M:807.3)	13	22.0	10.99	127	9.5	Carbamidomethyl, Dimethyl:2H(4), Oxidation, Dimethyl	1.47	0.555816	11	18.53	upregulated
F7C456	ENSECAG00000015104	CD177	CD177 antigen [Source:NCBI gene;Acc:100069985]	Uncharacterized protein OS=Equus caballus OX=9796 PE=4 SV=1	69.0	1	221.5 (M:221.5)	3	7.9	14.02	341	5.8	Carbamidomethyl, Dimethyl, Deamidated	1.47	0.555816	2	33.58	upregulated
F6ZD61	ENSECAG00000013486	C4BPA	complement component 4 binding protein alpha [Source:NCBI gene;Acc:100056222]	Uncharacterized protein OS=Equus caballus OX=9796 PE=4 SV=1	59.5	2	401.7 (M:401.7)	7	9.6	9.45	222	5.3	Carbamidomethyl, Dimethyl:2H(4), Oxidation, Dimethyl, Deamidated	1.46	0.545968	4	15.04	upregulated
F6PH38	ENSECAG00000010239	FGB	fibrinogen beta chain [Source:VGNC Symbol;Acc:VGNC:50694]	Fibrinogen beta chain OS=Equus caballus OX=9796 GN=FGB PE=4 SV=1	55.7	1	219.9 (M:219.9)	3	8.0	20.37	344	8.6	Carbamidomethyl, Oxidation, Dimethyl	1.45	0.536053	3	6.00	upregulated
F6SJK9				Uncharacterized protein OS=Equus caballus OX=9796 PE=3 SV=1	39.1	9	670.8 (M:670.8)	14	24.6	17.51	149	4.5	Dimethyl:2H(4), Oxidation, Dimethyl, Deamidated	1.44	0.526069	9	29.66	upregulated
F7B994	ENSECAG00000006082	AKR7A3	aflatoxin B1 aldehyde reductase member 3 [Source:NCBI gene;Acc:100146563]	Uncharacterized protein OS=Equus caballus OX=9796 PE=4 SV=1	36.5	2	259.7 (M:259.7)	3	20.2	25.39	312	6.3	Oxidation, Dimethyl	1.43	0.516015	3	27.06	upregulated
F6W354	ENSECAG00000020867	ACTR3	actin related protein 3 [Source:VGNC Symbol;Acc:VGNC:49331]	ARP3 actin related protein 3 homolog OS=Equus caballus OX=9796 GN=ACTR3 PE=3 SV=1	45.9	1	84.7 (M:84.7)	3	15.1	10.46	546	5.6	Carbamidomethyl, Dimethyl	1.43	0.516015	3	4.23	upregulated
F6ZR63	ENSECAG00000011256	CFHR	complement factor H [Source:NCBI gene;Acc:100051358]	Uncharacterized protein OS=Equus caballus OX=9796 PE=4 SV=1	140.6	2	55.1 (M:55.1)	2	1.9	5.25	613	7.5	Carbamidomethyl, Dimethyl	1.42	0.505891	2	4.49	upregulated
F6WGX6	ENSECAG00000008673	KRT77	keratin 77 [Source:VGNC Symbol;Acc:VGNC:19539]	Keratin 77 OS=Equus caballus OX=9796 GN=KRT77 PE=3 SV=1	63.0	1	453.9 (M:453.9)	5	4.1	19.05	205	8.8	Dimethyl:2H(4), Dimethyl	1.42	0.505891	3	4.28	upregulated
F6Z4J4	ENSECAG00000008855	GDI2	GDP dissociation inhibitor 2 [Source:VGNC Symbol;Acc:VGNC:55377]	Rab GDP dissociation inhibitor OS=Equus caballus OX=9796 GN=GDI2 PE=3 SV=1	49.0	1	360.1 (M:360.1)	4	10.7	16.86	241	7.6	Carbamidomethyl, Dimethyl:2H(4), Dimethyl	1.42	0.505891	3	7.38	upregulated
F6V7C1	ENSECAG00000003345	ENO1	enolase 1 [Source:NCBI gene;Acc:100051879]	Enolase 1 OS=Equus caballus OX=9796 GN=ENO1 PE=2 SV=1	47.1	3	1443.6 (M:1443.6)	22	53.7	13.53	69	6.4	Carbamidomethyl, Dimethyl:2H(4), Oxidation, Dimethyl, Deamidated	1.41	0.495695	13	13.45	upregulated
F7DJZ1	ENSECAG00000014407	BPIFB1	BPI fold-containing family B member 1 [Source:NCBI gene;Acc:106781244]	BPI fold containing family B member 1 OS=Equus caballus OX=9796 GN=BPIFB1 PE=4 SV=1	51.4	1	6468.5 (M:6468.5)	60	61.9	17.37	7	5.3	Carbamidomethyl, Dimethyl:2H(4), Oxidation, Dimethyl, Deamidated	1.4	0.485427	42	21.10	upregulated
F6Q6X3	ENSECAG00000024788	CORO1A	coronin 1A [Source:VGNC Symbol;Acc:VGNC:16790]	Coronin OS=Equus caballus OX=9796 GN=CORO1A PE=3 SV=1	51.0	1	323.8 (M:323.8)	5	7.8	14.52	261	6.4	Carbamidomethyl, Dimethyl:2H(4), Dimethyl	1.4	0.485427	3	8.83	upregulated
F6X1X3	ENSECAG00000016643	VMO1	vitelline membrane outer layer 1 homolog [Source:VGNC Symbol;Acc:VGNC:24912]	Vitelline membrane outer layer 1 homolog OS=Equus caballus OX=9796 GN=VMO1 PE=4 SV=1	21.5	1	2940.7 (M:2940.7)	27	48.5	16.86	22	5.6	Carbamidomethyl, Dimethyl:2H(4), Oxidation, Dimethyl, Deamidated	1.39	0.475085	14	10.98	upregulated
F6S2F8	ENSECAG00000024980	HIST1H1C	histone H1.2 [Source:NCBI gene;Acc:100053307]	Histone cluster 1 H1 family member c OS=Equus caballus OX=9796 GN=HIST1H1C PE=3 SV=1	21.4	2	335.0 (M:335.0)	7	16.9	9.63	252	11.0	Dimethyl:2H(4), Dimethyl, Deamidated	1.39	0.475085	5	26.45	upregulated
F7B812	ENSECAG00000009990	HTRA1	HtrA serine peptidase 1 [Source:VGNC Symbol;Acc:VGNC:18910]	HtrA serine peptidase 1 OS=Equus caballus OX=9796 GN=HTRA1 PE=4 SV=1	35.1	1	314.3 (M:314.3)	3	12.4	12.46	267	6.2	Dimethyl:2H(4), Dimethyl	1.39	0.475085	2	11.25	upregulated
F6WQF0	ENSECAG00000015514	PLEC	plectin [Source:VGNC Symbol;Acc:VGNC:21553]	Plectin OS=Equus caballus OX=9796 GN=PLEC PE=4 SV=1	503.1	6	161.1 (M:161.1)	5	1.6	21.05	398	5.8	Dimethyl	1.39	0.475085	4	104.53	upregulated
F6REI4	ENSECAG00000011882	THOP1	thimet oligopeptidase 1 [Source:VGNC Symbol;Acc:VGNC:24088]	Thimet oligopeptidase 1 OS=Equus caballus OX=9796 GN=THOP1 PE=3 SV=1	76.9	2	165.0 (M:165.0)	2	5.0	29.06	394	5.8	Dimethyl, Deamidated	1.38	0.464668	2	17.85	upregulated
A2Q127		EEF1G		Elongation factor 1-gamma OS=Equus caballus OX=9796 GN=EEF1G PE=2 SV=1	50.0	1	54.5 (M:54.5)	2	5.0	12.80	619	6.3	Carbamidomethyl, Dimethyl	1.38	0.464668	2	41.04	upregulated
F6Z8W0	ENSECAG00000018435	WDR1	WD repeat domain 1 [Source:VGNC Symbol;Acc:VGNC:24980]	WD repeat domain 1 OS=Equus caballus OX=9796 GN=WDR1 PE=4 SV=1	65.6	1	692.8 (M:692.8)	11	15.0	14.59	147	6.6	Carbamidomethyl, Dimethyl:2H(4), Oxidation, Dimethyl, Deamidated	1.38	0.464668	9	6.82	upregulated
F6U904	ENSECAG00000015229	CD36	CD36 molecule [Source:VGNC Symbol;Acc:VGNC:16261]	CD36 molecule OS=Equus caballus OX=9796 GN=CD36 PE=3 SV=1	52.8	1	291.3 (M:291.3)	3	9.1	22.50	283	9.0	Carbamidomethyl, Dimethyl	1.36	0.443607	3	44.80	upregulated
F7D7M7	ENSECAG00000000778	BPI1	BPI1 domain-containing protein	Uncharacterized protein OS=Equus caballus OX=9796 PE=4 SV=1	54.0	1	2218.5 (M:2218.5)	23	35.2	8.23	30	5.3	Carbamidomethyl, Dimethyl:2H(4), Oxidation, Dimethyl, Deamidated	1.35	0.432959	14	27.24	upregulated
F7B7X0	ENSECAG00000022233	KRT1	keratin 1 [Source:VGNC Symbol;Acc:VGNC:19520]	Keratin 1 OS=Equus caballus OX=9796 GN=KRT1 PE=3 SV=1	66.1	1	724.6 (M:724.6)	13	9.7	14.04	137	8.1	Dimethyl:2H(4), Dimethyl, Deamidated	1.35	0.432959	7	39.28	upregulated
F7D854	ENSECAG00000019408	CAT	catalase [Source:VGNC Symbol;Acc:VGNC:16079]	Catalase OS=Equus caballus OX=9796 GN=CAT PE=3 SV=1	57.3	1	351.1 (M:351.1)	5	10.3	14.40	245	6.9	Carbamidomethyl, Dimethyl:2H(4), Dimethyl	1.33	0.411426	4	8.79	upregulated
F7A860	ENSECAG00000006474	LGALS3	galectin 3 [Source:VGNC Symbol;Acc:VGNC:19641]	Galectin OS=Equus caballus OX=9796 GN=LGALS3 PE=4 SV=1	25.2	1	279.3 (M:279.3)	3	16.4	2.74	295	9.0	Dimethyl	1.33	0.411426	2	49.35	upregulated
F6TY91	ENSECAG00000014407	BPIFB1	BPI fold-containing family B member 1 [Source:NCBI gene;Acc:106781244]	Uncharacterized protein OS=Equus caballus OX=9796 PE=4 SV=1	15.9	1	2681.0 (M:2681.0)	25	76.7	103.66	25	5.6	Dimethyl:2H(4), Oxidation, Dimethyl, Deamidated	1.32	0.400538	17	13.17	upregulated
C6L1J5	ENSECAG00000011331	LDHB	lactate dehydrogenase B [Source:VGNC Symbol;Acc:VGNC:19619]	L-lactate dehydrogenase OS=Equus caballus OX=9796 GN=LDHB PE=2 SV=1	36.5	1	189.2 (M:189.2)	6	19.5	5.63	370	5.8	Carbamidomethyl, Dimethyl:2H(4), Dimethyl	1.32	0.400538	5	28.55	upregulated
F6ZVN2	ENSECAG00000013307	NUCB1	nucleobindin 1 [Source:VGNC Symbol;Acc:VGNC:58775]	Nucleobindin 1 OS=Equus caballus OX=9796 GN=NUCB1 PE=4 SV=1	31.5	1	116.0 (M:116.0)	3	15.3	9.81	497	5.4	Dimethyl	1.32	0.400538	2	36.54	upregulated
F7BV85	ENSECAG00000019077	CLTC	clathrin heavy chain [Source:VGNC Symbol;Acc:VGNC:16641]	Clathrin heavy chain OS=Equus caballus OX=9796 GN=CLTC PE=3 SV=1	192.5	1	449.0 (M:449.0)	7	6.1	4.92	209	5.4	Dimethyl	1.31	0.389567	4	8.81	upregulated
F6Z3G9	ENSECAG00000016508	HK3	hexokinase 3 [Source:VGNC Symbol;Acc:VGNC:18797]	Hexokinase 3 OS=Equus caballus OX=9796 GN=HK3 PE=3 SV=1	98.8	1	195.0 (M:195.0)	3	3.6	7.98	365	5.0	Carbamidomethyl, Dimethyl:2H(4), Dimethyl	1.31	0.389567	2	5.66	upregulated
F6RMD0	ENSECAG00000011854	CFB	complement factor B [Source:NCBI gene;Acc:100051124]	Uncharacterized protein OS=Equus caballus OX=9796 GN=CFB PE=3 SV=1	85.9	1	3225.3 (M:3225.3)	50	43.4	8.95	20	6.7	Carbamidomethyl, Dimethyl:2H(4), Oxidation, Dimethyl, Deamidated	1.3	0.378512	35	24.90	upregulated
F6W3M5	ENSECAG00000007644	PKM	pyruvate kinase M1/2 [Source:VGNC Symbol;Acc:VGNC:51636]	Pyruvate kinase OS=Equus caballus OX=9796 GN=PKM PE=3 SV=1	58.7	2	1338.3 (M:1338.3)	15	34.0	12.27	79	8.4	Carbamidomethyl, Dimethyl:2H(4), Oxidation, Dimethyl, Deamidated	1.3	0.378512	12	8.74	upregulated
F7BFJ1	ENSECAG00000011321	F2	coagulation factor II, thrombin [Source:VGNC Symbol;Acc:VGNC:17757]	Prothrombin OS=Equus caballus OX=9796 GN=F2 PE=3 SV=1	70.4	1	272.6 (M:272.6)	6	13.0	3.10	302	5.6	Carbamidomethyl, Dimethyl	1.3	0.378512	5	19.40	upregulated
F7B5W5		CHST4		Sulfotransferase OS=Equus caballus OX=9796 GN=CHST4 PE=3 SV=1	45.8	1	180.1 (M:180.1)	4	9.2	20.51	381	9.5	Carbamidomethyl, Dimethyl:2H(4), Oxidation, Dimethyl	1.3	0.378512	3	4.13	upregulated
F6XS73	ENSECAG00000009586	C13H16orf89	chromosome 13 C16orf89 homolog [Source:VGNC Symbol;Acc:VGNC:51112]	Chromosome 13 C16orf89 homolog OS=Equus caballus OX=9796 GN=C13H16orf89 PE=4 SV=1	41.4	1	639.5 (M:639.5)	7	20.2	19.03	154	5.9	Carbamidomethyl, Dimethyl:2H(4), Dimethyl	1.29	0.367371	5	19.61	upregulated
F6YQM5	ENSECAG00000021672	PSAP	prosaposin [Source:VGNC Symbol;Acc:VGNC:21926]	Prosaposin OS=Equus caballus OX=9796 GN=PSAP PE=4 SV=1	57.0	1	400.6 (M:400.6)	9	23.2	14.78	223	4.9	Carbamidomethyl, Oxidation, Dimethyl, Deamidated	1.29	0.367371	8	42.73	upregulated
F7DWN5	ENSECAG00000000489	GNAI2	G protein subunit alpha i2 [Source:VGNC Symbol;Acc:VGNC:18416]	G protein subunit alpha i2 OS=Equus caballus OX=9796 GN=GNAI2 PE=4 SV=1	36.2	4	280.9 (M:280.9)	5	23.7	22.85	293	5.3	Carbamidomethyl, Dimethyl:2H(4), Dimethyl	1.29	0.367371	4	15.37	upregulated
F7CW51	ENSECAG00000015053	SDCBP	syndecan binding protein [Source:VGNC Symbol;Acc:VGNC:22765]	Syndecan binding protein OS=Equus caballus OX=9796 GN=SDCBP PE=4 SV=1	32.6	1	197.8 (M:197.8)	3	15.1	21.30	361	7.0	Carbamidomethyl, Dimethyl	1.29	0.367371	3	21.75	upregulated
F6Y4J0	ENSECAG00000016500	ATP6V1B2	ATPase H+ transporting V1 subunit B2 [Source:VGNC Symbol;Acc:VGNC:15677]	ATPase H+ transporting V1 subunit B2 OS=Equus caballus OX=9796 GN=ATP6V1B2 PE=3 SV=1	51.8	2	136.5 (M:136.5)	2	7.3	23.75	462	5.3	Carbamidomethyl, Dimethyl	1.29	0.367371	2	11.41	upregulated
F6TIR2	ENSECAG00000020957	LCN2	lipocalin 2 [Source:VGNC Symbol;Acc:VGNC:19609]	Lipocalin 2 OS=Equus caballus OX=9796 GN=LCN2 PE=3 SV=1	23.1	1	1432.9 (M:1432.9)	14	55.8	16.75	70	5.9	Carbamidomethyl, Dimethyl:2H(4), Dimethyl	1.28	0.356144	11	11.61	upregulated
F7D1R1	ENSECAG00000014984	PGK1	phosphoglycerate kinase 1 [Source:VGNC Symbol;Acc:VGNC:49517]	Phosphoglycerate kinase OS=Equus caballus OX=9796 GN=PGK1 PE=3 SV=1	42.2	3	907.4 (M:907.4)	8	25.8	10.91	109	7.1	Carbamidomethyl, Dimethyl:2H(4), Oxidation, Dimethyl	1.28	0.356144	5	7.80	upregulated
F6RI47	ENSECAG00000012558	A2M	alpha-2-macroglobulin [Source:VGNC Symbol;Acc:VGNC:56528]	Alpha-2-macroglobulin OS=Equus caballus OX=9796 GN=A2M PE=4 SV=1	164.1	5	1360.1 (M:1360.1)	17	15.7	19.63	76	6.3	Carbamidomethyl, Dimethyl:2H(4), Oxidation, Dimethyl, Deamidated	1.27	0.344828	14	14.32	upregulated
F7A0N8	ENSECAG00000018626	PPP2R1A	protein phosphatase 2 scaffold subunit Aalpha [Source:VGNC Symbol;Acc:VGNC:21773]	Protein phosphatase 2 scaffold subunit Aalpha OS=Equus caballus OX=9796 GN=PPP2R1A PE=4 SV=1	65.3	1	191.0 (M:191.0)	2	5.6	4.59	369	4.9	Oxidation, Dimethyl	1.27	0.344828	2	3.08	upregulated
F7AX30	ENSECAG00000022570	RAC2	Rac family small GTPase 2 [Source:VGNC Symbol;Acc:VGNC:49130]	Rac family small GTPase 2 OS=Equus caballus OX=9796 GN=RAC2 PE=4 SV=1	21.4	2	165.1 (M:165.1)	4	17.2	15.98	393	7.5	Carbamidomethyl, Dimethyl:2H(4), Dimethyl	1.27	0.344828	3	1.82	upregulated
F6Z4G8	ENSECAG00000023762	ACO2	aconitase 2 [Source:VGNC Symbol;Acc:VGNC:14986]	Aconitate hydratase, mitochondrial OS=Equus caballus OX=9796 GN=ACO2 PE=3 SV=1	85.7	1	139.6 (M:139.6)	3	7.0	13.77	457	7.4	Dimethyl	1.27	0.344828	3	8.20	upregulated
F6R7J2	ENSECAG00000011931	IDH1	isocitrate dehydrogenase (NADP(+)) 1, cytosolic [Source:VGNC Symbol;Acc:VGNC:51462]	Isocitrate dehydrogenase [NADP] OS=Equus caballus OX=9796 GN=IDH1 PE=3 SV=1	47.6	1	844.9 (M:844.9)	13	26.7	13.14	119	7.7	Carbamidomethyl, Dimethyl:2H(4), Oxidation, Dimethyl, Deamidated	1.26	0.333424	10	31.40	upregulated
F6PPQ0	ENSECAG00000004709	C2	complement C2 [Source:VGNC Symbol;Acc:VGNC:15947]	Complement C2 OS=Equus caballus OX=9796 GN=C2 PE=3 SV=1	82.3	1	833.6 (M:833.6)	9	13.7	17.18	121	8.6	Carbamidomethyl, Dimethyl:2H(4), Oxidation, Dimethyl, Deamidated	1.26	0.333424	6	15.66	upregulated
F6R7P8	ENSECAG00000012477	SCGB3A2	secretoglobin family 3A member 2 [Source:VGNC Symbol;Acc:VGNC:22724]	Secretoglobin family 3A member 2 OS=Equus caballus OX=9796 GN=SCGB3A2 PE=4 SV=1	10.3	1	70.9 (M:70.9)	2	34.0	8.35	572	6.7	Dimethyl	1.26	0.333424	2	23.54	upregulated
F6XTY0	ENSECAG00000020716	MYH9	myosin heavy chain 9 [Source:VGNC Symbol;Acc:VGNC:20481]	Myosin heavy chain 9 OS=Equus caballus OX=9796 GN=MYH9 PE=3 SV=1	205.7	3	1477.0 (M:1477.0)	19	13.9	13.36	65	5.4	Dimethyl:2H(4), Oxidation, Dimethyl, Deamidated	1.25	0.321928	14	17.12	upregulated
F6T1A4	ENSECAG00000010622	RPL12	ribosomal protein L12 [Source:HGNC Symbol;Acc:HGNC:10302]	Ribosomal protein L12 OS=Equus caballus OX=9796 GN=RPL12 PE=3 SV=1	17.8	2	134.1 (M:134.1)	3	32.7	18.04	469	9.5	Carbamidomethyl, Dimethyl	1.25	0.321928	3	45.42	upregulated
F7CG77	ENSECAG00000020091	CCT6A	chaperonin containing TCP1 subunit 6A [Source:VGNC Symbol;Acc:VGNC:16239]	Chaperonin containing TCP1 subunit 6A OS=Equus caballus OX=9796 GN=CCT6A PE=3 SV=1	58.0	1	109.0 (M:109.0)	2	5.3	19.45	506	6.5	Dimethyl	1.25	0.321928	2	16.24	upregulated
F7B9G0	ENSECAG00000004691	PDCD6IP	programmed cell death 6 interacting protein [Source:VGNC Symbol;Acc:VGNC:21233]	Programmed cell death 6 interacting protein OS=Equus caballus OX=9796 GN=PDCD6IP PE=4 SV=1	96.3	1	361.9 (M:361.9)	7	8.3	19.97	239	6.0	Dimethyl:2H(4), Dimethyl, Deamidated	1.24	0.31034	5	9.57	upregulated
F7BGS8	ENSECAG00000009550	FLNA	filamin A [Source:VGNC Symbol;Acc:VGNC:18060]	Filamin A OS=Equus caballus OX=9796 GN=FLNA PE=4 SV=1	279.8	2	1456.6 (M:1456.6)	18	10.5	11.44	66	5.7	Dimethyl:2H(4), Dimethyl	1.23	0.298658	13	28.24	upregulated
F6UUS3	ENSECAG00000020547	EEF2	eukaryotic translation elongation factor 2 [Source:VGNC Symbol;Acc:VGNC:17432]	Eukaryotic translation elongation factor 2 OS=Equus caballus OX=9796 GN=EEF2 PE=4 SV=1	95.0	2	861.4 (M:861.4)	11	13.1	11.29	115	6.5	Carbamidomethyl, Dimethyl:2H(4), Oxidation, Dimethyl	1.23	0.298658	7	9.73	upregulated
F6Y2Q4	ENSECAG00000009054	CKB	creatine kinase B [Source:VGNC Symbol;Acc:VGNC:16563]	Creatine kinase B OS=Equus caballus OX=9796 GN=CKB PE=3 SV=1	42.7	1	536.0 (M:536.0)	7	22.0	4.07	180	5.5	Dimethyl:2H(4), Oxidation, Dimethyl	1.23	0.298658	5	14.17	upregulated
F7BV56	ENSECAG00000006756	MYH14	myosin heavy chain 14 [Source:VGNC Symbol;Acc:VGNC:55230]	Myosin heavy chain 14 OS=Equus caballus OX=9796 GN=MYH14 PE=3 SV=1	210.5	1	158.0 (M:158.0)	2	1.4	17.39	400	6.5	Dimethyl	1.23	0.298658	2	38.20	upregulated
F7B320	ENSECAG00000008662	DPYSL2	dihydropyrimidinase like 2 [Source:VGNC Symbol;Acc:VGNC:17304]	Dihydropyrimidinase like 2 OS=Equus caballus OX=9796 GN=DPYSL2 PE=4 SV=1	62.3	1	47.0 (M:47.0)	2	7.5	8.66	634	6.0	Dimethyl	1.23	0.298658	2	11.19	upregulated
P60708		ACTB		Actin, cytoplasmic 1 OS=Equus caballus OX=9796 GN=ACTB PE=2 SV=1	41.7	2	3586.3 (M:3586.3)	43	50.1	7.72	16	5.2	Carbamidomethyl, Dimethyl:2H(4), Oxidation, Dimethyl, Deamidated	1.22	0.286881	30	25.79	upregulated
F6Z2L5	ENSECAG00000009752	APOA1	apolipoprotein A1 [Source:VGNC Symbol;Acc:VGNC:15413]	Apolipoprotein A1 OS=Equus caballus OX=9796 GN=APOA1 PE=3 SV=1	30.3	1	2066.1 (M:2066.1)	23	53.4	14.76	35	5.7	Dimethyl:2H(4), Dimethyl	1.22	0.286881	20	16.56	upregulated
F6PQH3	ENSECAG00000009701	SLC44A4	solute carrier family 44 member 4 [Source:VGNC Symbol;Acc:VGNC:23221]	Solute carrier family 44 member 4 OS=Equus caballus OX=9796 GN=SLC44A4 PE=3 SV=1	79.2	1	470.8 (M:470.8)	7	11.3	7.83	199	8.9	Carbamidomethyl, Dimethyl:2H(4), Dimethyl, Deamidated	1.22	0.286881	7	30.61	upregulated
F7BJD8	ENSECAG00000013091	CTSH		Cathepsin H OS=Equus caballus OX=9796 GN=CTSH PE=3 SV=1	34.3	1	350.6 (M:350.6)	6	15.7	16.24	246	8.7	Carbamidomethyl, Oxidation, Dimethyl	1.22	0.286881	6	43.82	upregulated
F7BBJ0	ENSECAG00000013788	ARHGDIB	Rho GDP dissociation inhibitor beta [Source:VGNC Symbol;Acc:VGNC:15481]	Rho GDP dissociation inhibitor beta OS=Equus caballus OX=9796 GN=ARHGDIB PE=2 SV=1	22.8	1	231.3 (M:231.3)	4	36.5	12.03	332	5.1	Carbamidomethyl, Oxidation, Dimethyl	1.22	0.286881	3	12.49	upregulated
F6USP9	ENSECAG00000007979	PLG	plasminogen [Source:HGNC Symbol;Acc:HGNC:9071]	Plasminogen OS=Equus caballus OX=9796 GN=PLG PE=3 SV=1	91.7	2	413.9 (M:413.9)	7	8.1	7.41	220	6.5	Carbamidomethyl, Dimethyl:2H(4), Oxidation, Dimethyl	1.21	0.275007	5	6.04	upregulated
F6T3Y8	ENSECAG00000015935	ACTB	actin beta [Source:NCBI gene;Acc:100033878]	Actin, cytoplasmic 1 OS=Equus caballus OX=9796 GN=ACTB PE=3 SV=1	40.6	4	3816.8 (M:3816.8)	45	56.4	9.33	14	5.6	Carbamidomethyl, Dimethyl:2H(4), Oxidation, Dimethyl, Deamidated	1.2	0.263034	32	25.15	upregulated
Q29482	ENSECAG00000007010	CLU	clusterin [Source:VGNC Symbol;Acc:VGNC:16642]	Clusterin OS=Equus caballus OX=9796 GN=CLU PE=2 SV=1	52.1	1	1318.8 (M:1318.8)	15	34.1	18.19	80	5.7	Carbamidomethyl, Dimethyl:2H(4), Oxidation, Dimethyl	1.2	0.263034	11	26.33	upregulated
F7DZ82	ENSECAG00000019476	ACTN1	actinin alpha 1 [Source:VGNC Symbol;Acc:VGNC:15022]	Actinin alpha 1 OS=Equus caballus OX=9796 GN=ACTN1 PE=4 SV=1	98.5	2	183.9 (M:183.9)	5	6.1	19.12	375	5.4	Carbamidomethyl, Dimethyl:2H(4), Dimethyl	1.2	0.263034	2	17.89	upregulated

## Sheet: Top 30 Diffrenetially Expressed
Protein Accession No	Protein Symbol	Protein_Description	T1/T0 ratio
F6UY71	CA6	Carbonic anhydrase 6 OS=Equus caballus OX=9796 GN=CA6 PE=4 SV=1	0.25
F7DU87	BPIFA2	BPI Fold-Containing Family A Member 2 OS=Equus caballus OX=9796 GN=BPIFA2 PE=4 SV=1	0.31
F6YIH6	MLF1	Myeloid leukemia factor 1 OS=Equus caballus OX=9796 GN=MLF1 PE=4 SV=1	0.36
F7DT77	VDAC3	Voltage-dependent anion-selective channe protein 3-like protein OS=Equus caballus OX=9796 GN=VDAC3 PE=2 SV=1	0.37
F6VEA3	PSMA5	Proteasome subunit alpha type OS=Equus caballus OX=9796 GN=PSMA5 PE=3 SV=1	0.38
F6Z7J2	PRDX3	Peroxiredoxin 3 OS=Equus caballus OX=9796 GN=PRDX3 PE=4 SV=1	0.38
F6T0A6	HSPE1	Heat shock protein family E (Hsp10) member 1 OS=Equus caballus OX=9796 GN=HSPE1 PE=3 SV=1	0.4
Q2V905	TFRC	Transferrin receptor protein 1 OS=Equus caballus OX=9796 GN=TFRC PE=2 SV=1	0.41
F6SXD7	PHB	Prohibitin OS=Equus caballus OX=9796 GN=PHB PE=4 SV=1	0.42
F6ZKC8	COX4I1	Cytochrome c oxidase subunit 4I1 OS=Equus caballus OX=9796 GN=COX4I1 PE=4 SV=1	0.42
F6V6R7	PIP	Prolactin induced protein OS=Equus caballus OX=9796 GN=PIP PE=4 SV=1	0.43
F6VY00		Uncharacterized protein OS=Equus caballus OX=9796 PE=3 SV=1	0.43
F6U991	SOD2	Superoxide dismutase OS=Equus caballus OX=9796 PE=3 SV=1	0.43
F7CPH9	HADH	Hydroxyacyl-CoA dehydrogenase OS=Equus caballus OX=9796 GN=HADH PE=4 SV=1	0.44
F6ZXQ2		Uncharacterized protein OS=Equus caballus OX=9796 PE=3 SV=1	0.45
F6RDD3	HBE1	Globin A1 OS=Equus caballus OX=9796 GN=HBB PE=3 SV=1	14.82
P01958	HBA	Hemoglobin subunit alpha OS=Equus caballus OX=9796 GN=HBA PE=1 SV=2	14.49
P62327	TMSB4	Thymosin beta-4 OS=Equus caballus OX=9796 GN=TMSB4 PE=1 SV=2	9.87
F6PWL9	GDI1	Rab GDP dissociation inhibitor OS=Equus caballus OX=9796 GN=GDI1 PE=3 SV=1	2.82
F6QDH8	AMY2A	Alpha-amylase OS=Equus caballus OX=9796 GN=LOC100051073 PE=3 SV=1	2.03
F7DYC4	SFTPB	Pulmonary surfactant-associated protein B OS=Equus caballus OX=9796 GN=SFTPB PE=4 SV=1	2.01
F6S981	DRA	MHC class II antigen OS=Equus caballus OX=9796 GN=HLA-DRA PE=2 SV=1	2.01
F7DYB1	AMY2A	Alpha-amylase OS=Equus caballus OX=9796 GN=LOC100049851 PE=3 SV=1	1.94
F6RUZ6	FGA	Fibrinogen alpha chain OS=Equus caballus OX=9796 GN=FGA PE=4 SV=1	1.91
F6Z5L1	C1R	Complement C1r OS=Equus caballus OX=9796 GN=C1R PE=3 SV=1	1.85
F6UD63	ECATH-2	Uncharacterized protein OS=Equus caballus OX=9796 GN=ECATH-2 PE=3 SV=1	1.84
F7DV13	FAM3B	Family with sequence ity 3 member B OS=Equus caballus OX=9796 GN=FAM3B PE=4 SV=1	1.79
F7CBN0	AKR1A1	Alcohol dehydrogenase (NADP+)-like protein OS=Equus caballus OX=9796 GN=AKR1A1 PE=2 SV=1	1.75
F7AUX9	SFTPA1	Pulmonary surfactant-associated protein A OS=Equus caballus OX=9796 GN=SFTPA1 PE=4 SV=1	1.72
Q28372	GSN	Gelsolin OS=Equus caballus OX=9796 GN=GSN PE=1 SV=2	1.72

## Sheet: Common molecules
Correlation between individual molecular immune transcripts and proteins during intense training.
Gene Description	Gene	Function	Differential expression
MHC class II DR alpha chain	DRA	antigen presentation	Upregulated
Heme oxygenase 1	HMOX1	catalyzes the degradation of heme	Upregulated
S100 calcium binding protein A9	S100A9	differentiation of myeloid cells	Upregulated
Enolase 1	ENO1	glycolytic enzyme	Upregulated
Thimet oligopeptidase 1	THOP1	cytoplasmic peptide degradation	Upregulated
Ribosomal protein L12	RPL12	cytoplasmic ribosomal protein	Upregulated
Transferrin receptor	TFRC	erythrocyte development	Downregulated
