# Supplementary material for: Training associated alterations in equine respiratory immunity using a multiomics comparative approach
Source: Sci Rep. 2022 Jan 10;12:427. doi: 10.1038/s41598-021-04137-3 (PMC8748960; doi:10.1038/s41598-021-04137-3)
Supplement: Supplementary file 5 — Supplementary Information 5. [file 41598_2021_4137_MOESM5_ESM.xlsx]

## Sheet: Pathway_UP 
The Database for Annotation, Visualization and Integrated Discovery	DAVID Bioinformatics Resources 6.8
	Laboratory of Human Retrovirology and Immunoinformatics (LHRI)
*** Welcome to DAVID 6.8 ***
*** If you are looking for DAVID 6.7, please visit our development site. ***
Functional Annotation Chart
Current Gene List: List_1
Current Background: Equus caballus
82 DAVID IDs	Upregulated Proteins
Options
19 chart records
Sublist	Category	Term	RT	Genes	Count	%	P-Value	Benjamini
	KEGG_PATHWAY	Complement and coagulation cascades	RT		10	12.2	2.1e-09	3.1e-07
	KEGG_PATHWAY	Glycolysis / Gluconeogenesis	RT		8	9.8	2.9e-07	2.2e-05
	KEGG_PATHWAY	Staphylococcus aureus infection	RT		7	8.5	1.6e-06	7.9e-05
	KEGG_PATHWAY	Phagosome	RT		9	11	1.6e-05	0.0006
	KEGG_PATHWAY	Carbon metabolism	RT		8	9.8	1.7e-05	0.0005
	KEGG_PATHWAY	Biosynthesis of antibiotics	RT		10	12.2	2.4e-05	0.0006
	KEGG_PATHWAY	Biosynthesis of amino acids	RT		5	6.1	0.0023	0.047
	KEGG_PATHWAY	Pertussis	RT		5	6.1	0.0024	0.044
	KEGG_PATHWAY	Leukocyte transendothelial migration	RT		5	6.1	0.012	0.18
	KEGG_PATHWAY	Tight junction	RT		4	4.9	0.027	0.34
	KEGG_PATHWAY	African trypanosomiasis	RT		3	3.7	0.028	0.32
	KEGG_PATHWAY	Butirosin and neomycin biosynthesis	RT		2	2.4	0.038	0.38
	KEGG_PATHWAY	Type II diabetes mellitus	RT		3	3.7	0.053	0.47
	KEGG_PATHWAY	Systemic lupus erythematosus	RT		4	4.9	0.055	0.45
	KEGG_PATHWAY	Lysosome	RT		4	4.9	0.061	0.47
	KEGG_PATHWAY	Platelet activation	RT		4	4.9	0.07	0.49
	KEGG_PATHWAY	Regulation of actin cytoskeleton	RT		5	6.1	0.074	0.49
	KEGG_PATHWAY	Viral myocarditis	RT		3	3.7	0.084	0.51
	KEGG_PATHWAY	Central carbon metabolism in cancer	RT		3	3.7	0.086	0.51
from your list are not in the output.

## Sheet: BP_DIRECT_UP
The Database for Annotation, Visualization and Integrated Discovery	DAVID Bioinformatics Resources 6.8
	Laboratory of Human Retrovirology and Immunoinformatics (LHRI)
*** Welcome to DAVID 6.8 ***
*** If you are looking for DAVID 6.7, please visit our development site. ***
Functional Annotation Chart
Current Gene List: List_1
Current Background: Equus caballus
82 DAVID IDs	Upregulated Proteins
Options
32 chart records
Sublist	Category	Term	RT	Genes	Count	%	P-Value	Benjamini
	GOTERM_BP_DIRECT	fibrinolysis	RT		4	4.9	1.5e-05	0.0065
	GOTERM_BP_DIRECT	glycolytic process	RT		4	4.9	0.00022	0.048
	GOTERM_BP_DIRECT	complement activation	RT		3	3.7	0.00032	0.046
	GOTERM_BP_DIRECT	platelet aggregation	RT		4	4.9	0.00043	0.046
	GOTERM_BP_DIRECT	response to oxidative stress	RT		4	4.9	0.0038	0.29
	GOTERM_BP_DIRECT	negative regulation of extrinsic apoptotic signaling pathway via death domain receptors	RT		3	3.7	0.0047	0.29
	GOTERM_BP_DIRECT	uropod organization	RT		2	2.4	0.011	0.51
	GOTERM_BP_DIRECT	blood coagulation, fibrin clot formation	RT		2	2.4	0.017	0.61
	GOTERM_BP_DIRECT	protein stabilization	RT		4	4.9	0.018	0.59
	GOTERM_BP_DIRECT	positive regulation of extracellular exosome assembly	RT		2	2.4	0.023	0.63
	GOTERM_BP_DIRECT	cholesterol import	RT		2	2.4	0.023	0.63
	GOTERM_BP_DIRECT	hemoglobin metabolic process	RT		2	2.4	0.023	0.63
	GOTERM_BP_DIRECT	epithelial cell differentiation	RT		3	3.7	0.026	0.65
	GOTERM_BP_DIRECT	positive regulation of cell growth	RT		3	3.7	0.027	0.64
	GOTERM_BP_DIRECT	regulation of T cell proliferation	RT		2	2.4	0.034	0.69
	GOTERM_BP_DIRECT	blood vessel endothelial cell migration	RT		2	2.4	0.034	0.69
	GOTERM_BP_DIRECT	surfactant homeostasis	RT		2	2.4	0.034	0.69
	GOTERM_BP_DIRECT	positive regulation of heterotypic cell-cell adhesion	RT		2	2.4	0.039	0.72
	GOTERM_BP_DIRECT	positive regulation of peptide hormone secretion	RT		2	2.4	0.039	0.72
	GOTERM_BP_DIRECT	hydrogen peroxide catabolic process	RT		2	2.4	0.039	0.72
	GOTERM_BP_DIRECT	positive regulation of blood coagulation	RT		2	2.4	0.045	0.74
	GOTERM_BP_DIRECT	protein polymerization	RT		2	2.4	0.045	0.74
	GOTERM_BP_DIRECT	plasminogen activation	RT		2	2.4	0.05	0.76
	GOTERM_BP_DIRECT	actin crosslink formation	RT		2	2.4	0.056	0.77
	GOTERM_BP_DIRECT	cellular glucose homeostasis	RT		2	2.4	0.056	0.77
	GOTERM_BP_DIRECT	platelet formation	RT		2	2.4	0.067	0.81
	GOTERM_BP_DIRECT	positive regulation of exosomal secretion	RT		2	2.4	0.072	0.82
	GOTERM_BP_DIRECT	focal adhesion assembly	RT		2	2.4	0.072	0.82
	GOTERM_BP_DIRECT	negative regulation of growth of symbiont in host	RT		2	2.4	0.072	0.82
	GOTERM_BP_DIRECT	positive regulation of vasoconstriction	RT		2	2.4	0.083	0.85
	GOTERM_BP_DIRECT	positive regulation of exocytosis	RT		2	2.4	0.083	0.85
	GOTERM_BP_DIRECT	positive regulation of reactive oxygen species metabolic process	RT		2	2.4	0.093	0.87
from your list are not in the output.

## Sheet: Pathway_DOWN
The Database for Annotation, Visualization and Integrated Discovery	DAVID Bioinformatics Resources 6.8
	Laboratory of Human Retrovirology and Immunoinformatics (LHRI)
*** Welcome to DAVID 6.8 ***
*** If you are looking for DAVID 6.7, please visit our development site. ***
Functional Annotation Chart
Current Gene List: List_1
Current Background: Equus caballus
110 DAVID IDs	Downregulated Proteins
Options
12 chart records
Sublist	Category	Term	RT	Genes	Count	%	P-Value	Benjamini
	KEGG_PATHWAY	Parkinson's disease	RT		11	10	5.4e-07	6.4e-05
	KEGG_PATHWAY	Huntington's disease	RT		12	10.9	1.2e-06	7e-05
	KEGG_PATHWAY	Oxidative phosphorylation	RT		7	6.4	0.0013	0.051
	KEGG_PATHWAY	Proteasome	RT		4	3.6	0.009	0.23
	KEGG_PATHWAY	Metabolic pathways	RT		20	18.2	0.015	0.3
	KEGG_PATHWAY	Alzheimer's disease	RT		6	5.5	0.021	0.34
	KEGG_PATHWAY	Protein processing in endoplasmic reticulum	RT		6	5.5	0.023	0.32
	KEGG_PATHWAY	Cardiac muscle contraction	RT		4	3.6	0.027	0.33
	KEGG_PATHWAY	Biosynthesis of antibiotics	RT		6	5.5	0.05	0.49
	KEGG_PATHWAY	cGMP-PKG signaling pathway	RT		5	4.5	0.066	0.55
	KEGG_PATHWAY	Metabolism of xenobiotics by cytochrome P450	RT		3	2.7	0.083	0.61
	KEGG_PATHWAY	Carbon metabolism	RT		4	3.6	0.087	0.59
from your list are not in the output.

## Sheet: BP_DIRECT_DOWN
The Database for Annotation, Visualization and Integrated Discovery		DAVID Bioinformatics Resources 6.8
		Laboratory of Human Retrovirology and Immunoinformatics (LHRI)
*** Welcome to DAVID 6.8 ***
*** If you are looking for DAVID 6.7, please visit our development site. ***
Functional Annotation Chart
Current Gene List: List_1
Current Background: Equus caballus
110 DAVID IDs	Downregulated Proteins
Options
20 chart records
Sublist	Category	Term	RT	Genes	Count	%	P-Value	Benjamini
	GOTERM_BP_DIRECT	ATP synthesis coupled proton transport	RT		5	4.5	1.2e-05	0.0051
	GOTERM_BP_DIRECT	retina homeostasis	RT		5	4.5	1.2e-05	0.0051
	GOTERM_BP_DIRECT	positive regulation of oxidative stress-induced intrinsic apoptotic signaling pathway	RT		3	2.7	0.00035	0.073
	GOTERM_BP_DIRECT	lipid metabolic process	RT		5	4.5	0.00039	0.055
	GOTERM_BP_DIRECT	actin filament network formation	RT		3	2.7	0.0012	0.12
	GOTERM_BP_DIRECT	mitochondrion organization	RT		4	3.6	0.0013	0.1
	GOTERM_BP_DIRECT	actin crosslink formation	RT		3	2.7	0.0026	0.17
	GOTERM_BP_DIRECT	intermediate filament organization	RT		3	2.7	0.0026	0.17
	GOTERM_BP_DIRECT	detection of chemical stimulus involved in sensory perception of bitter taste	RT		3	2.7	0.0093	0.44
	GOTERM_BP_DIRECT	regulation of mitochondrial membrane potential	RT		3	2.7	0.013	0.52
	GOTERM_BP_DIRECT	actin filament bundle assembly	RT		3	2.7	0.015	0.51
	GOTERM_BP_DIRECT	ATP hydrolysis coupled proton transport	RT		3	2.7	0.021	0.6
	GOTERM_BP_DIRECT	cellular iron ion homeostasis	RT		3	2.7	0.022	0.59
	GOTERM_BP_DIRECT	regulation of blood pressure	RT		3	2.7	0.025	0.6
	GOTERM_BP_DIRECT	pentose-phosphate shunt	RT		2	1.8	0.031	0.64
	GOTERM_BP_DIRECT	protein stabilization	RT		4	3.6	0.039	0.71
	GOTERM_BP_DIRECT	transferrin transport	RT		2	1.8	0.046	0.74
	GOTERM_BP_DIRECT	positive regulation of podosome assembly	RT		2	1.8	0.053	0.77
	GOTERM_BP_DIRECT	positive regulation of I-kappaB kinase/NF-kappaB signaling	RT		4	3.6	0.07	0.84
	GOTERM_BP_DIRECT	cell redox homeostasis	RT		3	2.7	0.072	0.83
from your list are not in the output.
