# Supplementary material for: Training associated alterations in equine respiratory immunity using a multiomics comparative approach
Source: Sci Rep. 2022 Jan 10;12:427. doi: 10.1038/s41598-021-04137-3 (PMC8748960; doi:10.1038/s41598-021-04137-3)
Supplement: Supplementary file 6 — Supplementary Information 6. [file 41598_2021_4137_MOESM6_ESM.xlsx]

## Sheet: Common Disease and Bio UP
65 common elements in "RNAseq_UP" and "Proteomics_UP":
Category	p-value (RNAseq)	Molecules (RNAseq)	p-value (Proteomics)	Molecules (Proteomics)
Cancer	2.58E-33-6.78E-03	AACS,ABCB6,ABHD16A,ABHD17A,ABTB1,ACADS,ACER3,ACOT7,ACOT8,ACTA2,ACTR1A,ADA,ADGRA2,ADM,ADRA2A,AHSA1,AIFM2,AIMP2,AIP,AKR1B1,ALDH18A1,ALDH3A1,ALDOA,ALKBH4,ALKBH7,AMZ2,ANKRD39,AP1S1,AP2S1,AP3S2,AP5S1,APBB3,APRT,APTX,AQP8,AREG,ARF5,ARFRP1,ARG2,ARL2,ARL4D,ARMC6,ARPC5L,ASGR1,ASL,ASNS,ASPSCR1,ATG101,ATG4D,ATP5F1B,ATP5F1D,ATP5MC1,ATP5MPL,ATP6V0B,ATP6V0D1,ATP6V1F,ATPAF2,ATRAID,ATXN7L2,AUP1,AURKAIP1,AVPI1,B4…	2.04E-11-2.35E-04	A2M,ACO2,ACTB,ACTN1,ACTR3,AKR1A1,AKR7A3,AMY2A,APOA1,ARHGDIB,ATP6V1B2,BPIFB1,C1R,C2,C4BPA,CAT,CCT6A,CD177,CD36,CFB,CHIT1,CHST4,CKB,CLIC1,CLTC,CLU,CORO1A,CTSH,DPYSL2,EEF1G,EEF2,ENO1,F2,FAM3B,FGA,FGB,FGG,FLNA,GDI1,GDI2,GNAI2,GSN,H1-2,HBE1,HK1,HK3,HMOX1,HP,HPX,HSD17B11,HTRA1,IDH1,KRT1,KRT77,LCN2,LDHB,LGALS3,MPO,MUC1,MYH14,MYH9,NUCB1,PDCD6IP,PGK1,PKM,PLEC,PLG,PPP2R1A,PSAP,QSOX1,RAC2,RPL12,S100A9,SCGB3…
Organismal Injury and Abnormalities	2.58E-33-6.9E-03	AACS,ABCB6,ABHD16A,ABHD17A,ABTB1,ACADS,ACER3,ACOT7,ACOT8,ACTA2,ACTR1A,ADA,ADGRA2,ADM,ADRA2A,AHSA1,AIFM2,AIMP2,AIP,AKR1B1,ALDH18A1,ALDH3A1,ALDOA,ALKBH4,ALKBH7,AMZ2,ANKRD39,AP1S1,AP2S1,AP3S2,AP5S1,APBB3,APRT,APTX,AQP8,AREG,ARF5,ARFRP1,ARG2,ARL2,ARL4D,ARMC6,ARPC5L,ASGR1,ASL,ASNS,ASPSCR1,ATG101,ATG4D,ATP5F1B,ATP5F1D,ATP5MC1,ATP5MPL,ATP6V0B,ATP6V0D1,ATP6V1F,ATPAF2,ATRAID,ATXN7L2,AUP1,AURKAIP1,AVPI1,B4…	8.67E-14-2.35E-04	A2M,ACO2,ACTB,ACTN1,ACTR3,AKR1A1,AKR7A3,ALDH3B1,AMY2A,APOA1,ARHGDIB,ATP6V1B2,BPIFB1,C1R,C2,C4BPA,CAT,CCT6A,CD177,CD36,CFB,CHIT1,CHST4,CKB,CLIC1,CLTC,CLU,CORO1A,CTSH,DPYSL2,EEF1G,EEF2,ENO1,F2,FAM3B,FGA,FGB,FGG,FLNA,GDI1,GDI2,GNAI2,GSN,H1-2,HBE1,HK1,HK3,HMOX1,HP,HPX,HSD17B11,HTRA1,IDH1,KRT1,KRT77,LCN2,LDHB,LGALS3,MPO,MUC1,MYH14,MYH9,NUCB1,PDCD6IP,PGK1,PKM,PLEC,PLG,PPP2R1A,PSAP,QSOX1,RAC2,RPL12,S100…
Protein Synthesis	9.98E-33-9.86E-04	ADM,AIMP2,ALDH3A1,APTX,ATG4D,AURKAIP1,BAD,BAG3,BAX,BCS1L,BRK1,CCT7,CD81,CDC42EP2,CDK4,CDK5,CHMP6,CNDP1,CSPG4,CST3,CTSL,CYBA,DAD1,DDIT3,DET1,DHPS,DMAC1,DPM3,DPP7,ECE2,EEF1D,EEF1G,EIF2B2,EIF3I,EIF3K,EIF3L,EIF4A3,EIF4EBP1,EIF4EBP3,EIF6,ELOB,FADD,FOSL1,GADD45GIP1,GAPDH,GBA,GIPC1,GPAA1,HDAC3,HLA-DMA,HRAS,HSP90AB1,HSPA1A/HSPA1B,HSPB1,HYPK,IFI30,KLF2,LGALS1,MAD2L2,MMP19,MMP9,MRPL10,MRPL11,MRPL14,MRPL2,M…	1.05E-10-1.17E-04	ACTR3,APOA1,ARHGDIB,C4BPA,CAT,CCT6A,CD36,CLU,CORO1A,CTSH,EEF1G,EEF2,F2,FAM3B,FGA,FGB,FGG,FLNA,GNAI2,GSN,HMOX1,HTRA1,KRT1,LCN2,LGALS3,MYH9,NUCB1,PDCD6IP,PLG,PPP2R1A,QSOX1,RPL12,S100A9,SCIN,SFTPA1,SFTPB,SFTPD,THOP1,THY1,TPP1
Cell Death and Survival	1.97E-19-6.9E-03	ABCB6,ACER3,ADA,ADM,AHSA1,AIFM2,AIMP2,AIP,AKR1B1,ALDH3A1,ALDOA,APBB3,APRT,AREG,ARG2,ASNS,ATP5MC1,AURKAIP1,AVPI1,BABAM2,BAD,BAG3,BAX,BCAP31,BLVRA,BRMS1,BUD23,CCDC117,CCDC80,CCL11,CCL2,CCL24,CCL5,CCR7,CCT7,CD7,CD81,CD82,CDA,CDK4,CDK5,CDK9,CHI3L1,CHMP4A,CHMP6,CIAPIN1,CIB1,CISH,COMMD4,COMT,COX5A,COX6B1,CSF3R,CSPG4,CST3,CTSL,CYBA,DAD1,DCTN3,DDIT3,DDRGK1,DEDD2,DGAT1,DHPS,DHX58,DKK1,DNAJA1,DNAJB1,DNAJC2…	1.29E-09-1.2E-04	A2M,ACO2,ACTB,ALDH3B1,APOA1,ARHGDIB,BPIFB1,C4BPA,CAT,CCT6A,CD177,CD36,CFB,CLTC,CLU,CORO1A,CTSH,EEF2,ENO1,F2,FGA,FLNA,GNAI2,GSN,H1-2,HK1,HK3,HMOX1,HTRA1,IDH1,LCN2,LGALS3,MPO,MUC1,PDCD6IP,PKM,PLEC,PLG,PPP2R1A,PSAP,RAC2,S100A9,SCIN,SDCBP,SFTPA1,SFTPB,SFTPD,THY1,TMSB10/TMSB4X,TPP1,WDR1
Tumor Morphology	1.97E-19-5.89E-03	AKR1B1,AREG,BAD,BAX,BRMS1,CA12,CCL11,CD82,CDK4,CDK5,CSF3R,CSPG4,CST3,DDIT3,DKK1,EIF3L,EIF4EBP1,ENO1,FADD,FAU,FOSL1,GADD45A,GFI1B,HDAC3,HMOX1,HRAS,HSP90AB1,HSPA1A/HSPA1B,ID1,ID3,LGALS1,LYPLA2,MAD2L2,MAPK13,MMP9,NDUFAF3,ODC1,PHF5A,PIM3,PIN1,PLAU,POLR2H,POR,PPM1N,PSMB1,PSMB10,PSMB2,PSMB5,PSMB8,PSMB9,PSMC4,PSMC5,PSMD2,RACK1,RPL10,RPL11,RPL13,RPL13A,RPL27,RPL27A,RPL3,RPL35,RPL37,RPL37A,RPL7A,RPLP0,RPS…	1.71E-04-1.71E-04	CLU,F2,HMOX1,PLG,S100A9
Infectious Diseases	9.49E-15-6.4E-03	ABTB1,ACTA2,ADA,ADM,ADRA2A,AIP,AP1S1,ARF5,ATP5F1B,ATP6V0B,ATP6V0D1,ATRAID,BAG3,BAX,BUD23,CCL11,CCL17,CCL2,CCL5,CCR7,CCRL2,CD81,CDK4,CHMP2A,CHMP4A,CHMP6,CIB1,CISH,CLTA,CLTB,COX6A1,CREB3,CSF3R,CST3,CTSL,CYSTM1,DDIT3,DHPS,DKK1,DNAJA1,DNAJB1,EBI3,EIF3I,EIF3L,EIF4A3,EIF4EBP1,ELOB,ERCC1,ERF,ERI3,ETHE1,EXOSC3,EXOSC5,FADD,FAU,FBL,FDPS,FPGS,FTL,GABARAP,GAPDH,GM2A,GNLY,GRIN3B,GYG1,HDAC3,HMOX1,HRAS,HSP90AB1…	1.67E-11-9.25E-05	A2M,ACTB,ACTN1,ACTR3,AMY2A,APOA1,ARHGDIB,ATP6V1B2,C1R,C2,C4BPA,CAT,CD36,CFB,CHIT1,CLTC,CLU,EEF2,F2,FGA,FLNA,GNAI2,H1-2,HBE1,HMOX1,HP,IDH1,LCN2,LGALS3,MPO,PDCD6IP,PKM,PLG,RAC2,RPL12,S100A9,SDCBP,SEC14L2,SFTPA1,SFTPB,SFTPD
Developmental Disorder	9.77E-14-6.9E-03	ALDOA,ATP5F1D,ATPAF2,BCS1L,CD52,COA3,COX14,COX4I1,COX6B1,COX8A,CSF3R,CYC1,DPAGT1,DPM3,ERF,ETFB,EXOSC3,FANCF,FLAD1,G6PC3,GALE,GMPPB,GRHPR,GYG1,HAX1,JAGN1,LAGE3,MAD2L2,MPDU1,NDUFA13,NDUFA2,NDUFAF3,NDUFB11,NDUFB8,NDUFS2,NDUFS3,NDUFS6,NDUFS7,NDUFS8,NEU1,PET100,PHKG2,POLR1C,POR,PSMB1,PSMB2,PSMB5,PSMD2,PYGM,RPL11,RPL18,RPL27,RPL35,RPS10,RPS15A,RPS17,RPS19,RPS26,RPS27,RPS28,RPS29,SCO2,SLC35A2,SMAD6,SSR4…	2.4E-10-1.57E-04	A2M,ACTN1,APOA1,ARHGDIB,CLU,F2,FGA,FGB,FGG,FLNA,GSN,HMOX1,LCN2,MPO,MUC1,PLG,RAC2,SFTPD,SLC26A3
Hereditary Disorder	9.77E-14-6.9E-03	ACER3,ACTA2,ADM,ADRA2A,AIP,ALDH18A1,AP1S1,ASNS,ATP5F1D,ATP5MPL,ATPAF2,B9D2,BAX,BCAP31,BCS1L,BSCL2,CA12,CCL5,CD52,CDK4,CDK5,CHI3L1,CISH,COA3,COA7,COX14,COX4I1,COX5B,COX6B1,COX7A2,COX8A,CSF3R,CST3,CYC1,DAD1,DDIT3,DNAJA1,DNAJB1,DPAGT1,DPM3,ECHS1,EEF1D,EIF2B2,EIF3K,EIF4EBP1,ETFB,ETHE1,EXOSC3,FADD,FANCF,FBL,FKBP4,FLAD1,FRMPD4,FTL,G6PC3,GADD45A,GALE,GAPDH,GBA,GHITM,GMPPA,GMPPB,GPAA1,GPR35,GRHPR,GRIN3B,…	2.4E-10-1.58E-04	A2M,ACO2,ACTB,ACTN1,AMY2A,APOA1,ATP6V1B2,C2,CD36,CFB,CKB,CLTC,CLU,EEF2,F2,FGA,FGB,FGG,FLNA,GDI1,GNAI2,GSN,HK1,HMOX1,HP,HTRA1,LCN2,LDHB,MPO,MUC1,MYH14,MYH9,PGK1,PKM,PLEC,PLG,PPP2R1A,PSAP,RAC2,S100A9,SFTPD,SLC26A3,SLC44A4,TPP1
Metabolic Disease	9.77E-14-6.4E-03	APRT,ASL,ATP5F1D,ATPAF2,BCS1L,CD320,CDK4,COA3,COX14,COX4I1,COX6B1,COX8A,CYC1,CYP27B1,DPAGT1,DPM3,ECHS1,ETFB,FLAD1,G6PC3,GALE,GMPPB,GRHPR,GYG1,IBA57,MICOS13,MPDU1,MRPS34,NDUFA13,NDUFA2,NDUFAF3,NDUFB11,NDUFB8,NDUFS2,NDUFS3,NDUFS6,NDUFS7,NDUFS8,NEU1,PCCB,PET100,PHB2,PHKG2,POR,PRDX1,PSMB1,PSMB2,PSMB5,PSMD2,PYGM,SCO2,SLC25A26,SLC35A2,SOCS1,SSR4,SUCLG1,TIMM50,TMEM120A,TUFM,TXN2,UQCC2,UQCRQ,VDR	9.08E-13-1.71E-04	A2M,ACTB,AMY2A,APOA1,C1R,C2,CAT,CD36,CFB,CLU,CTSH,DPYSL2,EEF1G,EEF2,FGA,GSN,HMOX1,HP,HPX,HTRA1,LCN2,LGALS3,MPO,MYH9,PKM,PLG,PSAP,RAC2,S100A9,SEC14L3,SFTPD,SLC44A4,THY1
Cardiovascular Disease	2.69E-11-5.04E-03	ACTA2,ADM,ALDOA,BAX,CCL17,CCL2,CCR7,CD52,CDA,CDK4,CSF3R,CST3,CTSL,DAD1,ERF,FADD,FANCF,FTL,GLA,GLRX5,GRHPR,GRIN3B,GSS,HMOX1,ITPA,KLF2,MAD2L2,MMP9,NDUFA2,NDUFB11,NFE2,PLAU,POR,PRDX1,PRF1,RETN,RPL11,RPL18,RPL27,RPL35,RPS10,RPS14,RPS15A,RPS17,RPS19,RPS26,RPS27,RPS28,RPS29,S100A11,S100A4,SIGMAR1,SLC29A1,SMAD6,SOCS1,TIGIT,TIMP1,TMBIM1,TOR2A,TREX1,TRMT112,TSPAN33,TUBA1C,TUBA4A,UGT1A1,VCAN,VDR	1.77E-09-2.26E-04	AKR1A1,AMY2A,APOA1,ARHGDIB,C2,CAT,CD177,CD36,CFB,CLU,F2,FGA,FGB,FGG,FLNA,GNAI2,GSN,HK1,HMOX1,HP,HPX,HSD17B11,HTRA1,IDH1,LCN2,LGALS3,MPO,MYH9,PKM,PLEC,PLG,RAC2,S100A9,THY1,TPP1
Hematological Disease	2.69E-11-6.78E-03	ADA,ALDOA,BAX,CCL11,CCL17,CCL2,CCL24,CCL5,CCR7,CD52,CD7,CDA,CDK4,CHPF,CISH,COMT,CSF3R,CTSL,DAD1,DDRGK1,DKK1,EBI3,ERCC1,ERF,FADD,FANCF,FDPS,FPGS,G6PC3,GADD45A,GFI1B,GJA4,GLRX5,GRHPR,GRIN3B,GSS,HAX1,HDAC3,HMOX1,HRAS,HSP90AB1,ID1,IFI30,IFI35,IFI44,IFI6,IL4I1,ISG15,ISG20,ITPA,JAGN1,KLF2,MAD2L2,MAPKAPK3,MMP9,MX1,NDUFA2,NDUFB11,NFE2,NHEJ1,NINJ1,NME1,NUAK2,OAS1,OASL,ODC1,PHB2,POLE4,POR,PRDX1,PRF1,PRMT5,…	2.4E-10-1.9E-04	ACO2,ACTB,AMY2A,APOA1,ATP6V1B2,C1R,C2,CAT,CD177,CD36,CFB,CHIT1,CLIC1,CLU,CORO1A,CTSH,ENO1,F2,FAM3B,FGA,FGB,FGG,FLNA,GDI1,GDI2,GNAI2,GSN,H1-2,HBE1,HK1,HK3,HMOX1,HP,HPX,IDH1,KRT1,LCN2,LDHB,LGALS3,MPO,MUC1,MYH9,PGK1,PKM,PLG,RAC2,S100A9,SFTPA1,SLC26A3,TCN2,THOP1,THY1,TMSB10/TMSB4X,TPP1
Cell Signaling	3.98E-09-5.96E-03	ADRA2A,AIMP2,AREG,BAX,BCS1L,BRK1,CCL2,CCL5,CDC42EP2,CHMP2A,CHMP4A,CHMP6,CYBA,DET1,DMAC1,EIF4EBP1,ELOB,GADD45A,GBA,GPAA1,GSDME,HDAC3,HLA-DMA,HRAS,HSPB1,ID1,ISG15,ISG20,LAMTOR1,LAMTOR2,MVB12A,MX1,NDUFA13,NDUFA2,NDUFA8,NDUFAF3,NDUFB11,NDUFB7,NDUFB8,NDUFB9,NDUFS5,NDUFS6,NDUFS7,NDUFS8,NENF,OAS1,OASL,PIN1,PPIB,PSEN2,PSMB1,PSMB10,PSMB2,PSMB4,PSMB5,PSMB6,PSMB7,PSMB8,PSMB9,PSMC4,PSMC5,PSMD13,PSMD2,PSMD3,P…	3.93E-06-7.37E-05	A2M,ACTR3,APOA1,ARHGDIB,CD36,CLU,CORO1A,F2,FGA,GDI1,GDI2,GNAI2,GSN,HMOX1,LGALS3,MYH9,NUCB1,PLG,PPP2R1A,RAC2,S100A9,SCIN,SDCBP,SFTPA1,SFTPD,THY1
Post-Translational Modification	3.98E-09-5E-03	ADM,AIMP2,AIP,ARG2,ASGR1,ASNS,B4GALT7,BABAM2,BAX,BCS1L,BRK1,CCL2,CCT7,CDC42EP2,CDK5,CENPX,CTSL,CYBA,DAD1,DET1,DHPS,DMAC1,DNAJA1,DNAJA4,DNAJB1,DPAGT1,DPM3,EIF4EBP1,ELOB,ERCC1,ERP29,FANCF,FBXL15,FKBP4,FPGS,GBA,GLA,GNG2,GPAA1,HDAC3,HLA-DMA,HRAS,HSP90AB1,HSPA1A/HSPA1B,HSPA1L,HSPA6,HSPB1,ISG15,JOSD2,KRTCAP2,MARCHF2,MED27,MUL1,NDUFA13,NDUFA2,NDUFA8,NDUFAF3,NDUFB11,NDUFB7,NDUFB8,NDUFB9,NDUFS5,NDUFS6,NDU…	3.93E-06-1.89E-04	ACTR3,CD36,CLU,CORO1A,CTSH,F2,FGA,GSN,HMOX1,HTRA1,LGALS3,MPO,MYH9,PLG,PPP2R1A,SCIN,SFTPA1,THOP1,TPP1
Dermatological Diseases and Conditions	6.67E-09-5.04E-03	ACTA2,ADA,ADM,AIP,AREG,ATP5MC1,ATP6V0D1,BAX,CAPG,CCL14,CCL17,CCL2,CCL5,CCR7,CD52,CD7,CDK5,COX6A1,CSPG4,CST3,CTSL,DDX39A,DHPS,EIF4A3,EIF4EBP1,EIF6,ENO1,ETV7,FKBP4,FOSL1,FPGS,GADD45A,GAPDH,GBA,GFI1B,GM2A,GNB1L,HAX1,HDAC3,HMOX1,HSP90AB1,ID1,IER2,IFI27,IFI30,IFI35,IFI44,IFI6,IRF9,ISG15,ISG20,JPT1,LGALS1,LSM7,MAD2L2,MANF,MAPKAPK3,MDFI,MMP19,MMP9,MTX1,MX1,OAS1,OASL,ODC1,P4HA2,PDLIM4,PHB,PLAU,POR,PPIF,P…	2.73E-06-2.35E-04	A2M,APOA1,ARHGDIB,CAT,CD36,CHIT1,CTSH,DPYSL2,ENO1,FLNA,GSN,HMOX1,KRT1,LCN2,LGALS3,MUC1,PKM,PLG,PSAP,RAC2,S100A9,SFTPD,THY1
Immunological Disease	6.67E-09-6.78E-03	ABHD16A,ACTA2,ADA,ADM,ADRA2A,AKR1B1,ALDOA,AREG,ASNS,ATP5MC1,ATP5MC2,BAX,BORCS6,BRMS1,CAPG,CCL11,CCL14,CCL17,CCL2,CCL24,CCL5,CCR7,CCRL2,CD52,CD7,CD81,CDA,CDK4,CHI3L1,CHPF,CISH,COMT,COX6A1,CSF3R,CST3,CTNS,CTSL,CYC1,CYP2S1,DAD1,DDIT3,DEDD2,DGAT2,DHX58,DKK1,DNAJA4,DPAGT1,EBI3,ECHDC3,EEF1G,EIF3L,ENO1,ERCC1,ERF,ERGIC3,ETV7,FADD,FAU,FBL,FDPS,FKBP4,FPGS,G6PC3,GADD45A,GAPDH,GFI1B,GJA4,GLRX5,GNB1L,GNLY,GRH…	2.4E-10-4.76E-05	ACO2,ACTB,AKR1A1,APOA1,ARHGDIB,ATP6V1B2,C1R,C2,CAT,CD36,CFB,CHIT1,CLU,CORO1A,CTSH,DPYSL2,EEF1G,EEF2,ENO1,F2,FGA,FGB,FGG,FLNA,GNAI2,GSN,HMOX1,HP,HPX,KRT1,LCN2,LDHB,LGALS3,MPO,MUC1,MYH9,PGK1,PLG,PSAP,RAC2,S100A9,SEC14L3,SFTPD,SLC44A4
DNA Replication, Recombination, and Repair	1.12E-07-6.9E-03	ADA,APTX,BABAM2,CDK9,CIB1,COPS6,COPS7A,CTSL,DCTPP1,ENDOG,ERCC1,FANCF,GADD45A,HMOX1,HRAS,HSPA1A/HSPA1B,ISG20,ITPA,KAT8,LSM2,LSM4,MAD2L2,MPG,NHEJ1,NT5C,NTHL1,NUDT1,NUDT16,NUDT18,PAXX,PIN1,POLR2C,POLR2D,POLR2E,POLR2G,POLR2H,POLR2I,POLR2L,PRMT6,RAD9A,RBX1,REC8,RNF126,RPS3,RPS9,SERTAD1,SF3B5,SIRT6,SIRT7,SMARCB1,SMC1A,SMUG1,SNRPB,SNRPD2,SNU13,TIMM13,TP53I3,TREX1,UBA52,UBB,UBC,VDR,ZC3HC1	1.59E-05-2.12E-04	APOA1,CAT,F2,GNAI2,MPO,PLG,RAC2
Cellular Compromise	1.81E-07-6.46E-03	ALDOA,APRT,AQP8,BAD,BAX,BCAP31,CCL2,CD81,CDA,CDK5,CENPX,CHI3L1,CHID1,CREB3,CRISPLD2,CST3,CYBA,CYSTM1,DDIT3,DDRGK1,DGAT1,DNAJA1,DNAJB1,DPP7,FIS1,FTL,GADD45GIP1,GHITM,GLA,GM2A,GNLY,GYG1,HMOX1,HMOX2,HSP90AB1,HSPA1A/HSPA1B,HSPA6,LAMTOR1,LAMTOR2,LAT2,LRG1,MANF,MMP25,MMP9,NEU1,NPC2,ORAI1,ORMDL3,PDXK,PHB2,PLAU,PPIF,PRDX4,PRF1,PSEN2,PSMB1,PSMB7,PSMD13,PSMD2,PSMD3,RETN,RNF183,S100A11,S100A9,S100P,SDF2L1,S…	3.18E-28-2.01E-04	A2M,ACTN1,AKR1A1,ALDH3B1,APOA1,CAT,CD177,CD36,CHIT1,CLU,CORO1A,CTSH,EEF2,F2,FGA,FGB,FGG,FLNA,GDI2,GSN,HK3,HMOX1,HP,HPX,IDH1,KRT1,LCN2,LGALS3,MPO,PKM,PLG,PSAP,QSOX1,RAC2,S100A9,SCIN,SDCBP,TMSB10/TMSB4X,WDR1
Inflammatory Response	1.81E-07-5.7E-03	ACTA2,ADA,ADM,ADRA2A,ALDOA,APRT,AREG,ARG2,ASNS,ATP5MPL,BAD,BATF3,BAX,BORCS6,BRMS1,BUD23,CA12,CAPG,CCL11,CCL14,CCL17,CCL2,CCL24,CCL5,CCR7,CCRL2,CD7,CD81,CDA,CDK9,CHI3L1,CHID1,CISH,CRISPLD2,CSF3R,CST3,CTNS,CTSL,CYBA,CYC1,CYSTM1,DAD1,DDIT3,DEDD2,DGAT1,DHPS,DHRS9,DHX58,DKK1,DNAJA4,DPAGT1,DPP7,EBI3,ECHDC3,EEF1G,ENO1,ESRRA,EXOSC4,EXOSC5,FADD,FAU,FDPS,FKBP4,FOSL1,FPGS,FTL,G6PC3,GADD45A,GAPDH,GBA,GLA,GLR…	3.18E-28-2.33E-04	A2M,ACO2,ACTB,ACTN1,ACTR3,AKR1A1,ALDH3B1,AMY2A,APOA1,ARHGDIB,C1R,C2,CAT,CD177,CD36,CFB,CHIT1,CKB,CLIC1,CLTC,CLU,CORO1A,CTSH,DPYSL2,EEF1G,EEF2,ENO1,F2,FGA,FGB,FGG,FLNA,GDI2,GNAI2,GSN,HK3,HMOX1,HP,HPX,HTRA1,IDH1,KRT1,LCN2,LDHB,LGALS3,MPO,MUC1,MYH9,PGK1,PKM,PLEC,PLG,PSAP,QSOX1,RAC2,S100A9,SCGB3A2,SDCBP,SEC14L3,SFTPA1,SFTPD,SLC44A4,THOP1,THY1,TMSB10/TMSB4X,WDR1
Neurological Disease	3.98E-07-6.11E-03	ACER3,ACTA2,ADM,ADRA2A,AIMP2,ALDH18A1,AP1S1,APTX,AREG,ARF5,ASNS,ATP5MPL,B9D2,BAX,BCAP31,BCS1L,BSCL2,CA12,CCL11,CCL2,CCL5,CD52,CDK5,CHI3L1,COA7,COMT,COPE,COX5B,COX7A2,CSF3R,CST3,CYC1,DAD1,DDIT3,DHPS,DNAJA1,DNAJB1,DPAGT1,ECHS1,EEF1D,EIF2B2,EIF3K,EIF4EBP1,ELOVL1,ERCC1,ETFB,ETHE1,EXOSC3,FADD,FBL,FDPS,FKBP4,FRMPD4,FTL,GADD45A,GAPDH,GBA,GBX1,GHITM,GMPPA,GMPPB,GPAA1,GPR35,GRIN3B,HARS1,HINT1,HLA-DMA,HMOX…	1.4E-11-2.03E-04	A2M,ACO2,ACTB,ACTN1,AMY2A,APOA1,ARHGDIB,ATP6V1B2,C1R,CD36,CFB,CKB,CLTC,CLU,DPYSL2,EEF1G,EEF2,F2,FGA,FGG,FLNA,GDI1,GSN,HK1,HMOX1,HP,HPX,HTRA1,IDH1,LCN2,LDHB,LGALS3,MPO,MYH14,MYH9,PGK1,PKM,PLG,PPP2R1A,PSAP,S100A9,SLC44A4,THY1,TPP1
Skeletal and Muscular Disorders	3.98E-07-6.9E-03	ACTA2,ADA,ADM,ADRA2A,AIMP2,ALDOA,AP1S1,AREG,ASNS,ATP5MPL,BAD,BAX,BORCS6,BRMS1,CA12,CCL11,CCL14,CCL17,CCL2,CCL24,CCL5,CCR7,CCRL2,CD52,CD81,CDA,CDK5,CDK9,CENPX,CHI3L1,COMT,COPE,COX5B,COX7A2,CSF3R,CST3,CTSL,CYC1,CYP27B1,CYP2S1,DAD1,DDIT3,DEDD2,DGAT1,DGAT2,DHX58,DNAJA1,DNAJA4,DNAJB1,DPAGT1,EBI3,ECHDC3,EEF1D,EEF1G,EIF3K,ELOVL1,ENO1,ERF,ESRRA,ETFB,ETV7,FADD,FAU,FBL,FDPS,FKBP4,FOSL1,FPGS,FTL,GADD45A,GAP…	1.4E-10-1.31E-04	ACTR3,AKR1A1,AMY2A,APOA1,ARHGDIB,C1R,C2,CAT,CD36,CFB,CLU,EEF1G,EEF2,ENO1,F2,FGA,FGB,FGG,GNAI2,GSN,HK1,HMOX1,HP,HTRA1,LCN2,LDHB,MPO,MYH9,PGK1,PLEC,PLG,S100A9,SEC14L3,SLC44A4
Nucleic Acid Metabolism	7.89E-07-5.66E-03	ACOT7,ACOT8,ADA,ADM,ADRA2A,ALDOA,APRT,ATP5F1B,ATP5F1D,ATP5MC1,ATP5MC2,BAD,CCL2,CDA,CMPK2,COMT,CTNS,CYC1,DCTPP1,DKK1,DNPH1,DPAGT1,FDPS,FPGS,GMPPB,GPAT4,GPBAR1,GUK1,HINT1,HMOX1,HRAS,HSPA1A/HSPA1B,IDH3B,IDH3G,ITPA,MDH2,NDUFS6,NT5C,NUDT1,NUDT16,NUDT18,OAS1,PEMT,POLR3H,POR,PPIF,PRPS2,PSEN2,RETN,RPSA,SLC25A5,SLC29A1,SUCLG1,TALDO1,THTPA,TP53I3,TSTA3,UPP1,UQCC2,WDR5,ZNRD1	1.59E-05-2.12E-04	APOA1,CAT,F2,GNAI2,IDH1,MPO,PLG,RAC2
Small Molecule Biochemistry	9.25E-07-5.66E-03	ABCB6,ABHD16A,ACADS,ACOT7,ACOT8,ADA,ADM,ADRA2A,ALDH18A1,ALDOA,ARG2,ASL,ASNS,ATP5F1B,ATP5F1D,ATP5MC1,ATP5MC2,BAD,BAX,BCAP31,BLVRA,BLVRB,BRMS1,BSCL2,CCL2,CMPK2,COMT,CSPG4,CTNS,CYC1,DCTPP1,DDIT3,DGAT1,DGAT2,DHPS,DKK1,DNAJA1,DNAJB1,DNPH1,ECHS1,ECI1,ELOVL1,ERCC1,ESRRA,FDPS,FKBP4,FPGS,G6PC3,GBA,GLA,GM2A,GMPPB,GNLY,GPAT4,GPBAR1,GSS,GUK1,HINT1,HMBS,HMOX1,HMOX2,HRAS,HSP90AB1,HSPA1A/HSPA1B,HSPA1L,IDH3B,IDH…	2.9E-08-2.35E-04	A2M,ACO2,AKR1A1,AKR7A3,ALDH3B1,APOA1,CAT,CD36,CFB,CLU,F2,GNAI2,GSN,HMOX1,HP,HPX,IDH1,LCN2,LGALS3,MPO,MUC1,MYH9,PDCD6IP,PKM,PLG,PSAP,RAC2,S100A9,SEC14L2,SFTPA1,SFTPB,SFTPD,SLC26A3,THY1
Psychological Disorders	9.67E-07-1.34E-05	ADRA2A,AIMP2,AP1S1,BAX,CA12,CCL5,CDK5,CHI3L1,COMT,COPE,COX5B,COX7A2,CYC1,DAD1,DDIT3,DNAJA1,DNAJB1,EIF3K,ELOVL1,ETFB,FBL,FKBP4,FTL,GADD45A,GAPDH,GBA,GHITM,GRIN3B,HINT1,HMOX1,HMOX2,HRAS,HSBP1,HSPA1A/HSPA1B,HSPB1,ID3,ISG15,LRG1,MAPKAPK3,MECR,MT2A,NDUFA13,NDUFA2,NDUFA8,NDUFS2,NDUFS3,NDUFS5,NME1,NUDT1,PIN1,POLR2I,PRR5,PSMB6,PSMB8,PSMB9,PSME1,RNF5,RPL13,RPL13A,RPL3,RPSA,RTN2,SAT1,SIGMAR1,SMAD6,SRM,STUB…	1.4E-11-2.03E-04	A2M,ACTB,APOA1,ARHGDIB,ATP6V1B2,C1R,CD36,CFB,CKB,CLU,DPYSL2,EEF1G,EEF2,F2,FGG,HMOX1,HP,HPX,HTRA1,LCN2,LDHB,LGALS3,MPO,PGK1,PKM,PLG,PSAP,S100A9,THY1
Inflammatory Disease	1.31E-06-6.09E-03	ACTA2,ADA,ADM,ADRA2A,ALDOA,AREG,ARG2,ASNS,ATP5MC1,ATP5MPL,BAD,BAX,BORCS6,BRMS1,CAPG,CCL11,CCL14,CCL17,CCL2,CCL24,CCL5,CCR7,CCRL2,CD52,CD7,CD81,CDA,CDK9,CHI3L1,COX6A1,CSF3R,CST3,CTSL,CYC1,CYP2S1,DAD1,DDIT3,DEDD2,DGAT2,DHPS,DHX58,DNAJA4,DPAGT1,EBI3,ECHDC3,EEF1G,ENO1,ESRRA,ETV7,FADD,FAU,FDPS,FKBP4,FPGS,FTL,GADD45A,GAPDH,GBA,GLRX5,GNB1L,GNLY,GRIN3B,GSS,HDAC3,HLA-DMA,HMOX1,HSPA1A/HSPA1B,HSPA1L,IFI27,I…	1.05E-12-1.57E-04	A2M,ACO2,ACTB,ACTN1,ACTR3,AKR1A1,AMY2A,APOA1,ARHGDIB,C1R,C2,CAT,CD177,CD36,CFB,CKB,CLU,CORO1A,CTSH,DPYSL2,EEF1G,EEF2,ENO1,F2,FGA,FGB,FGG,FLNA,GNAI2,GSN,H1-2,HBE1,HMOX1,HP,HPX,HTRA1,KRT1,LCN2,LDHB,LGALS3,MPO,MUC1,MYH9,PGK1,PKM,PLG,PSAP,RAC2,S100A9,SCGB3A2,SEC14L3,SFTPA1,SFTPD,SLC44A4,THOP1,THY1
Endocrine System Disorders	1.79E-06-5.13E-03	AACS,ABCB6,ABHD16A,ABHD17A,ABTB1,ACADS,ACER3,ACOT7,ACTA2,ACTR1A,ADA,ADGRA2,ADRA2A,AIFM2,AIP,AKR1B1,ALDH18A1,ALDH3A1,ALKBH7,AMZ2,ANKRD39,AP2S1,AP5S1,APBB3,APRT,APTX,AQP8,AREG,ARF5,ARFRP1,ARG2,ARL2,ARMC6,ARPC5L,ASGR1,ASL,ASNS,ASPSCR1,ATG101,ATG4D,ATP5F1B,ATP5F1D,ATP5MC1,ATP6V0B,ATP6V0D1,ATRAID,ATXN7L2,AURKAIP1,AVPI1,B4GALT7,B9D2,BABAM2,BAD,BATF3,BAX,BLCAP,BLVRA,BLVRB,BRMS1,BUD23,BYSL,C1orf122,C1orf…	1.17E-06-2.1E-04	A2M,ACO2,ACTN1,ACTR3,AKR1A1,AKR7A3,AMY2A,APOA1,ARHGDIB,ATP6V1B2,BPIFB1,C2,C4BPA,CAT,CCT6A,CD177,CD36,CFB,CHIT1,CKB,CLIC1,CLTC,CLU,CORO1A,CTSH,DPYSL2,EEF1G,EEF2,ENO1,F2,FAM3B,FGA,FGB,FGG,FLNA,GDI1,GDI2,GNAI2,GSN,H1-2,HBE1,HK1,HMOX1,HP,HPX,HSD17B11,HTRA1,IDH1,KRT1,KRT77,LCN2,LGALS3,MPO,MUC1,MYH14,MYH9,NUCB1,PDCD6IP,PGK1,PKM,PLEC,PLG,PPP2R1A,PSAP,QSOX1,RAC2,RPL12,SCIN,SDCBP,SEC14L2,SEC14L3,SFTPA1,SF…
Gastrointestinal Disease	1.44E-05-6.9E-03	CCL5,CD52,COMMD7,CST3,DKK1,DRG1,EIF4A3,ERCC1,FADD,FPGS,GLA,GNLY,HSP90AB1,HSPA1A/HSPA1B,IMP3,LGALS1,MRPS12,NME1,NT5C,NXT1,OXLD1,PRF1,PSMB1,PSMB2,PSMB5,PSMD2,RIPK3,RPS27,TUBA1C,TUBA4A,UGT1A1	5.85E-08-2.3E-04	A2M,ACO2,ACTB,ACTN1,ACTR3,AKR1A1,AKR7A3,AMY2A,APOA1,ARHGDIB,ATP6V1B2,BPIFB1,C1R,C2,C4BPA,CAT,CCT6A,CD177,CD36,CFB,CHIT1,CHST4,CKB,CLIC1,CLTC,CLU,CORO1A,CTSH,DPYSL2,EEF1G,EEF2,ENO1,F2,FAM3B,FGA,FGB,FGG,FLNA,GDI1,GDI2,GNAI2,GSN,H1-2,HBE1,HK1,HK3,HMOX1,HP,HPX,HSD17B11,HTRA1,IDH1,KRT1,KRT77,LCN2,LGALS3,MPO,MUC1,MYH14,MYH9,NUCB1,PDCD6IP,PGK1,PKM,PLEC,PLG,PPP2R1A,PSAP,QSOX1,RAC2,RPL12,S100A9,SCGB3A2,SC…
Hepatic System Disease	1.44E-05-1.59E-03	HSP90AB1,PSMB1,PSMB2,PSMB5,PSMD2,TUBA1C,TUBA4A	1.44E-07-2.3E-04	A2M,ACO2,ACTB,ACTN1,ACTR3,AKR7A3,APOA1,C1R,C4BPA,CAT,CCT6A,CD36,CFB,CHIT1,CHST4,CLIC1,CLTC,CLU,EEF2,ENO1,F2,FGA,FGB,FGG,FLNA,GDI2,HBE1,HK1,HMOX1,HP,HPX,IDH1,KRT1,LGALS3,MPO,MUC1,MYH14,MYH9,PDCD6IP,PGK1,PKM,PLEC,PLG,PPP2R1A,PSAP,RPL12,SCIN,SFTPA1,SFTPB,THY1
Lipid Metabolism	2.6E-05-5.04E-03	ADA,BAX,BCAP31,BRMS1,BSCL2,DDIT3,DGAT1,DGAT2,DNAJA1,DNAJB1,ECHS1,ECI1,ELOVL1,ERCC1,ESRRA,FKBP4,G6PC3,GBA,GLA,GM2A,GNLY,GPAT4,HINT1,HMOX1,HRAS,HSP90AB1,HSPA1L,KLF2,LGALS1,LYPLA2,MAPK13,NPC2,ODC1,PCOLCE2,PEMT,PHB2,PIN1,PLAU,PSEN2,PTDSS1,PTPMT1,RENBP,SAA1,SIRT6,SLC2A8,SLC3A2,STOML2,TAF10,TG,TIMP1,TOR2A,TRIB3,VDR	2.9E-08-2.35E-04	A2M,AKR1A1,APOA1,CAT,CD36,CFB,CLU,F2,GSN,HMOX1,HP,HPX,IDH1,LCN2,LGALS3,MPO,MYH9,PDCD6IP,PKM,PLG,PSAP,S100A9,SEC14L2,SFTPA1,SFTPB,SFTPD,SLC26A3,THY1
Connective Tissue Disorders	5.41E-05-6.9E-03	ACTA2,ADA,ADM,ADRA2A,ALDOA,AREG,ASNS,ATP5MPL,BAD,BAX,BORCS6,BRMS1,CCL11,CCL14,CCL17,CCL2,CCL24,CCL5,CCR7,CCRL2,CD52,CD81,CDA,CDK9,CHI3L1,CSF3R,CST3,CTSL,CYC1,CYP27B1,CYP2S1,DAD1,DDIT3,DEDD2,DGAT2,DHX58,DNAJA4,DPAGT1,EBI3,ECHDC3,EEF1G,ENO1,ERF,ESRRA,ETV7,FADD,FAU,FDPS,FPGS,FTL,GLRX5,GNLY,GSS,HLA-DMA,HMOX1,HSPA1A/HSPA1B,HSPA1L,IFI27,IFI44,IFI6,ISG15,ISG20,ITGA7,ITPA,LAGE3,LGALS1,LST1,MMP19,MMP25,MM…	1.4E-10-1.48E-04	ACTR3,AKR1A1,APOA1,ARHGDIB,C1R,C2,CAT,CD177,CD36,CFB,CLU,EEF1G,EEF2,ENO1,F2,FGA,FGB,FGG,GNAI2,GSN,HK1,HMOX1,HP,HTRA1,LCN2,LDHB,MPO,MYH9,PGK1,PLG,S100A9,SEC14L3,SLC44A4
Cellular Assembly and Organization	6E-05-3.4E-03	AIP,AP5S1,ATP5F1B,ATP5F1D,ATP5MC1,ATP5MC2,BAX,BCS1L,CDK5,CHMP2A,CHMP4A,CHMP6,CST3,ESRRA,FIS1,IPO4,LAMTOR1,MICOS13,MRPL10,MRPL14,MTFP1,MUL1,MVB12A,PHB,PHB2,PPIB,PRMT6,RPS10,RPS14,RPS28,SAA1,SAMM50,SIRT7,SNF8,STOML2,TIMM10,TIMM10B,TIMM13,TIMM17A,TIMM22,TIMM50,TINAGL1,TMEM11,TSPO,UBA52,UBB,UBC,VPS28	1.1E-09-2.1E-04	A2M,ACTB,ACTN1,ACTR3,APOA1,CAT,CKB,CLTC,CLU,CORO1A,DPYSL2,F2,FLNA,GDI1,GNAI2,GSN,LCN2,LGALS3,MYH14,MYH9,PDCD6IP,PKM,PLEC,PLG,RAC2,S100A9,SCIN,SDCBP,SFTPB,THY1,TMSB10/TMSB4X,TPP1,WDR1
Molecular Transport	6E-05-5.04E-03	ADA,ADM,AIP,AKR1B1,AP3S2,ARF5,ASPSCR1,BAG3,BAX,BCAP31,BRMS1,BSCL2,CCL2,CDK5,CHCHD5,CYBA,DDIT3,DGAT1,DGAT2,DNAJA1,DNAJA4,DNAJB1,ECHS1,ECI1,ELOVL1,ERCC1,ERP29,ESRRA,FIS1,G6PC3,GABARAP,GBA,GLA,GM2A,GNLY,GPAT4,GUK1,HDAC3,HINT1,HLA-DMA,HMOX1,HMOX2,HRAS,HSP90AB1,IFI27,IPO4,KLF2,LMAN2,LYPLA2,MAPK13,MGST3,NDUFA13,NFE2,NPC2,NXT1,ODC1,OSGIN1,PCOLCE2,PDCD6,PEMT,PHB2,PIN1,PLAU,PRDX1,PRDX5,PSEN2,PTDSS1,PTPMT1…	2.83E-09-2.04E-04	A2M,APOA1,ATP6V1B2,CAT,CD36,CFB,CLIC1,CLU,CORO1A,DPYSL2,F2,FGA,FGB,FGG,FLNA,GDI2,GNAI2,GSN,HK1,HMOX1,HP,HPX,IDH1,LCN2,LGALS3,MPO,MUC1,MYH9,PDCD6IP,PKM,PLG,PSAP,RAC2,S100A9,SEC14L2,SFTPA1,SFTPB,SFTPD,SLC26A3,SLC44A4,TCN2,THY1
Protein Trafficking	6E-05-1.29E-03	AIP,AP3S2,ARF5,ASPSCR1,BAG3,CDK5,DNAJA1,DNAJA4,ERP29,FIS1,GABARAP,GUK1,HDAC3,HLA-DMA,HSP90AB1,IFI27,IPO4,LMAN2,NXT1,PDCD6,PHB2,PSEN2,RD3,SIRT7,SNAPIN,SNX12,TIMM10,TIMM10B,TIMM13,TIMM17A,TIMM22,TSPO,ZPR1	3.43E-06-3.43E-06	GSN,SCIN,TMSB10/TMSB4X
Reproductive System Disease	8.48E-05-5.45E-03	ADM,BAD,BAX,BLVRA,CCR7,CDK4,CMPK2,COMMD7,CSF3R,ESRRA,FDPS,FIS1,GIPC1,HDAC3,HMOX1,HSP90AB1,MMP9,NEU1,NME1,PLAU,POR,RNPEP,SLC25A5,TUBA1C,TUBA4A,UBC,UROD,VDR	6.29E-08-2.1E-04	A2M,ACTB,ACTN1,ACTR3,AKR1A1,AMY2A,APOA1,ARHGDIB,ATP6V1B2,BPIFB1,C1R,C2,C4BPA,CAT,CCT6A,CD36,CFB,CKB,CLIC1,CLTC,CLU,CTSH,DPYSL2,EEF1G,EEF2,ENO1,F2,FAM3B,FGA,FGG,FLNA,GDI2,GNAI2,GSN,H1-2,HBE1,HK1,HK3,HMOX1,HP,HPX,HSD17B11,HTRA1,IDH1,KRT1,KRT77,LCN2,LGALS3,MPO,MUC1,MYH14,MYH9,NUCB1,PGK1,PKM,PLEC,PLG,PPP2R1A,PSAP,QSOX1,RAC2,S100A9,SCIN,SLC26A3,SLC44A4,THY1,TMSB10/TMSB4X,VMO1,WDR1
Cellular Development	9.71E-05-5.89E-03	ACTA2,ADA,AIMP2,AKR1B1,AREG,ARMC6,ASPSCR1,B4GALT7,BABAM2,BAX,BSCL2,CA12,CCDC80,CCL11,CCL2,CCL24,CCL5,CD81,CD82,CDK4,CDK5,CIB1,COX4I1,CSF3R,CSPG4,CST3,CYP2S1,DDIT3,DKK1,DNAJA1,EIF4EBP1,EIF6,ERCC1,ERF,FADD,FOSL1,GADD45A,GFI1B,HDAC3,HINT1,HMOX1,HRAS,HSP90AB1,HSPA1A/HSPA1B,HSPB1,ID1,ID3,IFI30,LGALS1,MAPK13,MMP9,MRPS18B,NDUFAF3,NFE2,NME1,NOTCH4,NUDT1,ODC1,PGP,PIM3,PIN1,PLAU,PRDX4,PRMT1,PRMT6,PSEN2,PSM…	4.42E-06-2.33E-04	A2M,ACTN1,APOA1,ARHGDIB,CAT,CD36,CORO1A,ENO1,F2,FLNA,GNAI2,HK3,HMOX1,HPX,HTRA1,LGALS3,MUC1,MYH9,PKM,PLG,RAC2,S100A9,SCGB3A2,SCIN,SFTPA1,SFTPD,THY1,WDR1
Cellular Growth and Proliferation	9.71E-05-6.9E-03	ACTA2,ADA,AKR1B1,AREG,ARMC6,ASPSCR1,B4GALT7,BABAM2,BAX,CA12,CCDC80,CCL11,CCL2,CCL24,CCL5,CD81,CD82,CDK4,CDK5,CIB1,CSF3R,CSPG4,CST3,CYP2S1,DDIT3,DKK1,EIF4EBP1,EIF6,ERCC1,ERF,FADD,FOSL1,GADD45A,GFI1B,HDAC3,HINT1,HMOX1,HRAS,HSP90AB1,HSPA1A/HSPA1B,HSPB1,ID1,ID3,IFI30,LGALS1,MAPK13,MECR,MMP9,MRPS18B,NDUFAF3,NFE2,NME1,NOTCH4,ODC1,OSBPL2,PGP,PIM3,PIN1,PLAU,POLR2H,POLR2L,PPP1CA,PRDX4,PRMT1,PRMT6,PSEN2,PS…	1.25E-07-2.17E-04	A2M,ACTN1,APOA1,ARHGDIB,CAT,CD36,CORO1A,F2,FLNA,GNAI2,GSN,HMOX1,HPX,HTRA1,LCN2,LGALS3,MPO,MUC1,MYH9,PKM,PLG,PSAP,RAC2,S100A9,SFTPA1,SFTPB,SFTPD,THY1,WDR1
Antimicrobial Response	9.82E-05-1.33E-03	BATF3,CCL11,CCL5,CCR7,DHX58,EXOSC4,EXOSC5,FADD,FOSL1,GAPDH,GNLY,IFI27,IFI44,IFI6,ISG15,ISG20,JAGN1,MX1,OAS1,OASL,PDZD11,PQBP1,PRF1,ROMO1,RPS15A,RSAD2,S100A9,SHFL,SLAMF8,SLPI,SOCS1,TREX1,TRIM22	9.46E-05-9.46E-05	SFTPA1,SFTPD
Protein Degradation	1.14E-04-9.86E-04	APTX,ATG4D,AURKAIP1,BAD,BAG3,CCT7,CD81,CDK5,CHMP6,CNDP1,CSPG4,CST3,CTSL,DAD1,DPM3,DPP7,FADD,GAPDH,GBA,GIPC1,HDAC3,HSP90AB1,HSPA1A/HSPA1B,HYPK,IFI30,MAD2L2,MMP19,MMP9,MUL1,NDUFA13,NEDD8,ODC1,PHB,PHB2,PIN1,PLAU,PPIB,PSEN2,PSENEN,PSMB5,PSMC4,PSMD2,PSMF1,RCE1,RHBDD3,RNF126,RNF5,RNPEP,RPL11,S100A4,SNF8,SNX12,SOCS1,SPSB1,SPSB2,STUB1,THOP1,TREX1,TYROBP,UBC,UBXN6,USE1,VPS28	8.4E-07-1.89E-04	APOA1,C4BPA,CAT,CCT6A,CLU,CTSH,F2,FLNA,GSN,HMOX1,HTRA1,MPO,MYH9,NUCB1,PLG,SCIN,SFTPA1,THOP1,TPP1
Cellular Function and Maintenance	1.26E-04-6.88E-03	ABCB6,ADA,ADM,ADRA2A,AHSA1,AKR1B1,ALDOA,AREG,ASGR1,ASPSCR1,ATG101,ATP5F1B,ATP6V0D1,ATP6V1F,BAD,BAG3,BATF3,BAX,BCAP31,BCS1L,BRK1,BSCL2,CAPG,CCL11,CCL14,CCL17,CCL2,CCL24,CCL5,CCR7,CCRL2,CD52,CD81,CDK5,CDK9,CHI3L1,CHMP2A,CHMP4A,CHMP6,CISH,CLPP,COX5A,CREB3,CSPG4,CTSL,CYP27B1,DDIT3,DDRGK1,DEPP1,DET1,DHPS,DKK1,DNAJA1,DNAJB1,DPP7,EBI3,EEF1D,EIF4EBP1,ELOVL1,ESRRA,FADD,FIS1,FTL,G6PC3,GABARAP,GAPDH,GBA,GFI…	1.21E-17-2.01E-04	A2M,ACTB,ACTN1,ACTR3,APOA1,ARHGDIB,ATP6V1B2,CAT,CD177,CD36,CKB,CLIC1,CLTC,CLU,CORO1A,DPYSL2,EEF2,F2,FAM3B,FLNA,GDI1,GNAI2,GSN,HMOX1,HP,HPX,HTRA1,IDH1,LCN2,LGALS3,MPO,MUC1,MYH14,MYH9,PKM,PLEC,PLG,PSAP,QSOX1,RAC2,S100A9,SCGB3A2,SCIN,SFTPA1,SFTPB,SFTPD,SLC26A3,THY1,TMSB10/TMSB4X,TPP1,WDR1
Free Radical Scavenging	1.4E-04-9.59E-04	ADA,ADM,AKR1B1,BAX,CCL11,CCL2,CCL5,CCS,CD52,CDK5,CHCHD5,CISD3,COX5B,CST3,CYBA,DDIT3,DNAJB1,ENDOG,ESRRA,FADD,FTL,GABARAP,GSTA4,HMOX1,HMOX2,HRAS,HSP90AB1,HSPB1,IFI6,IL4I1,KLF2,MGST3,NDUFA13,NDUFS3,NFE2,OSGIN1,PHB,PIN1,PLAU,PRDX1,PRDX4,PRDX5,PRELID1,PRF1,PSEN2,PSMB8,RACK1,RETN,RIPK3,ROMO1,RPL29,S100A6,SAT1,SCO2,SIGMAR1,SIRT6,SMOX,SOCS1,TG,TRADD,TXN2,TYROBP,VDR	8.58E-13-1.57E-04	ACTB,APOA1,ARHGDIB,CAT,CD36,CFB,CLIC1,CLU,F2,FLNA,GSN,HK1,HK3,HMOX1,HP,IDH1,LCN2,LGALS3,MPO,MUC1,RAC2,SFTPA1,SFTPD
Cellular Movement	1.8E-04-6.9E-03	ADM,AREG,CCL11,CCL17,CCL2,CCL24,CCL5,CCR7,CCRL2,CD81,ESRRA,FKBP4,G6PC3,GNLY,HARS1,HRAS,ID1,ID3,LGALS1,MMP9,NINJ1,ORMDL3,PLAU,RACK1,RETN,RPS19,S100A4,S100A6,S100P,SIVA1,SLAMF8,SLAMF9,SNAI1,TIMP1	7.52E-16-2.33E-04	A2M,ACO2,ACTB,ACTN1,ACTR3,APOA1,ARHGDIB,C2,CAT,CD177,CD36,CFB,CHST4,CLIC1,CLTC,CLU,CORO1A,CTSH,DPYSL2,ENO1,F2,FGA,FGB,FLNA,GDI1,GNAI2,GSN,HMOX1,HP,HTRA1,IDH1,LCN2,LGALS3,MPO,MUC1,MYH14,MYH9,NUCB1,PDCD6IP,PKM,PLEC,PLG,RAC2,S100A9,SDCBP,SFTPA1,SFTPD,THY1,TMSB10/TMSB4X
Cell Cycle	2.24E-04-5.67E-03	AIMP2,AKR1B1,CDK4,COPS7A,COX4I1,ENDOG,ERCC1,GADD45A,HRAS,HSP90AB1,HSPB1,ID1,ID3,LGALS1,LSM2,LSM4,MAD2L2,MED29,MPG,MTCH2,NASP,NUDT1,OSGIN1,PIN1,PLAU,PSEN2,PSMB5,RAE1,REC8,RNF126,RPS9,SELENOH,SERTAD1,SF3B5,SIRT6,SIRT7,SMARCB1,SMC1A,SNRPB,SNRPD2,SNU13,SOCS1,STUB1,TIMM13,TRADD,TSC22D3,VCAN,ZC3HC1	2.35E-04-2.35E-04	F2,HMOX1
Hematological System Development and Function	2.7E-04-6.9E-03	ADA,ARMC6,CCL11,CCL17,CCL2,CCL24,CCL5,CCR7,CCRL2,CD81,CHI3L1,CIB1,CSF3R,DKK1,EBI3,EIF6,FADD,FOSL1,G6PC3,GFI1B,GNLY,HARS1,HRAS,ID1,LGALS1,MMP9,NFE2,NINJ1,NOTCH4,PLAU,PRMT1,PRMT6,PSEN2,PSMB1,PSMB10,PSMB2,PSMB4,PSMB5,PSMB6,PSMB7,PSMB8,PSMB9,PSMC4,PSMC5,PSMD13,PSMD2,PSMD3,PSMD9,PSME1,PSME2,PSMF1,RIPK3,RPS14,RPS19,S100A9,SLAMF8,SLAMF9,TIGIT,TIMP1,TNFRSF12A,TREX1,VDR,WDR5	3.79E-16-2.35E-04	A2M,ACTB,ACTN1,APOA1,ARHGDIB,C2,CAT,CD177,CD36,CFB,CHST4,CLIC1,CLTC,CLU,CORO1A,CTSH,DPYSL2,F2,FGA,FGB,FGG,FLNA,GNAI2,GSN,HBE1,HMOX1,HP,HPX,HTRA1,IDH1,LCN2,LGALS3,MPO,MUC1,MYH9,PKM,PLEC,PLG,PSAP,RAC2,S100A9,SFTPA1,SFTPD,THY1,TMSB10/TMSB4X,WDR1
Hematopoiesis	2.7E-04-1.3E-03	ADA,ARMC6,CCL2,CIB1,CSF3R,DKK1,EIF6,FADD,FOSL1,GFI1B,HRAS,ID1,MMP9,NFE2,NOTCH4,PRMT1,PRMT6,PSEN2,PSMB1,PSMB10,PSMB2,PSMB4,PSMB5,PSMB6,PSMB7,PSMB8,PSMB9,PSMC4,PSMC5,PSMD13,PSMD2,PSMD3,PSMD9,PSME1,PSME2,PSMF1,RPS14,RPS19,S100A9,TIMP1,TNFRSF12A,TREX1,VDR,WDR5	3.45E-05-1.04E-04	ACTN1,CD36,FLNA,MYH9,SFTPA1,SFTPD,WDR1
Tissue Development	2.7E-04-5.37E-03	ACTA2,ADA,AREG,ARMC6,B4GALT7,BABAM2,BAX,BSCL2,CCDC80,CCL2,CCL24,CCL5,CCR7,CDK4,CIB1,COPRS,CSF3R,CYP27B1,DKK1,EIF4EBP1,EIF6,ERF,FADD,FOSL1,GADD45A,GFI1B,HINT1,HMOX1,HRAS,HSPB1,ID1,ID3,IFI30,MMP9,MRPS18B,NFE2,NOTCH4,PGP,PLAU,PLIN3,PRDX4,PRMT1,PRMT6,PSEN2,PSMB1,PSMB10,PSMB2,PSMB4,PSMB5,PSMB6,PSMB7,PSMB8,PSMB9,PSMC4,PSMC5,PSMD13,PSMD2,PSMD3,PSMD9,PSME1,PSME2,PSMF1,RCE1,RPS14,RPS19,S100A9,SAT1,SERTAD1…	3.45E-05-2.33E-04	A2M,ACTN1,ACTR3,APOA1,CD36,CLU,CORO1A,DPYSL2,F2,FGA,FGB,FGG,FLNA,GNAI2,GSN,HMOX1,HTRA1,LCN2,LGALS3,MPO,MYH9,PDCD6IP,PKM,PLG,RAC2,S100A9,SCGB3A2,THY1,WDR1
Connective Tissue Development and Function	2.79E-04-5.37E-03	ACTA2,ADRA2A,AIMP2,AKR1B1,B4GALT7,BABAM2,BAG3,BAX,BSCL2,CCDC80,CCL2,CCL24,CCL5,CCR7,CDK4,CIB1,COPRS,COX4I1,DGAT2,DKK1,EIF4EBP1,ERCC1,ERF,FADD,FOSL1,GADD45A,GPAT4,HDAC3,HINT1,HMOX1,HRAS,HSP90AB1,HSPB1,ID1,ID3,IFI30,LGALS1,MMP9,MRPS18B,NUDT1,PGP,PLAU,PLIN3,PRDX4,PRMT6,PSMB5,RACK1,RAE1,RCE1,RETN,S100A9,SAT1,SERTAD1,SIRT6,SIRT7,SMAD6,SMARCB1,SOCS1,STUB1,TIMP1,TRADD,VCAN,VDR	3.45E-05-2.33E-04	ACTN1,FLNA,LGALS3,MYH9,SCGB3A2,THY1,WDR1
Respiratory Disease	3.29E-04-6.36E-03	ACTA2,ADM,ADRA2A,AIMP2,ALDOA,ARG2,ASNS,BUD23,CCL11,CCL17,CCL2,CCL24,CCL5,CCR7,CDK4,CHI3L1,CSF3R,DAD1,DDIT3,DHPS,EIF4EBP1,ELOB,ENO1,FADD,FDPS,FTL,GAPDH,GLRX5,GRIN3B,GSS,GYG1,HMOX1,HRAS,HSP90AB1,HSPA1A/HSPA1B,HSPA1L,IFI30,LGALS1,MAPK13,MMP9,MTX1,NFE2,ORMDL3,PDXK,POR,PRDX1,PRMT1,PRR5,RAB5IF,RETN,RIPK3,RPL27,RPS11,S100A9,S100P,SCGB1A1,SEC61G,SIGMAR1,SLPI,SNN,SSR2,TALDO1,TARBP2,TIGIT,TIMP1,TPI1,TRIM35…	1.35E-07-1.57E-04	ACO2,ACTB,ACTN1,AMY2A,APOA1,C1R,C2,CAT,CD36,CFB,CLU,ENO1,F2,FLNA,H1-2,HBE1,HMOX1,HP,LCN2,LDHB,LGALS3,MPO,MUC1,MYH9,PDCD6IP,PLG,RAC2,S100A9,SCGB3A2,SFTPA1,SFTPB,SFTPD
Cell Morphology	6.14E-04-6.9E-03	AQP8,ATG101,BAG3,BAX,BCAP31,CDK5,CDK9,CHMP2A,CHMP4A,CHMP6,CLPP,CST3,DDIT3,DKK1,DNAJB1,FADD,FIS1,GABARAP,GAPDH,GBA,GNLY,HDAC3,HMOX1,HSPB1,IFI6,ISG15,LAMTOR1,LAMTOR2,LAMTOR4,LGALS1,MAPK13,MUL1,MVB12A,PHB,PHB2,PPIB,PPIF,PRELID1,PRF1,PSEN2,RIPK3,SAA1,SNF8,STOML2,STUB1,TG,TOMM6,TUSC2,UBB,UBXN6,VDR,VPS28,WIPI2	1.59E-05-1.71E-04	A2M,CAT,CD36,CKB,CLIC1,CLTC,CORO1A,DPYSL2,F2,FLNA,GDI1,GSN,HMOX1,LCN2,LGALS3,MUC1,MYH14,MYH9,PDCD6IP,PKM,PLEC,PLG,PSAP,S100A9,SCIN,SFTPA1,SFTPD
Embryonic Development	6.81E-04-5.04E-03	AIMP2,AKR1B1,AREG,CCL2,CCL5,CDK4,COX4I1,CYP27B1,DAD1,FKBP4,HRAS,ID1,KAT8,MMP9,NLE1,PSMB10,PSMB8,RAE1,S100A4,SNAI1,STUB1,TAF10,TRADD,VCAN,VDR,ZPR1	1.44E-04-1.44E-04	APOA1,CAT,CLU,CTSH,FLNA,GSN,HMOX1,HP,LCN2,LGALS3,MYH14,PKM,PLEC,PLG,PSAP,SFTPA1,SFTPB,SFTPD,WDR1
Renal and Urological Disease	7.1E-04-6.4E-03	ADRA2A,AKR1B1,APRT,ASL,ASNS,CCL2,CCL5,CD320,CD81,CDK4,COMT,CSF3R,CST3,CTSL,CYP27B1,DDIT3,ERCC1,ETFB,FLAD1,FXYD4,GADD45A,GIPC1,HSP90AB1,LAGE3,MMP9,PCCB,POR,PRDX1,PSEN2,PSMB1,PSMB2,PSMB5,PSMD2,SCGB1A1,SUCLG1,TP53RK,TRIM21,TUBA1C,TUBA4A,VDR,WDR4	3.17E-07-1.69E-04	A2M,ACTN1,AKR1A1,ALDH3B1,AMY2A,APOA1,C2,CAT,CD36,CFB,CLU,F2,FGA,FGB,FLNA,GSN,HK1,HMOX1,HP,HPX,LCN2,LGALS3,MUC1,MYH9,PDCD6IP,PKM,PLG,PSAP,SLC26A3,TMSB10/TMSB4X
Carbohydrate Metabolism	9.91E-04-6.37E-03	AKR1B1,ALDOA,BAD,DGAT2,DHDH,ENO1,G6PC3,GALE,GAPDH,GDPGP1,HRAS,MDH2,OAS1,PEMT,PGP,PHB2,RETN,SIRT7,SLC25A11,SLC2A5,SLC2A8,SLC35A2,SMARCB1,TALDO1,TPI1,WDR5	6.79E-06-2.23E-04	A2M,ACO2,AKR1A1,AMY2A,APOA1,CAT,CD36,CHIT1,CHST4,CLTC,CLU,F2,HK1,HK3,IDH1,MUC1,PGK1,PKM,PSAP,SFTPA1,SFTPB,SFTPD,SLC44A4
Tissue Morphology	1.3E-03-5.04E-03	ADRA2A,BAG3,BSCL2,CCL2,CCL5,CD81,CENPX,CHI3L1,CSF3R,DGAT2,EBI3,ERCC1,GPAT4,HDAC3,LGALS1,MMP9,PLAU,PSMB1,PSMB5,RAE1,SIRT6,SIRT7,SOCS1,TIGIT,VDR	2.74E-07-2.31E-04	A2M,ACTR3,AKR1A1,APOA1,ARHGDIB,CAT,CD36,CHST4,CKB,CLTC,CLU,CORO1A,DPYSL2,ENO1,F2,FGB,FGG,FLNA,GDI1,GNAI2,GSN,HMOX1,HPX,LCN2,LGALS3,MPO,MUC1,MYH14,MYH9,PLEC,PLG,PSAP,RAC2,S100A9,SFTPA1,SFTPD
Hair and Skin Development and Function	1.73E-03-2.21E-03	PSMB10,PSMB8,VDR	4.44E-05-4.44E-05	FGA,FGG,MUC1,PDCD6IP
Nervous System Development and Function	1.73E-03-1.73E-03	PSMB10,PSMB8	5.42E-07-1.89E-04	A2M,CAT,CD36,CKB,CLTC,CORO1A,DPYSL2,F2,FGA,FGG,FLNA,GDI1,HMOX1,HTRA1,LCN2,LGALS3,MYH14,PLEC,PLG,PSAP
Nutritional Disease	1.73E-03-1.73E-03	CYP27B1,VDR	7.54E-05-7.54E-05	APOA1,F2,GNAI2,HMOX1,KRT1,PLG,PSAP,SFTPD
Organismal Development	1.73E-03-6.9E-03	ADA,ADM,APRT,AQP8,AREG,BAG3,BAX,BSCL2,CDK4,CHMP2A,CHMP4A,CIB1,CSPG4,CYP27B1,DGAT1,DKK1,DPP7,EAF2,EIF4EBP1,FADD,FKBP4,HSP90AB1,ISG15,MAD2L2,MECR,MMP19,MVB12A,OSBPL2,PAFAH1B3,PHB2,PHLDA2,PIN1,POLR2H,POLR2L,PPP1CA,PRDX4,PSMB10,PSMB8,RACK1,RIPK3,SAT1,SIRT7,SLC25A5,SLC2A5,STUB1,TIMP1,TMEM203,TSC22D3,VDR,VGF,VPS28,ZC3HC1	1.25E-07-1.44E-04	ACTN1,APOA1,ARHGDIB,CAT,CD36,CFB,CLU,CTSH,F2,FGA,FLNA,GNAI2,GSN,H1-2,HMOX1,HP,HPX,HTRA1,KRT1,LCN2,LGALS3,MYH14,MYH9,PGK1,PKM,PLEC,PLG,PSAP,RAC2,S100A9,SFTPA1,SFTPB,SFTPD,SLC26A3,THY1,WDR1
Immune Cell Trafficking	1.77E-03-6.9E-03	CCL11,CCL17,CCL2,CCL24,CCL5,CCR7,CCRL2,CD81,G6PC3,GNLY,HARS1,HRAS,LGALS1,MMP9,NINJ1,PLAU,RPS19,SLAMF8,SLAMF9,TIMP1	3.79E-16-2.33E-04	A2M,ACTB,APOA1,C2,CAT,CD177,CD36,CFB,CHST4,CLTC,CLU,CORO1A,CTSH,DPYSL2,F2,FGA,FGB,FGG,FLNA,GNAI2,GSN,HMOX1,HP,LCN2,LGALS3,MPO,MYH9,PKM,PLEC,PLG,PSAP,RAC2,S100A9,SFTPA1,SFTPD,THY1,TMSB10/TMSB4X
Organ Morphology	2.05E-03-6.9E-03	ADA,ADM,APRT,AQP8,BAG3,BAX,BSCL2,CDK4,CIB1,CSPG4,CYP27B1,DGAT1,DKK1,DPP7,EAF2,EIF4EBP1,FADD,FKBP4,MAD2L2,MMP19,PAFAH1B3,PHB2,PHLDA2,PIN1,PRDX4,RIPK3,SAT1,SIRT7,SLC2A5,STUB1,TIMP1,TMEM203,TSC22D3,VDR,VGF,ZC3HC1	5.49E-05-8.01E-05	CAT,CD36,CLU,HMOX1,HP,LCN2,MYH9,PLG,PSAP
Cell-To-Cell Signaling and Interaction	2.21E-03-3.43E-03	CCL11,CCL2,CCL5,TSC22D3	3.79E-16-1.8E-04	A2M,ACTB,ACTR3,APOA1,CAT,CD177,CD36,CHST4,CKB,CLIC1,CLTC,CLU,CORO1A,CTSH,F2,FGA,FGB,FGG,FLNA,GNAI2,GSN,HMOX1,IDH1,KRT1,LCN2,LGALS3,MPO,MUC1,MYH9,PDCD6IP,PKM,PLEC,PLG,PSAP,RAC2,S100A9,SFTPA1,SFTPB,SFTPD,THY1,TMSB10/TMSB4X
Organismal Survival	2.49E-03-2.49E-03	ABCB6,ACTA2,ADA,ADGRA2,ADM,ADRA2A,AIP,ALDOA,ALKBH4,APRT,AREG,ARF5,ARFRP1,ASGR1,ASL,BAD,BAG3,BAX,BCS1L,BSCL2,BYSL,CA12,CCL11,CCL2,CCS,CD2BP2,CDA,CDK4,CDK5,CHMP2A,CIAPIN1,COX7A1,CST3,DAD1,DDIT3,DEPP1,DGAT2,DHPS,DHX58,DKK1,DNAJB1,DPAGT1,EAF2,EBP,ECE2,ECHS1,EIF4EBP1,EIF6,ELOVL1,ENDOG,ERCC1,ERF,ETHE1,FADD,FANCF,FBL,FKBP4,FOSL1,FTL,G6PC3,GABARAP,GADD45A,GADD45GIP1,GBA,GET3,GFI1B,GJA4,GNLY,GSS,HAX1,HCST…	1.59E-06-5.41E-06	ACTB,AKR1A1,APOA1,ARHGDIB,CD36,CFB,CKB,F2,FGA,FGG,FLNA,GNAI2,GSN,H1-2,HMOX1,HP,IDH1,KRT1,LCN2,LGALS3,MPO,MUC1,MYH14,MYH9,PGK1,PKM,PLEC,PLG,PPP2R1A,PSAP,RAC2,S100A9,SFTPA1,SFTPB,SLC26A3,WDR1
Ophthalmic Disease	2.91E-03-2.91E-03	ADA,CA12,CST3,HMOX2,IRF9,LGALS1,PSEN2,SOCS1,TREM1	4.98E-06-1.57E-04	ACO2,AMY2A,C2,CFB,CLU,GSN,HK1,HMOX1,HTRA1,LCN2,PSAP
Lymphoid Tissue Structure and Development	4.49E-03-5.04E-03	CCL2,CCL5,CCR7,CHI3L1,EBI3,FADD,GNLY,LGALS1,MMP9,RIPK3,TIGIT	1.78E-05-2.17E-04	A2M,APOA1,ARHGDIB,CAT,CD36,CHST4,CORO1A,F2,FLNA,GNAI2,HMOX1,HPX,HTRA1,LCN2,LGALS3,MUC1,PLG,PSAP,RAC2,S100A9,SFTPA1,SFTPD,THY1
Cell-mediated Immune Response	4.58E-03-6.9E-03	CCL17,CCL2,CCL5,CCR7,GNLY	1.94E-04-1.94E-04	ACTB,DPYSL2,GNAI2,LGALS3,MPO,MYH9,PLEC,RAC2
Vitamin and Mineral Metabolism	4.99E-03-4.99E-03	PCCB,PDZD11,SLC5A6	7.37E-05-7.37E-05	A2M,F2,GNAI2,GSN,MYH9,PLG,S100A9,SFTPA1,SFTPD,THY1
Cardiovascular System Development and Function	5.04E-03-5.04E-03	ADM,ID1,ID3,PLAU	8.51E-08-1.75E-04	APOA1,CAT,CD36,CFB,CLU,CTSH,F2,FGA,FLNA,GNAI2,GSN,H1-2,HMOX1,HP,HTRA1,KRT1,LCN2,LGALS3,MYH14,MYH9,PGK1,PKM,PLEC,PLG,PSAP,RAC2,S100A9,THY1,TMSB10/TMSB4X
Skeletal and Muscular System Development and Function	5.04E-03-5.04E-03	HDAC3,VDR	2.33E-04-2.33E-04	LGALS3,SCGB3A2,THY1

## Sheet: RNAseq UP only
16 elements included exclusively in "RNAseq_UP":
Category	p-value	Molecules
RNA Damage and Repair	1.92E-29-1.73E-03	EIF4A3,EXOSC3,EXOSC4,EXOSC5,FBL,HSPA1A/HSPA1B,HSPB1,ISG20,LSM2,NUDT16,POLR2C,POLR2D,POLR2E,POLR2G,POLR2H,POLR2I,POLR2L,PSMB1,PSMB10,PSMB2,PSMB4,PSMB5,PSMB6,PSMB7,PSMB8,PSMB9,PSMC4,PSMC5,PSMD13,PSMD2,PSMD3,PSMD9,PSME1,PSME2,PSMF1,RPL10,RPL10A,RPL11,RPL13,RPL13A,RPL18,RPL18A,RPL27,RPL27A,RPL28,RPL29,RPL3,RPL35,RPL36,RPL37,RPL37A,RPL7A,RPL8,RPLP0,RPLP2,RPS10,RPS11,RPS13,RPS14,RPS15,RPS15A,RPS16,RPS1…
RNA Post-Transcriptional Modification	6.08E-15-3.48E-04	BUD23,CD2BP2,DDX39A,EIF4A3,EMG1,EXOSC3,EXOSC4,EXOSC5,FBL,GPKOW,HSPA1A/HSPA1B,HSPB1,IMP3,IMP4,LSM2,LSM4,LSM7,NOB1,NOC4L,NPM3,PHF5A,PIN1,POLR2C,POLR2D,POLR2E,POLR2G,POLR2H,POLR2I,POLR2L,POP5,PQBP1,PSMB1,PSMB10,PSMB2,PSMB4,PSMB5,PSMB6,PSMB7,PSMB8,PSMB9,PSMC4,PSMC5,PSMD13,PSMD2,PSMD3,PSMD9,PSME1,PSME2,PSMF1,RPL11,RPL27,RPS14,RPS15,RPS16,RPS17,RPS19,RPS2,RPS27,RPS28,RPS9,RRP9,SARS1,SCGB1A1,SCNM1,SF3B5…
Gene Expression	5.19E-11-1.52E-03	BAX,CCL11,CDK4,CDK9,DDIT3,DHPS,EAF2,EIF2B2,EIF3I,EIF3K,EIF3L,EIF4A3,EIF4EBP1,ELOB,ESRRA,EXOSC3,EXOSC4,EXOSC5,FPGS,GAPDH,HSPA1A/HSPA1B,HSPB1,MED27,MRPL2,MRPL41,MRPS7,NOTCH4,NR2C2AP,PIN1,POLR1C,POLR2C,POLR2D,POLR2E,POLR2G,POLR2H,POLR2I,POLR2L,PPP1CA,PSMB1,PSMB10,PSMB2,PSMB4,PSMB5,PSMB6,PSMB7,PSMB8,PSMB9,PSMC4,PSMC5,PSMD13,PSMD2,PSMD3,PSMD9,PSME1,PSME2,PSMF1,RACK1,RPL10,RPL10A,RPL13A,RPL27A,RPL37,RP…
Drug Metabolism	2.6E-05-2.6E-05	DNAJA1,DNAJB1,FKBP4,HSP90AB1,HSPA1L
Endocrine System Development and Function	2.6E-05-5.04E-03	CYP27B1,DNAJA1,DNAJB1,FKBP4,HSP90AB1,HSPA1L,VDR
Respiratory System Development and Function	9.71E-05-2.24E-04	ASPSCR1,CCL24,CD81,CDK4,CYP2S1,FOSL1,GADD45A,HMOX1,HRAS,HSP90AB1,HSPB1,ID1,ID3,NME1,PRMT1,PSMB5,SELENOH,SIRT6,SIRT7,SMARCB1,SOCS1,STUB1,TBCB
Hepatic System Development and Function	2.79E-04-2.79E-04	CCL2,CCL5,CCR7,LGALS1,RACK1,RETN
Protein Folding	2.84E-04-1.79E-03	AIP,CCT7,DNAJA1,DNAJA4,DNAJB1,ERP29,FKBP4,GNG2,HSP90AB1,HSPA1A/HSPA1B,HSPA1L,HSPA6,HSPB1,PRDX4,STUB1
Amino Acid Metabolism	1.3E-03-4.63E-03	ALDH18A1,ARG2,ASL,ASNS,COMT,DHPS,FPGS,GSS,IL4I1,KYAT1,MPST,ODC1,PCCB,PDZD11,PEMT,PRMT1,PRMT5,PRMT6,PYCR3,QDPR,SARS1,SHMT2,SLC5A6,THAP4,TXN2,VCAN
Energy Production	1.73E-03-3.09E-03	ATP5F1B,ATP5F1D,ATP5MC1,BAD,CTNS,GUK1,HMOX1,HMOX2,HSPA1A/HSPA1B,NUDT1,PRDX1
Organ Development	1.73E-03-5.04E-03	AREG,CYP27B1,PSMB10,PSMB8,VDR
Visual System Development and Function	1.73E-03-1.73E-03	PSMB10,PSMB8
Hypersensitivity Response	2.21E-03-5.04E-03	CCL11,CCL2,CCL5
Cellular Response to Therapeutics	2.6E-03-3.55E-03	BAD,BAX,CCS,CMTM7,EMC3,EMC6,EMC8,ERCC1,GADD45A,HINT1,MPG,NHEJ1,NXT1,PPIF,PQBP1,PRDX1,PSENEN,PSMB1,PSMB2,PSMC4,PSMC5,PSMD2,PSMD3,SIRT6,SIRT7,SLC35A2,TMX2
Reproductive System Development and Function	5.04E-03-5.7E-03	AREG,BAX,BSCL2,DNAJA1,TSC22D3,VDR
Digestive System Development and Function	6.9E-03-6.9E-03	DKK1,FADD,RIPK3

## Sheet: Proteomics UP ONLY
4 elements included exclusively in "Proteomics_UP":
Category	p-value	Molecules
Organismal Functions	3.72E-09-3.72E-09	A2M,CD177,CD36,CLIC1,F2,FGA,FGB,FGG,FLNA,GNAI2,HBE1,LCN2,PLG
Renal and Urological System Development and Function	5.49E-05-8.01E-05	CAT,CD36,CLU,HMOX1,HP,LCN2,MYH9,PLG,PSAP
Auditory Disease	1.35E-04-1.35E-04	ATP6V1B2,MYH14,MYH9,SLC44A4
Humoral Immune Response	1.48E-04-1.48E-04	C1R,C2,CFB,CLU,KRT1
