# Supplementary material for: Training associated alterations in equine respiratory immunity using a multiomics comparative approach
Source: Sci Rep. 2022 Jan 10;12:427. doi: 10.1038/s41598-021-04137-3 (PMC8748960; doi:10.1038/s41598-021-04137-3)
Supplement: Supplementary file 7 — Supplementary Information 7. [file 41598_2021_4137_MOESM7_ESM.xlsx]

## Sheet: Common Disease and Biofunctions
43 common elements in "RNAseq_DOWN" and "Proteomics_DOWN":
Category	p-value (RNAseq)	Molecules (RNAseq)	p-value (Proteomics)	Molecules (Proteomics)
Cancer	3.33E-96-1.23E-06	ACAD11,ACAP2,ACBD5,ACTR2,ADAL,ADAMTS5,ADD3,ADHFE1,ADNP,AEBP2,AFAP1L2,AFTPH,AGGF1,AGL,AGPS,AIM2,AKAP11,AKAP5,AKAP6,AKAP9,ALDH5A1,ALMS1,AMOTL1,ANKIB1,ANKRD12,ANKRD13C,ANKRD44,ANP32E,AP4E1,APAF1,APBA1,APC,APLF,APPL1,ARAP2,ARFGEF1,ARFIP1,ARHGAP5,ARHGAP6,ARID4A,ARID4B,ARIH1,ARR3,ASB9,ASCC3,ASPA,ASPM,ASXL2,ATAD2,ATAD2B,ATAD5,ATG14,ATG4C,ATM,ATP11B,ATP11C,ATP13A3,ATP2B1,ATP8A1,ATR,ATRX,ATXN7,AZI2,B4GALT…	3.63E-12-1.37E-03	ACAT1,AGR3,AHNAK,AK2,ALAD,ALB,ARHGDIA,ASAH1,ATP1A1,ATP5F1A,ATP5F1B,ATP5F1D,ATP5MG,ATP5PD,ATP5PO,AZGP1,BPIFA2,CA6,CANX,CAPS,CAST,CD163,CD44,CD46,CD68,CES1,CETN2,CFL1,CNDP2,COX4I1,CP,CRISP2,CYP2A6 (includes others),DBI,DDOST,DES,DSP,DYNLRB2,EEF1D,ERAP1,FABP5,FBP1,FTH1,GOT1,GPNMB,GSTA1,GSTM1,HADH,HCFC2,HNRNPA1,HNRNPA2B1,HNRNPC,HNRNPD,HNRNPK,HPRT1,HRG,HSD11B1,HSP90B1,HSPA5,HSPB1,HSPD1,HSPE1,IGHM,IGKC…
Organismal Injury and Abnormalities	3.33E-96-1.23E-06	ACAD11,ACAP2,ACBD5,ACTR2,ADAL,ADAMTS5,ADD3,ADHFE1,ADNP,AEBP2,AFAP1L2,AFTPH,AGGF1,AGL,AGPS,AIM2,AKAP11,AKAP5,AKAP6,AKAP9,ALDH5A1,ALMS1,AMOTL1,ANKIB1,ANKRD12,ANKRD13C,ANKRD44,ANP32E,AP4E1,APAF1,APBA1,APC,APLF,APPL1,ARAP2,ARFGEF1,ARFIP1,ARHGAP5,ARHGAP6,ARID4A,ARID4B,ARIH1,ARR3,ASB9,ASCC3,ASPA,ASPM,ASXL2,ATAD2,ATAD2B,ATAD5,ATG14,ATG4C,ATM,ATP11B,ATP11C,ATP13A3,ATP2B1,ATP8A1,ATR,ATRX,ATXN7,AZI2,B4GALT…	9.06E-15-1.44E-03	ACAT1,AGR3,AHNAK,AK2,ALAD,ALB,ARHGDIA,ASAH1,ATP1A1,ATP5F1A,ATP5F1B,ATP5F1D,ATP5MG,ATP5PD,ATP5PO,AZGP1,BPIFA2,CA6,CANX,CAPS,CAST,CD163,CD44,CD46,CD68,CES1,CETN2,CFL1,CNDP2,COX4I1,CP,CRISP2,CYP2A6 (includes others),DBI,DDOST,DES,DSP,DYNLRB2,EEF1D,ERAP1,FABP5,FBP1,FTH1,GOT1,GPNMB,GSTA1,GSTM1,HADH,HCFC2,HNRNPA1,HNRNPA2B1,HNRNPC,HNRNPD,HNRNPK,HPRT1,HRG,HSD11B1,HSP90B1,HSPA5,HSPB1,HSPD1,HSPE1,IGHM,IGKC…
Gastrointestinal Disease	3.04E-91-1.19E-06	ACAD11,ACAP2,ACBD5,ACTR2,ADAL,ADAMTS5,ADD3,ADHFE1,ADNP,AFAP1L2,AFTPH,AGGF1,AGL,AGPS,AIM2,AKAP11,AKAP5,AKAP6,AKAP9,ALMS1,AMOTL1,ANKIB1,ANKRD12,ANKRD13C,ANKRD44,ANP32E,AP4E1,APAF1,APBA1,APC,APLF,APPL1,ARAP2,ARFGEF1,ARFIP1,ARHGAP5,ARHGAP6,ARID4A,ARID4B,ARIH1,ARR3,ASB9,ASCC3,ASPM,ASXL2,ATAD2,ATAD2B,ATAD5,ATG14,ATG4C,ATM,ATP11B,ATP11C,ATP13A3,ATP2B1,ATP8A1,ATR,ATRX,ATXN7,AZI2,B4GALT6,BARD1,BAZ1B,BAZ2B…	6.02E-12-9.19E-04	ACAT1,AGR3,AHNAK,AK2,ALAD,ALB,ARHGDIA,ASAH1,ATP1A1,ATP5F1A,ATP5F1B,ATP5MG,ATP5PO,AZGP1,BPIFA2,CA6,CANX,CAPS,CAST,CD163,CD44,CD46,CD68,CES1,CETN2,CFL1,CNDP2,CP,CRISP2,CYP2A6 (includes others),DBI,DDOST,DES,DSP,DYNLRB2,EEF1D,ERAP1,FABP5,FBP1,FTH1,GOT1,GPNMB,GSTA1,GSTM1,HADH,HCFC2,HNRNPA1,HNRNPA2B1,HNRNPC,HNRNPD,HNRNPK,HPRT1,HRG,HSD11B1,HSP90B1,HSPA5,HSPB1,HSPD1,HSPE1,IGHM,IGKC,IMMT,KRT14,KRT17,KRT4…
Reproductive System Disease	3.01E-88-6.63E-07	ACAD11,ACAP2,ACTR2,ADAMTS5,ADD3,ADNP,AFAP1L2,AFTPH,AGGF1,AGL,AGPS,AIM2,AKAP11,AKAP6,AKAP9,ALDH5A1,ALMS1,AMOTL1,ANKIB1,ANKRD12,ANKRD44,ANP32E,AP4E1,APAF1,APBA1,APC,APLF,APPL1,ARAP2,ARFGEF1,ARFIP1,ARHGAP5,ARHGAP6,ARID4A,ARID4B,ARIH1,ASCC3,ASPA,ASPM,ASXL2,ATAD2,ATAD2B,ATAD5,ATG4C,ATM,ATP11B,ATP11C,ATP13A3,ATP2B1,ATP8A1,ATR,ATRX,B4GALT6,BARD1,BAZ1B,BAZ2B,BBS7,BCL6B,BCLAF1,BCLAF3,BCO2,BDP1,BICRAL,BIRC…	7.79E-11-9.02E-04	AGR3,AHNAK,ALB,ARHGDIA,ATP1A1,ATP5F1A,AZGP1,CANX,CAST,CD163,CD44,CD68,CES1,CETN2,CNDP2,COX4I1,CP,CYP2A6 (includes others),DES,DSP,EEF1D,ERAP1,FABP5,FTH1,GOT1,GPNMB,GSTA1,GSTM1,HCFC2,HNRNPA1,HNRNPA2B1,HNRNPK,HRG,HSD11B1,HSP90B1,HSPA5,HSPB1,HSPD1,HSPE1,IGHM,KRT14,KRT17,KRT7,LGALS1,LMNA,MLF1,MSN,NME1,P4HB,PARK7,PDIA6,PHB,PHB2,PIP,PLS1,PLS3,PLTP,PON3,PRDX1,PRDX3,PSMA1,PSMA5,PSMA8,PSMC4,RAB10,RALA,RPS…
Endocrine System Disorders	1.47E-86-1.19E-06	ACAD11,ACAP2,ACBD5,ACTR2,ADAL,ADAMTS5,ADD3,ADHFE1,ADNP,AEBP2,AFAP1L2,AGGF1,AGL,AGPS,AIM2,AKAP11,AKAP5,AKAP6,AKAP9,ALDH5A1,ALMS1,AMOTL1,ANKIB1,ANKRD12,ANKRD13C,ANKRD44,ANP32E,AP4E1,APAF1,APBA1,APC,APPL1,ARAP2,ARFGEF1,ARFIP1,ARHGAP5,ARHGAP6,ARID4A,ARID4B,ARIH1,ARR3,ASB9,ASCC3,ASPA,ASPM,ASXL2,ATAD2,ATAD2B,ATAD5,ATG14,ATG4C,ATM,ATP11B,ATP11C,ATP13A3,ATP2B1,ATP8A1,ATR,ATRX,ATXN7,AZI2,BARD1,BAZ1B,BAZ2B…	2.37E-09-1.16E-03	ACAT1,AGR3,AHNAK,AK2,ALAD,ALB,ARHGDIA,ASAH1,ATP1A1,ATP5F1A,ATP5F1B,ATP5F1D,ATP5PD,ATP5PO,AZGP1,CA6,CANX,CAPS,CAST,CD163,CD44,CD46,CES1,CETN2,CFL1,CNDP2,CP,CRISP2,CYP2A6 (includes others),DDOST,DES,DSP,EEF1D,ERAP1,FABP5,FBP1,FTH1,GPNMB,GSTA1,GSTM1,HADH,HCFC2,HNRNPA1,HNRNPA2B1,HNRNPC,HNRNPD,HNRNPK,HPRT1,HRG,HSD11B1,HSP90B1,HSPA5,HSPB1,HSPD1,HSPE1,IGHM,IMMT,KRT14,KRT17,KRT4,KRT6C,KRT7,LCP1,LGALS1,LM…
Neurological Disease	1.71E-60-6.57E-07	ACAD11,ACBD5,ADAMTS5,ADD3,ADHFE1,ADNP,AEBP2,AFTPH,AGGF1,AGPS,AIM2,AKAP11,AKAP5,AKAP6,AKAP9,ALDH5A1,ALMS1,AMOTL1,ANKIB1,ANKRD12,ANKRD13C,ANKRD44,ANP32E,AP4E1,APAF1,APBA1,APC,APPL1,ARAP2,ARFGEF1,ARHGAP5,ARHGAP6,ARID4B,ARIH1,ARR3,ASCC3,ASPA,ASPM,ASXL2,ATAD2,ATAD2B,ATG4C,ATM,ATP11C,ATP13A3,ATP2B1,ATP8A1,ATR,ATRX,ATXN7,AZI2,B4GALT6,BARD1,BAZ1B,BAZ2B,BBS7,BBX,BCHE,BCL6B,BCLAF1,BCLAF3,BCO2,BDP1,BICRAL,B…	1.4E-15-1.44E-03	ACAT1,ALB,ASAH1,ATP1A1,ATP5F1A,ATP5MG,ATP5PO,CA6,CANX,CAST,CD44,CD46,CD68,CETN2,CFL1,CP,DBI,EEF1D,ERAP1,FABP5,FTH1,GOT1,GPNMB,GSTM1,HADH,HNRNPA1,HNRNPA2B1,HNRNPK,HPRT1,HRG,HSD11B1,HSP90B1,HSPA5,HSPB1,HSPD1,IGHM,IGKC,LGALS1,LMNA,MLF1,NME1,P4HB,PARK7,PHB2,PLTP,PRDX1,PSMC4,RAB11B,S100A13,S100A4,S100P,SELENBP1,SERPING1,SOD1,SOD2,ST13,TCN1,TF,TFRC,TPM3,TTR,TXN,UQCRC2,VDAC1,VDAC3,VIM
Hepatic System Disease	7.69E-56-3.85E-10	ACTR2,ADAL,ADAMTS5,ADNP,AFAP1L2,AGGF1,AGPS,AKAP11,AKAP6,AKAP9,ALMS1,ANKIB1,ANKRD12,ANKRD44,ANP32E,AP4E1,APAF1,APBA1,APC,ARAP2,ARFGEF1,ARFIP1,ARHGAP5,ARID4A,ARID4B,ARIH1,ASB9,ASCC3,ASPM,ATAD2,ATAD5,ATG4C,ATM,ATP11B,ATP11C,ATP13A3,ATP8A1,ATR,ATRX,B4GALT6,BARD1,BAZ1B,BAZ2B,BBX,BCHE,BCLAF1,BCO2,BDP1,BICRAL,BIRC3,BIRC6,BNC2,BOD1L1,BPTF,BRAF,BRCA2,BRWD3,BUB1B,C1GALT1,C2CD5,CACNB2,CASP8AP2,CBX3,CCAR1,CC…	6.02E-12-9.19E-04	AHNAK,AK2,ALAD,ALB,ARHGDIA,ASAH1,ATP1A1,ATP5F1A,ATP5F1B,CA6,CANX,CAST,CD163,CD44,CD46,CES1,CNDP2,CP,CYP2A6 (includes others),DBI,DES,ERAP1,FABP5,FBP1,FTH1,GOT1,GSTM1,HADH,HNRNPA1,HNRNPA2B1,HNRNPC,HNRNPK,HPRT1,HSP90B1,HSPA5,HSPB1,HSPD1,IMMT,KRT4,KRT7,LCP1,LMNA,MLF1,MSN,NME1,P4HB,PAM,PHB,PHB2,PIP,PLBD1,PLS1,PON3,PRDX1,PRDX3,PSMA8,RAB10,RALA,RPN1,RRBP1,S100A4,SERPING1,SFPQ,SIGLEC1,SLC25A5,SOD1,SOD2,…
Dermatological Diseases and Conditions	5.64E-45-1.05E-08	ACAD11,ACAP2,ACBD5,ACTR2,ADAL,ADAMTS5,ADD3,ADHFE1,AEBP2,AFAP1L2,AGGF1,AGL,AGPS,AIM2,AKAP11,AKAP5,AKAP6,AKAP9,ALDH5A1,ALMS1,ANKRD12,ANKRD13C,ANKRD44,AP4E1,APAF1,APBA1,APC,APLF,APPL1,ARAP2,ARFGEF1,ARHGAP5,ARHGAP6,ARID4A,ARID4B,ASB9,ASCC3,ASPM,ASXL2,ATAD2,ATAD2B,ATAD5,ATG14,ATG4C,ATM,ATP11C,ATP13A3,ATP2B1,ATP8A1,ATR,ATRX,ATXN7,AZI2,B4GALT6,BARD1,BAZ2B,BBS7,BBX,BCHE,BCL6B,BCLAF1,BCLAF3,BCO2,BDP1,BICR…	1.89E-07-1.16E-03	AHNAK,ALAD,ARHGDIA,ATP1A1,CAST,CD44,CFL1,DSP,FABP5,FTH1,GOT1,GSTM1,HSPA5,HSPE1,IGHM,IGKC,KRT14,KRT17,KRT6C,LCP1,LGALS1,MSN,P4HB,PHB,RAB11B,S100P,SLC25A5,SOD2,TCN1,TF,TPM3,VDAC1,VDAC2
Hematological Disease	2.49E-32-1.09E-06	ACAD11,ADAL,ADAMTS5,ADD3,AFAP1L2,AGGF1,AGL,AIM2,AKAP11,AKAP5,AKAP6,AKAP9,ALDH5A1,ALMS1,AMOTL1,ANKIB1,ANP32E,APAF1,APBA1,APC,ARHGAP5,ARHGAP6,ARID4A,ARID4B,ARIH1,ASCC3,ASXL2,ATM,ATR,ATRX,ATXN7,BARD1,BAZ2B,BBS7,BBX,BCHE,BCLAF1,BDP1,BIRC3,BIRC6,BNC2,BOD1L1,BRAF,BRCA2,BRIP1,BUB1B,CALD1,CAPRIN2,CASP8AP2,CCDC18,CCDC91,CCNB3,CCNE2,CCNT2,CD69,CDC42BPA,CDC42EP3,CDCA2,CDKN1B,CEBPZ,CENPF,CENPJ,CEP120,CEP57,C…	5.34E-06-1.16E-03	AHNAK,ALB,ASAH1,ATP5F1A,CA6,CAST,CD163,CD44,CD46,CD68,CES1,CFL1,CP,CYP2A6 (includes others),DES,DSP,EEF1D,FBP1,FTH1,GSTM1,HNRNPA2B1,HNRNPD,HPRT1,HRG,HSD11B1,HSP90B1,HSPA5,HSPB1,HSPD1,IGHM,IGKC,KRT17,KRT6C,LCP1,LGALS1,LMNA,NAAA,NME1,P4HB,PARK7,PDIA6,PLS3,PRDX1,PRDX3,RALA,RPS12,RPS7,RRBP1,S100A4,SELENBP1,SLC25A5,SOD1,SOD2,TCN1,TF,TFRC,VDAC1,VDAC2,VIM,ZFP37
Respiratory Disease	3.46E-32-1.23E-06	ADAMTS5,ADD3,AFAP1L2,AGGF1,AKAP6,AKAP9,ALMS1,ANKIB1,APAF1,APBA1,APC,ARAP2,ARFGEF1,ARHGAP5,ARHGAP6,ARID4B,ASB9,ASCC3,ASPM,ASXL2,ATAD2,ATAD5,ATG4C,ATM,ATP11C,ATP2B1,ATP8A1,ATR,ATRX,ATXN7,AZI2,BARD1,BAZ1B,BCHE,BCL6B,BCLAF1,BDP1,BICRAL,BIRC6,BNC2,BOD1L1,BPTF,BRAF,BRCA2,BRCC3,BRIP1,BRWD3,BUB1B,C2CD5,CAGE1,CALD1,CAMSAP2,CAPRIN2,CASP8AP2,CCAR1,CCDC141,CCDC171,CCDC18,CCDC88A,CCDC91,CCNB3,CCNE2,CCSER1,CD8…	5.34E-06-1.03E-03	ACAT1,AHNAK,ALB,ASAH1,ATP1A1,ATP5F1B,ATP5F1D,AZGP1,BPIFA2,CA6,CAST,CD163,CD44,CD68,CETN2,CNDP2,CRISP2,CYP2A6 (includes others),DBI,DSP,EEF1D,ERAP1,FABP5,FBP1,FTH1,GPNMB,GSTM1,HNRNPA1,HNRNPA2B1,HNRNPK,HRG,HSD11B1,HSP90B1,HSPA5,HSPD1,IMMT,KRT14,KRT6C,KRT7,LCP1,LGALS1,LMNA,MLF1,MSN,NME1,P4HB,PARK7,PGLS,PHB,PIP,PLS1,PLTP,PON3,PRDX1,PSMA8,RAB10,RALA,RRBP1,S100A4,S100P,SELENBP1,SERPING1,SIGLEC1,SOD1,SO…
Gene Expression	1.83E-22-5.44E-07	ACTR2,ADAMTS5,ADNP,AEBP2,AFAP1L2,AKAP5,APBA1,APC,APPL1,ARID4A,ARID4B,ASPM,ASXL2,ATAD2,ATM,ATRX,ATXN7,AZI2,BBS7,BCL6B,BCLAF1,BDP1,BPTF,BRAF,BRCA2,BRIP1,CAPRIN2,CBX3,CCNT2,CDKN1B,CEBPZ,CENPF,CENPJ,CENPK,CEP290,CFLAR,CHD1,CIR1,CKAP2,CLOCK,CMYA5,COPS2,CSNK1A1,CYP7A1,DEK,DEPDC1,DICER1,DISC1,DLG1,DMTF1,ECT2,EGFR,EGR3,EIF5B,ELF1,EPC1,FAS,FGF7,FMR1,FNIP1,FOXN3,FUBP3,FUT8,FXR1,GABPB2,GGNBP2,GTF2A1,HDAC9,H…	4.78E-06-3.5E-04	ALB,CD44,CFL1,CYP2A6 (includes others),FABP5,HNRNPA1,HNRNPC,HNRNPD,HNRNPK,HSD11B1,HSPB1,LGALS1,LMNA,MSN,NME1,PHB,PIP,PPIB,PRDX1,PSMA1,PSMA5,PSMA8,PSMC4,S100A4,SFPQ,SOD1,SOD2,TF,TXN,VIM
Renal and Urological Disease	2.5E-22-1.08E-12	ACAD11,ADAL,AEBP2,AGL,AKAP11,AKAP9,ALDH5A1,ALMS1,ANKRD12,ANKRD44,APAF1,APBA1,APC,ARAP2,ARHGAP5,ARIH1,ASPM,ASXL2,ATAD2,ATAD5,ATM,ATP11B,ATP13A3,ATP2B1,ATR,ATRX,BCLAF1,BDP1,BICRAL,BIRC3,BIRC6,BRAF,BRCA2,BUB1B,CALD1,CCAR1,CCDC15,CCDC18,CCDC186,CCDC82,CCDC88A,CCDC91,CCNE2,CDC42EP3,CDH6,CDK19,CDKN1B,CEBPZ,CENPE,CENPF,CEP152,CEP95,CFLAR,CHD1,CHD6,CHD9,CLIP1,CLSPN,CMYA5,CNTRL,COPS2,CPED1,CRYBG1,CWC22,CW…	3.4E-09-1.17E-03	ACAT1,AHNAK,ALAD,ALB,ARHGDIA,ATP1A1,ATP5PO,CA6,CD44,CD68,CP,CYP2A6 (includes others),DBI,DSP,EEF1D,FABP5,GPNMB,GSTA1,GSTM1,HADH,HNRNPA1,HNRNPA2B1,HNRNPK,HPRT1,HSP90B1,HSPA5,HSPB1,HSPD1,KRT4,KRT7,LCP1,LGALS1,LMNA,NME1,PARK7,PHB,PLS1,PRDX1,RALA,RRBP1,S100P,SELENBP1,SERPING1,SFPQ,SIGLEC1,SLC25A5,SOD1,SOD2,SQOR,TCN1,TF,TFRC,TPM3,TTR,UQCRC2,VDAC1,VIM,ZFP37
Immunological Disease	1.32E-21-1.09E-06	ACAD11,ADAL,ADAMTS5,ADD3,AFAP1L2,AGGF1,AGL,AIM2,AKAP11,AKAP5,AKAP6,AKAP9,ALDH5A1,ALMS1,AMOTL1,ANKIB1,ANP32E,APAF1,APBA1,APC,ARHGAP5,ARHGAP6,ARID4A,ARID4B,ARIH1,ASCC3,ASXL2,ATM,ATR,ATRX,ATXN7,BARD1,BAZ2B,BBS7,BBX,BCHE,BCLAF1,BDP1,BIRC3,BIRC6,BNC2,BOD1L1,BRAF,BRCA2,BRIP1,BUB1B,CALD1,CAPRIN2,CASP8AP2,CCDC18,CCDC91,CCNB3,CCNE2,CCNT2,CD69,CDC42BPA,CDC42EP3,CDCA2,CDKN1B,CEBPZ,CENPF,CENPJ,CEP120,CEP57,C…	3.21E-10-1.08E-03	ACAT1,AHNAK,AK2,ALB,ASAH1,ATP1A1,ATP5F1A,CA6,CAST,CD163,CD44,CD68,CES1,CFL1,CP,CYP2A6 (includes others),DES,DSP,EEF1D,FABP5,FBP1,FTH1,GPNMB,GSTM1,HNRNPA1,HNRNPA2B1,HNRNPD,HPRT1,HRG,HSD11B1,HSP90B1,HSPA5,HSPB1,HSPD1,IGHM,IGKC,KRT17,KRT6C,LCP1,LGALS1,LMNA,MLF1,MSN,NAAA,NME1,P4HB,PDIA6,PLBD1,PLS3,PRDX1,RAB10,RAB11B,RALA,RPS12,RRBP1,S100A4,S100P,SELENBP1,SERPING1,SLC25A5,SOD1,SOD2,TALDO1,TCN1,TF,TFRC…
Cell Cycle	5.22E-20-1.25E-06	ADD3,AFAP1L2,AKAP9,ALMS1,APAF1,APC,ARHGAP5,ATM,ATR,ATRX,AZI2,BARD1,BIRC6,BRAF,BRCA2,BRCC3,BUB1B,CAB39,CALD1,CASP8AP2,CBX3,CCNB3,CCNE2,CCNT2,CD2AP,CDCA2,CDK19,CDKN1B,CENPC,CENPE,CENPF,CENPH,CENPJ,CEP120,CEP152,CEP290,CEP295,CEP57,CKAP2,CLIP1,CLSPN,CNTRL,COPS2,CSNK1A1,CSNK1G1,CUL5,DBF4,DCK,DCLRE1A,DCLRE1B,DCLRE1C,DEK,DIAPH2,DIAPH3,DICER1,DLG1,DLGAP5,DMTF1,DTL,ECT2,EGFR,ERBIN,ERCC6L,ESCO1,ESCO2,FAM1…	4.78E-06-9.83E-04	ALB,CD44,CES1,CFL1,CNDP2,CYP2A6 (includes others),HNRNPC,IGHM,LGALS1,LMNA,NME1,PHB,PIP,PPIB,PRDX1,SFPQ,SOD1,SOD2,TF,TFRC,TXN
Organismal Survival	5.69E-19-3.23E-07	ADNP,AGGF1,AGL,AIM2,AKAP6,AKAP9,ALDH5A1,APAF1,APBA1,APC,ARHGAP5,ARID4A,ARID4B,ASPA,ATM,ATP2B1,ATR,BARD1,BBS7,BCHE,BCLAF1,BIRC3,BIRC6,BPTF,BRAF,BRCA2,BRIP1,BUB1B,C1GALT1,CACNB2,CCNE2,CD2AP,CDK19,CDKN1B,CENPE,CENPJ,CEP120,CERT1,CFLAR,CIP2A,CLEC12A,CLSPN,CSNK1A1,CUL4B,CWC27,CYP7A1,DBT,DCLRE1A,DCLRE1B,DCLRE1C,DIAPH3,DICER1,DLG1,DMTF1,DTL,ECT2,EGFR,EGR3,EHHADH,ERBIN,ERCC6L,ESCO2,F8,FABP7,FAIM,FANCM,FA…	1.44E-09-6.57E-05	ARHGDIA,ASAH1,ATP1A1,CANX,CAST,CD44,CD68,CETN2,CFL1,DBI,DES,DSP,FTH1,GPNMB,GSTA1,GSTM1,HNRNPA1,HNRNPC,HNRNPD,HNRNPK,HPRT1,HRG,HSP90B1,HSPA5,HSPB1,HSPE1,IGHM,KRT14,LCP1,LGALS1,LMNA,MSN,PAM,PHB,PHB2,PLS3,PLTP,PON3,PPIB,PRDX1,PSMC4,RAB10,RALA,S100A13,S100A4,SELENBP1,SERPING1,SOD1,SOD2,ST13,TF,TFRC,TPM3,TXN,VDAC1,VDAC3,VIM
DNA Replication, Recombination, and Repair	5.94E-19-9.99E-07	AKAP9,APAF1,APC,APLF,ASCC3,ATAD5,ATM,ATR,ATRX,BARD1,BAZ1B,BCLAF1,BOD1L1,BRCA2,BRCC3,BRIP1,BUB1B,CBX3,CCDC88A,CCNB3,CCNE2,CDCA2,CDKN1B,CENPC,CENPE,CENPF,CENPH,CENPJ,CEP120,CEP152,CEP295,CEP57,CLSPN,COPS2,CSNK1G1,CUL4B,DBF4,DCK,DCLRE1A,DCLRE1B,DCLRE1C,DEK,DICER1,DLGAP5,DTL,ECT2,EGFR,ERCC6L,ESCO1,ESCO2,FABP7,FAM111A,FAM168A,FANCM,FAS,FBXO5,FMR1,GEN1,GPSM2,HDAC9,HELLS,HIPK2,HLTF,HMGB1,HMGB2,HMMR,HROB…	5.61E-05-1.12E-03	ASAH1,ATP1A1,CAST,HNRNPA1,HNRNPC,HSPA5,HSPB1,HSPD1,NME1,PPIB,S100A4,SOD1,SOD2
Cellular Assembly and Organization	4.29E-18-9.99E-07	ACAP2,ACTR2,ADNP,AKAP11,AKAP5,AKAP9,ALMS1,APBA1,APC,ARFGEF1,ARHGAP5,ARHGAP6,ASPM,ATM,ATP2B1,ATR,ATRX,ATXN7,B4GALT6,BARD1,BCL6B,BRAF,BRCA2,BRCC3,BRWD3,CALD1,CAMSAP2,CAPRIN2,CBX3,CCDC66,CCDC88A,CCNB3,CD2AP,CDC42BPA,CDCA2,CDKN1B,CENPC,CENPE,CENPF,CENPH,CENPJ,CEP120,CEP152,CEP162,CEP290,CEP295,CEP57,CEP83,CERT1,CKAP2,CLIP1,CLSPN,CPLANE1,CSNK1A1,CUL4B,CYFIP2,DCLRE1A,DCLRE1B,DCLRE1C,DEK,DIAPH2,DIAPH3,D…	5.37E-10-1.44E-03	AHNAK,ALB,ARHGDIA,ATP1A1,ATP5F1A,ATP5F1B,ATP5F1D,ATP5MG,ATP5PD,ATP5PO,CANX,CAST,CD44,CD46,CETN2,CFL1,CRISP2,DES,DSP,GSTM1,HNRNPK,HPRT1,HRG,HSD11B1,HSPA5,HSPB1,IGHM,IMMT,KRT14,KRT17,KRT4,KRT6C,LCP1,LGALS1,LMNA,MSN,NME1,PAM,PARK7,PHB,PHB2,PLS1,PLS3,PLTP,PPIB,PRDX3,PSMC4,RAB10,RALA,RRBP1,S100A4,SFPQ,SIGLEC1,SLC25A5,SOD1,SOD2,TALDO1,TF,TPM3,TPM4,TTR,TXN,VDAC1,VIM
Cellular Function and Maintenance	2.37E-15-5.57E-07	ACAP2,ACTR2,ADNP,AKAP11,AKAP5,AKAP9,ALMS1,APBA1,APC,APLF,ARFGEF1,ARHGAP5,ARHGAP6,ASPM,ATM,ATP2B1,ATRX,ATXN7,B4GALT6,BCL6B,BRAF,BRCA2,BRCC3,BRIP1,BRWD3,CALD1,CAMSAP2,CAPRIN2,CCDC66,CCDC88A,CD2AP,CDC42BPA,CDKN1B,CENPE,CENPF,CENPJ,CEP120,CEP152,CEP162,CEP290,CEP295,CEP83,CERT1,CKAP2,CLIP1,CPLANE1,CSNK1A1,CUL4B,CYFIP2,DCLRE1B,DCLRE1C,DEK,DIAPH2,DIAPH3,DICER1,DISC1,DLG1,DLGAP5,DOCK11,ECT2,EGFR,EGR3,ER…	1.03E-08-1.44E-03	AHNAK,ALB,ARHGDIA,ASAH1,ATP1A1,ATP5F1B,CANX,CAST,CD163,CD44,CD46,CETN2,CFL1,CP,DES,DSP,EEF1D,ERAP1,FABP5,FTH1,GSTM1,HADH,HNRNPK,HPRT1,HRG,HSD11B1,HSP90B1,HSPA5,HSPB1,HSPD1,IGHM,IGKC,IMMT,KRT14,KRT17,KRT4,KRT6C,LCP1,LGALS1,MSN,NME1,PAM,PARK7,PHB,PHB2,PLS1,PLS3,PPIB,PRDX1,PRDX3,RAB10,RALA,RRBP1,S100A4,SFPQ,SIGLEC1,SOD1,SOD2,TF,TFRC,TPM3,TTR,VDAC1,VIM
Hereditary Disorder	4.21E-14-8.22E-07	ADD3,ADNP,AP4E1,APC,ARR3,ASCC3,ASPA,ASPM,ATM,ATP2B1,ATR,ATRX,ATXN7,BARD1,BBS7,BPTF,BRAF,BRCA2,BRIP1,BRWD3,CAB39,CCDC141,CCDC88A,CCNE2,CDKN1B,CENPE,CENPJ,CEP120,CEP152,CEP290,CERT1,CFLAR,CHD1,CHGB,CKAP2L,CPA5,CPLANE1,CUL4B,CYFIP2,CYP7A1,DCK,DICER1,DIS3,DMXL2,EGFR,FABP7,FANCB,FANCM,FAS,FBXO11,FMR1,FOXN3,GEN1,GPD2,GUCY1A1,HDAC9,HMBOX1,HMGB1,HMGB2,HMMR,IPMK,ITPR1,JAK2,KCNAB1,KCNH1,KDM3A,KDM5A,KIF14,K…	1.2E-10-1.24E-03	ACAT1,AHNAK,ALAD,ALB,ASAH1,ATP1A1,ATP5F1A,ATP5F1D,ATP5MG,ATP5PO,CA6,CANX,CAST,CD44,CD68,CES1,CETN2,CFL1,CP,DES,DSP,EEF1D,ERAP1,FTH1,GSTM1,HADH,HNRNPA1,HNRNPA2B1,HNRNPK,HPRT1,HSP90B1,HSPA5,HSPB1,HSPD1,LMNA,MLF1,NME1,PARK7,PLS3,PPIB,PRDX3,RAB11B,S100A4,S100P,SOD1,SOD2,TF,TPM3,TPM4,TTR,TXN
Cell Death and Survival	6.2E-13-1.01E-06	ADNP,AFAP1L2,AGGF1,AGPS,AIM2,AKAP5,ALMS1,AMOTL1,ANKRD13C,APAF1,APC,APLF,APPL1,ARR3,ASCC3,ATAD2,ATAD5,ATG14,ATM,ATP11C,ATP2B1,ATR,ATRX,ATXN7,AZI2,BARD1,BCHE,BCL6B,BCLAF1,BIRC3,BIRC6,BRAF,BRCA2,BRIP1,BUB1B,C1GALT1,CACNB2,CAPRIN2,CASP8AP2,CBX3,CCAR1,CCDC88A,CD2AP,CD69,CDC42BPA,CDC42EP3,CDCA2,CDH6,CDK19,CDKN1B,CENPE,CENPF,CENPJ,CERT1,CFLAR,CHGB,CIDEB,CKAP2,CLOCK,CLSPN,CSNK1A1,CUL4B,CUL5,CYFIP2,CYP7A1…	4.05E-12-1.36E-03	ACAT1,ALB,ARHGDIA,ASAH1,ATP1A1,ATP5F1A,ATP5PD,CANX,CAST,CD44,CD46,CES1,CFL1,CNDP2,DES,DSP,EEF1D,FTH1,GPNMB,GSTA1,GSTM1,HNRNPA1,HNRNPC,HNRNPK,HPRT1,HRG,HSP90B1,HSPA5,HSPB1,HSPD1,HSPE1,IGHM,IMMT,KRT14,KRT17,LGALS1,LMNA,MLF1,MSN,NME1,P4HB,PARK7,PHB,PHB2,PIP,PLS1,PLTP,PON3,PPIB,PRDX1,PRDX3,PSMA1,PSMA5,PSMC4,RALA,RPS12,RPS7,RRBP1,S100A4,S100P,SELENBP1,SFPQ,SLC25A5,SOD1,SOD2,ST13,TF,TFRC,TTR,TXN,VDAC1,…
Cardiovascular Disease	3.79E-12-3.31E-11	APC,ATM,ATR,BRAF,BRCA2,BRIP1,C1GALT1,CACNB2,CDKN1B,DICER1,EGFR,FANCB,FBXO11,IL7R,INPP4B,KMT2A,KMT2C,KRAS,KRIT1,MKI67,MSH2,MSH6,NHLRC2,NR3C1,P2RY12,PBRM1,PIK3CA,PIK3R1,PPP3CA,PRKDC,PTEN,PTGER4,PTGS2,RAD21,RASA1,SMC3,SP3,STAG1,STIL,TEK,TET2,TNF,TNFSF10,TOP2A,TOP2B,TRIM33,VEZF1,ZC3H13	1.92E-06-1.22E-03	ALB,ATP1A1,CA6,CAST,CD163,CD44,CD46,CP,DES,DSP,ERAP1,FTH1,GSTM1,HPRT1,HRG,HSPA5,HSPB1,HSPD1,HSPE1,LCP1,LMNA,PARK7,PHB,PLTP,PRDX1,PRDX3,RPS7,RRBP1,S100P,SERPING1,SOD1,SOD2,TF,TFRC,TTR,TXN,VDAC1,VDAC2,VIM
Developmental Disorder	6.33E-11-8.22E-07	ADNP,AGPS,ALDH5A1,AP4E1,APAF1,ASCC3,ASPM,ATM,ATR,ATRX,BBS7,BCL6B,BIRC6,BPTF,BRAF,BRCA2,BRWD3,CACNB2,CCNE2,CD2AP,CDC42BPA,CDH6,CDKN1B,CENPE,CENPJ,CEP120,CEP152,CERT1,CFLAR,CHD1,CKAP2L,CUL4B,CWC27,CYP7A1,DICER1,DMTF1,DTL,ECT2,EGFR,EHHADH,ESCO2,FAS,FBXO11,FBXO5,FMR1,FRS2,FUT8,GPD2,HIPK2,IPMK,ITPR1,ITPR2,ITSN1,KAT2B,KCNH1,KDM5A,KIF11,KIF14,KIF2A,KIF4A,KIF5B,KMT2A,KMT2C,KMT2E,KMT5A,KMT5B,KNL1,KRAS,LAR…	3.3E-05-1.16E-03	AHNAK,ALAD,ALB,ATP5F1A,ATP5F1D,CAST,CD44,CES1,CFL1,CP,DES,DSP,FTH1,HNRNPA1,HNRNPA2B1,KRT14,KRT17,LMNA,MLF1,PLS3,PPIB,PRDX3,S100A4,SOD1,SOD2,TF,TPM4,TTR,VIM
Ophthalmic Disease	7.11E-11-6.85E-07	AGGF1,APC,BRAF,BRCA2,CDKN1B,DICER1,EGFR,FANCM,KIF14,KMT2C,KRAS,KRIT1,MALT1,MKI67,MYBL1,NR3C1,PBRM1,PIK3R1,PTEN,SACS,SF3B1,SMARCA2,THOC2,TOP2A,TOP2B,WNK1	1.69E-04-1.36E-03	CD46,CP,HSPD1,KRT4,PLTP,SOD1,SOD2
Cell Morphology	1.14E-10-1.25E-06	ACAP2,ACTR2,AKAP5,AKAP9,ALMS1,APBA1,APC,APLF,ARFGEF1,ARHGAP5,ATM,ATRX,B4GALT6,BRAF,BRCA2,BRCC3,BRIP1,CALD1,CAMSAP2,CAPRIN2,CCDC66,CCDC88A,CD2AP,CDC42BPA,CDKN1B,CENPE,CENPF,CENPJ,CEP120,CEP162,CEP290,CEP83,CFLAR,CKAP2,CPLANE1,CUL4B,CYFIP2,DCLRE1A,DCLRE1C,DEK,DIAPH2,DIAPH3,DICER1,DISC1,DLG1,DOCK11,EGFR,EGR3,ERCC6L,EXOC5,FAM161A,FANCM,FAS,FBXO5,FER,FGD4,FGF7,FMR1,FUT8,GEN1,HAUS6,HELLS,HMBOX1,HMGB1,H…	1.03E-08-1.42E-03	AHNAK,ARHGDIA,ASAH1,CAST,CD44,CES1,CETN2,CFL1,CP,DBI,DSP,EEF1D,GPNMB,HNRNPA2B1,HNRNPK,HPRT1,HRG,HSP90B1,HSPB1,HSPD1,IGHM,IMMT,KRT14,KRT17,KRT4,KRT6C,KRT7,LCP1,LGALS1,LMNA,MSN,NME1,PARK7,PHB,PHB2,PLS1,PLS3,PON3,PPIB,PRDX1,PRDX3,PSMC4,RAB10,RALA,S100A4,SOD1,SOD2,TPM3,TTR,TXN,VDAC1,VIM
Connective Tissue Disorders	1.94E-10-6.85E-07	APAF1,APC,ASPM,ATM,ATR,BRAF,BRCA2,BRWD3,CDKN1B,CENPE,CENPJ,CEP152,CKAP2L,DICER1,EGFR,FANCM,KIF11,KIF14,KNL1,KRAS,MALT1,MCPH1,MRE11,NBN,NIN,NUP133,PCNT,PDS5B,PLK4,POLA1,PTEN,RBBP8,SF3B1,STIL,TOP2A,TOP2B,WDFY3	1.1E-09-1.16E-03	ACAT1,AK2,ALB,AZGP1,CAST,CD163,CD44,CD68,ERAP1,FABP5,FTH1,GSTM1,HNRNPA1,HNRNPA2B1,HNRNPC,HPRT1,HSD11B1,HSP90B1,HSPA5,HSPD1,HSPE1,IGHM,IGKC,LCP1,LGALS1,LMNA,PHB2,PPIB,PRDX1,PRDX3,RAB10,RALA,SELENBP1,SERPING1,SOD2,TALDO1,TF,TFRC,TXN,UQCRC2,VIM
Skeletal and Muscular Disorders	1.94E-10-6.85E-07	APAF1,APC,ASPM,ATM,ATR,BRAF,BRCA2,BRWD3,CDKN1B,CENPE,CENPJ,CEP152,CKAP2L,DICER1,EGFR,FANCM,KIF11,KIF14,KNL1,KRAS,MALT1,MCPH1,MRE11,NBN,NIN,NUP133,PCNT,PDS5B,PLK4,POLA1,PTEN,RBBP8,SF3B1,STIL,TOP2A,TOP2B,WDFY3	1.2E-10-1.24E-03	ACAT1,AHNAK,AK2,ALB,ASAH1,ATP1A1,ATP5MG,ATP5PO,AZGP1,CANX,CAST,CD163,CD44,CD68,CES1,CETN2,CFL1,CP,DES,DSP,EEF1D,ERAP1,FABP5,FTH1,GSTA1,GSTM1,HADH,HNRNPA1,HNRNPA2B1,HNRNPC,HPRT1,HSD11B1,HSP90B1,HSPA5,HSPB1,HSPD1,HSPE1,IGHM,IGKC,LCP1,LGALS1,LMNA,MLF1,NME1,PARK7,PHB,PHB2,PLS3,PPIB,PRDX1,PRDX3,RAB10,RALA,SELENBP1,SERPING1,SOD1,SOD2,TALDO1,TF,TFRC,TPM3,TPM4,TTR,TXN,UQCRC2,VDAC1,VDAC2,VIM
Post-Translational Modification	7.27E-10-2.68E-07	AFAP1L2,AKAP11,AKAP5,AKAP6,ARR3,ATG14,ATM,ATR,ATXN7,BARD1,BIRC3,BIRC6,BRAF,CAB39,CCDC88A,CDC42BPA,CDKN1B,CLSPN,COPS2,CSNK1A1,CSNK1G1,CSNK1G3,DICER1,EGFR,ELF1,FAS,FER,FGF7,FMR1,FNIP1,GRK7,HIPK2,IMPACT,JAK2,KRAS,LATS1,LATS2,MAP3K2,MAP3K7,MAP3K8,MORC3,NEK1,NEK2,NRP1,PBK,PEAK1,PHIP,PIK3CA,PIK3CB,PIK3R1,PKN2,PLK4,PRKDC,PTEN,PTGER4,PTPN11,PTPRC,RASA1,RICTOR,ROCK1,RPS6KA5,RSRC1,SLK,SNRK,SRPK1,SRPK2,STK3…	7.87E-07-5.52E-04	ALB,CANX,CP,FTH1,HADH,HSPA5,HSPB1,HSPD1,HSPE1,PARK7,PDIA6,ST13,TXN
Cellular Development	3.48E-09-8.56E-07	APC,APPL1,ATAD5,ATM,BCL6B,BCLAF1,BIRC3,BRAF,CD2AP,CD69,CD83,CDKN1B,CFLAR,CSNK1A1,DCK,DCLRE1C,DICER1,DLG1,DMTF1,DUSP10,EGFR,EGR3,ELF1,FAS,GABPB2,GAPT,HIPK2,HMGB1,IKZF2,IKZF5,IL1A,IL6ST,IL7R,IPMK,ITCH,ITPR1,ITPR2,JAK2,KMT2A,KRAS,MALT1,MAP3K2,MAP3K8,MEF2C,MSH2,MTBP,MYBL1,NBN,NFAT5,NKAP,NR3C1,PDCD4,PIK3AP1,PIK3CA,PIK3CB,PIK3R1,PLCL2,PLD1,PLEKHA2,PMAIP1,PPP3CA,PTEN,PTGER4,PTGS2,PTPN11,PTPRC,PUM2,RBL2,…	2.67E-08-5.69E-04	ACAT1,AHNAK,ALB,ARHGDIA,ASAH1,CD163,CD44,CD46,CNDP2,CYP2A6 (includes others),ERAP1,FABP5,FTH1,GPNMB,GSTM1,HNRNPA1,HNRNPA2B1,HNRNPK,HSD11B1,HSP90B1,HSPA5,HSPB1,HSPD1,IGHM,IGKC,IMMT,KRT14,KRT17,LCP1,LGALS1,LMNA,MSN,NME1,PHB,PLS1,PSMA5,PSMC4,RALA,S100A4,S100P,SFPQ,SIGLEC1,SOD1,SOD2,ST13,TALDO1,TF,TFRC,TTR,TXN,VDAC1,VDAC3,VIM
Cellular Growth and Proliferation	3.48E-09-8.56E-07	APC,APPL1,ATAD5,ATM,BCL6B,BCLAF1,BIRC3,BRAF,CD2AP,CD69,CD83,CDKN1B,CFLAR,CSNK1A1,DCK,DCLRE1C,DICER1,DLG1,DMTF1,DUSP10,EGFR,EGR3,ELF1,FAS,GABPB2,GAPT,HIPK2,HMGB1,IKZF2,IKZF5,IL1A,IL6ST,IL7R,IPMK,ITCH,ITPR1,ITPR2,JAK2,KMT2A,KRAS,MALT1,MAP3K2,MAP3K8,MEF2C,MSH2,MTBP,MYBL1,NBN,NFAT5,NKAP,NR3C1,PDCD4,PIK3AP1,PIK3CA,PIK3CB,PIK3R1,PLCL2,PLD1,PLEKHA2,PMAIP1,PPP3CA,PTEN,PTGER4,PTGS2,PTPN11,PTPRC,PUM2,RBL2,…	2.67E-08-5.69E-04	ACAT1,AHNAK,ALB,ARHGDIA,ASAH1,CD163,CD44,CD46,CNDP2,CYP2A6 (includes others),ERAP1,FABP5,FTH1,GPNMB,GSTM1,HNRNPA1,HNRNPA2B1,HNRNPK,HPRT1,HSD11B1,HSP90B1,HSPA5,HSPB1,HSPD1,IGHM,IGKC,IMMT,KRT14,KRT17,LCP1,LGALS1,LMNA,MSN,NME1,PHB,PLS1,PSMA5,PSMC4,RALA,S100A4,S100P,SFPQ,SIGLEC1,SOD1,SOD2,ST13,TALDO1,TF,TFRC,TTR,TXN,VDAC1,VDAC3,VIM
RNA Post-Transcriptional Modification	7.65E-09-2.43E-07	BARD1,CCAR1,CPSF2,CWC22,CWC27,DDX46,DICER1,DIS3,FMR1,HNRNPA3,HNRNPR,IWS1,MBNL1,MBNL2,MPHOSPH10,MTREX,NOL8,NSRP1,PAPOLA,PNN,PPIG,PRPF40A,PRPF4B,PTBP3,QKI,RBM25,REST,RNMT,RSRC1,SCAF8,SETX,SF3B1,SLU7,SREK1,SRPK1,SRPK2,SSB,SYNCRIP,TENT4B,THRAP3,U2SURP,UPF3B,WBP4,WDHD1,WDR33,YTHDC1,ZCRB1	2.15E-05-1.26E-03	AK2,HNRNPA1,HNRNPC,HNRNPD,HPRT1,HSPB1,NME1,PSMA1,PSMA5,PSMA8,PSMC4,VIM
Embryonic Development	5.05E-08-7.42E-07	ADNP,AMOTL1,APAF1,APC,ATM,BIRC3,BIRC6,BPTF,BRAF,BRCA2,CCNE2,CDKN1B,CENPF,CENPJ,CFLAR,CUL4B,DCLRE1B,DIAPH3,DICER1,DTL,ECT2,EGFR,ERCC6L,ESCO2,FAS,FBXO5,FGF7,FRS2,GOPC,HIPK2,IL6ST,IPMK,ITCH,ITPR1,ITSN1,KIF5B,KMT5A,KRAS,LATS2,MAP3K7,MAP3K8,MCM10,MSH2,MTF1,NBN,NFE2L2,NLRC4,NRP1,PIAS2,PIK3CA,PIK3CB,PIK3R1,PKN2,PLD1,PLK4,PMAIP1,PNN,POLK,POU2F1,PPP3CA,PSIP1,PTEN,PTGS2,PTPN11,RAD18,RAD21,RAD50,RASA1,RBBP8…	1.69E-04-1.36E-03	ARHGDIA,ASAH1,CD44,CD46,CP,DBI,DSP,FABP5,HNRNPA1,HSPA5,HSPB1,HSPD1,KRT14,KRT17,KRT4,KRT6C,KRT7,NME1,P4HB,PARK7,PLTP,SOD1,SOD2,TALDO1,TFRC,VDAC1
Cellular Movement	5.2E-08-2.33E-07	AKAP9,APC,BIRC6,BRCA2,CD2AP,CENPJ,CKAP2,DIAPH2,DIAPH3,ECT2,HIPK2,HMMR,KIF14,KIF20A,KIF20B,KIF4A,KMT5A,LATS2,NEK2,PKN2,PRPF40A,PTPN11,SEPTIN7,SPART,SVIL,TERF1,TOP2A	5.3E-10-1.36E-03	ACAT1,AHNAK,ALB,ARHGDIA,ATP5F1A,ATP5F1B,AZGP1,CAST,CD44,CES1,CFL1,CNDP2,COX4I1,DSP,ERAP1,FABP5,FTH1,GPNMB,HNRNPA2B1,HNRNPK,HRG,HSP90B1,HSPA5,HSPB1,HSPD1,IGHM,IGKC,KRT14,KRT17,LCP1,LGALS1,LMNA,MSN,NAAA,NME1,P4HB,PARK7,PHB,PHB2,PLS1,PLTP,PPIB,PRDX1,RALA,RRBP1,S100A4,S100P,SELENBP1,SERPING1,SOD1,SOD2,ST13,TPM3,TTR,TXN,VDAC1,VDAC3,VIM
Organismal Development	9.39E-08-7.65E-07	ALMS1,APC,ARHGAP5,ARID4A,ARID4B,ASPM,ATM,ATRX,BIRC6,BPTF,BRAF,BRCA2,BRIP1,C1GALT1,CCNE2,CDKN1B,CEP57,CIP2A,CLIP1,CLOCK,CUL4B,DCLRE1B,DIAPH2,DIAPH3,DICER1,DLG1,EGFR,ERCC6L,FABP7,FGF7,FMR1,FNDC3A,FRS2,GGNBP2,GOPC,GREB1L,HELLS,HERC4,HMGB2,HROB,IL6ST,IPMK,ITPR1,JAK2,KDM3A,KIF18A,KIF5B,KLF6,KRAS,LATS1,LATS2,LRGUK,M1AP,MCM9,MSH2,MYBL1,NBN,NEK1,NFE2L2,NIPBL,NR3C1,PBRM1,PIK3CA,PIK3CB,PLK4,POU2F1,PROKR2,P…	4.75E-06-1.36E-03	ALB,ARHGDIA,ASAH1,ATP5F1A,AZGP1,CAST,CD44,CD46,CES1,CFL1,CP,DBI,DES,DSP,EEF1D,ERAP1,FABP5,GSTM1,HADH,HPRT1,HRG,HSD11B1,HSP90B1,HSPA5,HSPD1,IGHM,IGKC,KRT14,KRT17,KRT4,KRT6C,KRT7,LCP1,LGALS1,LMNA,MSN,NAAA,NME1,PARK7,PHB2,PIP,PLS1,PLS3,PLTP,PRDX1,PSMC4,RAB10,S100A4,SELENBP1,SLC25A5,SOD1,SOD2,TALDO1,TF,TFRC,TTR,TXN,VDAC1,VDAC2,VIM
Tissue Morphology	9.39E-08-5.11E-07	ADD3,APAF1,ARID4A,ARID4B,ATM,ATP11C,BPTF,BRAF,BRCA2,CCNE2,CD69,CD83,CDKN1B,CUL4B,DCK,DCLRE1B,DCLRE1C,DIAPH3,DICER1,DMTF1,EGFR,EGR3,ERCC6L,FAS,FGF7,FNIP1,FRS2,GOPC,GPSM2,HELLS,IL1A,IL6ST,IL7R,IPMK,ITPR1,ITPR2,JAK2,KIF5B,KMT2A,KMT2E,KRAS,LATS2,MAP3K8,NBN,NFE2L2,NR3C1,PIK3AP1,PIK3CA,PIK3R1,PLK4,POU2F1,PPP4R3B,PRKDC,PTEN,PTPN11,PTPRC,QKI,RAD50,RASA1,RBL2,RCAN1,REV3L,RICTOR,STAM2,SUZ12,TCF12,TET2,TFRC…	8.42E-06-1.34E-03	ACAT1,AHNAK,ARHGDIA,CANX,CAST,CD44,CD46,CES1,CETN2,CFL1,CP,DES,DSP,EEF1D,FABP5,FTH1,GPNMB,HNRNPA2B1,HSD11B1,HSP90B1,HSPA5,HSPB1,HSPD1,IGHM,IGKC,KRT14,KRT4,LGALS1,LMNA,MLF1,MSN,PAM,PARK7,PHB2,PLS1,PLTP,PON3,PRDX1,PRDX3,PSMC4,RALA,S100A4,SERPING1,SIGLEC1,SOD1,SOD2,TF,TFRC,TPM3,TTR,TXN,VDAC3,VIM
Protein Synthesis	1.14E-07-2.68E-07	ATM,ATR,CAB39,CDC42BPA,CLSPN,CSNK1A1,CSNK1G1,CSNK1G3,GALNT1,HIPK2,MORC3,PBK,PRKDC,RICTOR,ROCK1,SRPK2,STK39,TBK1,TNF,TTK,UHMK1	1.78E-15-4.46E-04	ALB,ARHGDIA,AZGP1,CANX,CAST,CD44,CD46,CES1,CFL1,CNDP2,CP,DDOST,EEF1D,ERAP1,FABP5,FBP1,FTH1,GSTA1,GSTM1,HADH,HNRNPD,HNRNPK,HSD11B1,HSP90B1,HSPA5,HSPB1,HSPD1,IGHM,KRT17,LGALS1,LMNA,P4HB,PAM,PARK7,PDIA6,PHB,PHB2,PIP,PLTP,PON3,PPIB,PRDX3,PSMC4,RPS12,RPS7,RRBP1,S100A4,SIGLEC1,SOD1,SOD2,TF,TTR,TXN,VIM
Hematological System Development and Function	1.33E-07-8.56E-07	APPL1,ATAD5,ATM,BCL6B,BCLAF1,BIRC3,BRAF,CD2AP,CD69,CD83,CDKN1B,CFLAR,CSNK1A1,DCK,DCLRE1C,DICER1,DLG1,DMTF1,DUSP10,EGR3,ELF1,FAS,GABPB2,GAPT,HMGB1,IKZF2,IKZF5,IL1A,IL6ST,IL7R,IPMK,ITCH,ITPR1,ITPR2,JAK2,KRAS,MALT1,MAP3K2,MAP3K8,MEF2C,MSH2,MTBP,MYBL1,NBN,NFAT5,NR3C1,PDCD4,PIK3AP1,PIK3CA,PIK3CB,PIK3R1,PLCL2,PLD1,PLEKHA2,PMAIP1,PPP3CA,PTEN,PTGER4,PTGS2,PTPN11,PTPRC,RBL2,RC3H1,RC3H2,RCAN1,RICTOR,RIPK2,…	4.28E-06-1.36E-03	ACAT1,AHNAK,ALB,ARHGDIA,CAST,CD163,CD44,CD46,CES1,DDOST,EEF1D,ERAP1,FABP5,GPNMB,HNRNPA2B1,HPRT1,HRG,HSD11B1,HSP90B1,HSPA5,HSPB1,HSPD1,IGHM,IGKC,LCP1,LGALS1,MLF1,MSN,NAAA,P4HB,PARK7,PHB,PLTP,PPIB,PRDX1,RAB10,S100A4,SERPING1,SIGLEC1,SOD1,TALDO1,TFRC,TPM3,TXN,VIM
Lymphoid Tissue Structure and Development	1.33E-07-8.56E-07	APPL1,ATAD5,ATM,BCL6B,BCLAF1,BIRC3,BRAF,CD2AP,CD69,CD83,CDKN1B,CFLAR,CSNK1A1,DCK,DCLRE1C,DICER1,DLG1,DMTF1,DUSP10,EGR3,ELF1,FAS,GABPB2,GAPT,HMGB1,IKZF2,IKZF5,IL1A,IL6ST,IL7R,IPMK,ITCH,ITPR1,ITPR2,JAK2,KMT2A,KRAS,MALT1,MAP3K2,MAP3K8,MEF2C,MSH2,MTBP,MYBL1,NBN,NFAT5,NR3C1,PDCD4,PIK3AP1,PIK3CA,PIK3CB,PIK3R1,PLCL2,PLD1,PLEKHA2,PMAIP1,PPP3CA,PTEN,PTGER4,PTGS2,PTPN11,PTPRC,RBL2,RC3H1,RC3H2,RCAN1,RICTOR,…	4.28E-06-9.34E-04	AHNAK,ALB,ARHGDIA,CD44,CD46,ERAP1,GPNMB,HNRNPA2B1,HPRT1,HSP90B1,HSPA5,HSPD1,IGHM,IGKC,LCP1,LGALS1,MSN,PRDX1,SIGLEC1,SOD1,TALDO1,TFRC,TXN,VIM
Cell Signaling	2.68E-07-3.02E-07	ATM,ATR,CAB39,CLSPN,CSNK1A1,CSNK1G1,CSNK1G3,HIPK2,MORC3,NEK2,PBK,PRKDC,RICTOR,ROCK1,SRPK2,STK39,TBK1,TTK,UHMK1	3.66E-04-3.73E-04	ALB,CAST,CD46,HSP90B1,HSPA5,HSPD1,IGHM,IGKC,IMMT,LGALS1,LMNA,PARK7,PPIB,PRDX1,S100A4,SOD1,SOD2,TTR,VDAC1
Infectious Diseases	2.95E-07-2.95E-07	ACAP2,ACTR2,ADAL,ADAMTS5,AEBP2,ASCC3,ASXL2,ATM,ATR,ATRX,BCLAF1,BIRC3,C1GALT1,CACNB2,CALD1,CCAR1,CCNB3,CCSER2,CD2AP,CD69,CDC42BPA,CDC42EP3,CDK15,CDKN1B,CERT1,CFLAR,CHD1,CIR1,CLIP1,CLOCK,CNST,CUL5,DBT,DCP2,DDX10,DEK,DENND1B,DICER1,DLG1,DMXL1,EEA1,EGFR,ELF1,F8,FAM111A,FAS,FGF7,FMR1,FRS2,FXR1,GABPB2,GOPC,GPD2,GTF2A1,HMGB1,HNRNPR,HTATSF1,IKZF2,IL1A,IL7R,ITCH,ITPR1,ITSN2,JAK2,KBTBD7,KCNJ2,KDM7A,KIF11,K…	1.02E-06-1.16E-03	AHNAK,ALB,ATP1A1,ATP5F1B,CD44,CD46,CES1,DDOST,HNRNPA1,HNRNPC,HNRNPK,HRG,HSP90B1,HSPA5,HSPD1,IGHM,KRT14,LGALS1,LMNA,PDIA6,PLBD1,PPIB,PRDX1,PSMA1,PSMA5,PSMC4,RAB11B,S100A4,S100P,SFPQ,SIGLEC1,ST13,TALDO1,TCN1,TFRC,TPM3,TXN
Metabolic Disease	4.27E-07-4.27E-07	ATM,BRAF,BRCA2,BRIP1,DCK,DCLRE1C,FANCB,FANCM,FBXO11,IL7R,MSH2,MSH6,NBN,PMS1,POLA1,POLH,PRKDC,PTPRC,WRN	4.1E-14-1.16E-03	ACAT1,ALAD,ALB,ATP1A1,ATP5F1A,ATP5F1D,AZGP1,CA6,CANX,CAST,CD44,CD68,CES1,CFL1,CP,FBP1,FTH1,GPNMB,GSTA1,HADH,HNRNPA1,HNRNPA2B1,HNRNPC,HPRT1,HRG,HSD11B1,HSPA5,HSPB1,HSPD1,IGHM,IGKC,IMMT,LCP1,LGALS1,LMNA,PAM,PHB,PHB2,PLBD1,PLTP,PPIB,PRDX1,PRDX3,PSMA1,RPS7,S100A4,SELENBP1,SERPING1,SOD1,SOD2,TF,TFRC,TPM4,TTR,TXN,VDAC1,VDAC3,VIM
Cellular Compromise	5.84E-07-9.98E-07	ATM,BRCA2,BRIP1,CD2AP,DCLRE1C,DCSTAMP,DIAPH3,ECT2,EPC1,GEN1,KIF14,LATS2,MCM9,MCPH1,MRE11,MSH2,NBN,NEK2,PCNT,PLK4,POLH,RECQL,REV3L,SEPTIN7,TERF1,USP1,WRN	5.78E-08-1.44E-03	ALAD,ALB,ASAH1,CAST,CD44,CD46,CD68,DDOST,DSP,FABP5,FTH1,GSTA1,HNRNPA1,HPRT1,HRG,HSD11B1,HSP90B1,HSPA5,KRT14,PLTP,PRDX3,PSMA5,PSMC4,RAB10,RALA,S100P,SERPING1,SOD1,SOD2,TCN1,TF,TTR,TXN
Connective Tissue Development and Function	6.32E-07-1.01E-06	APAF1,APPL1,ATM,ATR,BRCA2,EGFR,FAS,FER,HIPK2,HMGB1,MSH2,MSH6,NBN,NFE2L2,PDCD4,PIK3CB,POLH,POLK,POU2F1,PRKDC,PTEN,PTPN11,RAD18,RIF1,SETX,SIN3A,SPRY1,TNF,TOP2B,WRN	1.64E-05-4.42E-04	AHNAK,ALB,CD163,CD44,CES1,FABP5,FTH1,GPNMB,HNRNPA2B1,HSD11B1,HSPA5,HSPB1,IGHM,KRT17,LGALS1,LMNA,PAM,PON3,PRDX1,PRDX3,SOD1,SOD2,TALDO1,TF,TFRC,TPM3,TXN,VIM
Reproductive System Development and Function	7.65E-07-7.65E-07	ALMS1,APC,ARHGAP5,ARID4A,ARID4B,ASPM,ATM,ATRX,BIRC6,BPTF,BRAF,BRCA2,BRIP1,C1GALT1,CCNE2,CDKN1B,CEP57,CIP2A,CLIP1,CLOCK,DIAPH2,DICER1,DLG1,EGFR,FABP7,FGF7,FMR1,FNDC3A,GGNBP2,GREB1L,HELLS,HERC4,HMGB2,HROB,JAK2,KDM3A,KIF18A,KLF6,LATS1,LRGUK,M1AP,MCM9,MSH2,MYBL1,NBN,NEK1,NIPBL,NR3C1,PBRM1,PIK3CB,PROKR2,PTEN,PTGS2,PTPN11,QKI,RAD18,RAPGEF6,SETX,SP3,SS18,STYX,SYCP3,TMF1,TNF,UBE3A,UBR2,USP9X,WRN,YTHDC1,Z…	5.69E-04-7.64E-04	ALB,ARHGDIA,CD44,CD46,HSD11B1,LMNA,PARK7,PHB2,PIP,PLTP,PRDX3,SOD1,TALDO1,TF,VDAC1,VDAC3
				#N/A
				#N/A
				#N/A
				#N/A
				#N/A
				#N/A
				#N/A
				#N/A
				#N/A
				#N/A
				#N/A
				#N/A
				#N/A
				#N/A
				#N/A
				#N/A
				#N/A
				#N/A
				#N/A
				#N/A
				#N/A
				#N/A
				#N/A
				#N/A
				#N/A
				#N/A
				#N/A
				#N/A
				#N/A
				#N/A
				#N/A

## Sheet: Disease and Bio RNAseq only
2 elements included exclusively in "RNAseq_DOWN":
Category	p-value	Molecules
Cellular Response to Therapeutics	3.1E-09-3.1E-09	ATM,BRAF,BRCA2,CCAR1,CUL5,CWC27,DCLRE1C,EGFR,HELLS,HIPK2,IL6ST,IL7R,KMT2A,KMT5B,KRAS,MBNL1,MCM9,MCPH1,MEF2C,MITF,MPHOSPH10,MSH2,MTF1,NBN,NFE2L2,PLD1,POLH,POLK,POLQ,PRKDC,RAD50,RO60,SEC62,SREK1,TNF,TNFSF10,USP32,WRN
Humoral Immune Response	8.56E-07-8.56E-07	ATAD5,ATM,CDKN1B,DCLRE1C,DICER1,EGR3,FAS,GABPB2,GAPT,IKZF2,IL7R,IPMK,ITCH,ITPR1,ITPR2,KRAS,MALT1,MAP3K8,MEF2C,MTBP,MYBL1,PIK3AP1,PIK3CA,PIK3CB,PIK3R1,PLCL2,PLEKHA2,PTEN,PTGER4,PTPN11,PTPRC,RBL2,RC3H1,SMURF2,TFRC,TNF

## Sheet: Disease and Bio in Proteomics 
31 elements included exclusively in "Proteomics_DOWN":
Category	p-value	Molecules
Inflammatory Response	3.3E-14-1.44E-03	AHNAK,AK2,ALAD,ALB,ARHGDIA,ASAH1,ATP1A1,AZGP1,CA6,CAST,CD163,CD44,CD46,CD68,CES1,CFL1,DDOST,DSP,ERAP1,FABP5,FTH1,GPNMB,GSTM1,HNRNPA1,HPRT1,HRG,HSD11B1,HSP90B1,HSPA5,HSPB1,HSPD1,IGHM,IGKC,KRT14,KRT17,LCP1,LGALS1,MSN,NAAA,P4HB,PARK7,PGLS,PHB,PHB2,PIP,PLS1,PLTP,PON3,PRDX1,PSMA5,RAB10,RAB11B,RALA,RPS12,S100A4,S100P,SELENBP1,SERPING1,SIGLEC1,SOD1,SOD2,TALDO1,TCN1,TF,TFRC,TPM3,TTR,TXN,UQCRC2,VDAC2,VIM
Psychological Disorders	3.67E-14-7.03E-04	ACAT1,AK2,ALB,ATP1A1,ATP5F1A,ATP5MG,ATP5PO,CA6,CANX,CD44,CD46,CD68,CETN2,CFL1,CP,DBI,FTH1,GOT1,GPNMB,HADH,HNRNPA1,HNRNPA2B1,HPRT1,HRG,HSD11B1,HSPA5,HSPB1,HSPD1,IGHM,IGKC,KRT17,LGALS1,MLF1,NME1,PARK7,PLTP,PRDX1,S100A13,S100A4,SELENBP1,SFPQ,SOD1,SOD2,TF,TFRC,TPM3,TTR,TXN,UQCRC2,VDAC1,VDAC3,VIM
Nucleic Acid Metabolism	2.22E-13-1.12E-03	ACAT1,AK2,ATP1A1,ATP5F1A,ATP5F1B,ATP5F1D,ATP5MG,ATP5PD,ATP5PO,CES1,CYP2A6 (includes others),DBI,FBP1,HPRT1,HSD11B1,HSPA5,HSPD1,HSPE1,NME1,PARK7,PGLS,SLC25A5,SOD1,SOD2,TALDO1,TF,VDAC1
Small Molecule Biochemistry	2.22E-13-1.16E-03	ACAT1,AK2,ALB,ARHGDIA,ASAH1,ATP1A1,ATP5F1A,ATP5F1B,ATP5F1D,ATP5MG,ATP5PD,ATP5PO,AZGP1,CANX,CD44,CD46,CES1,CFL1,CP,CYP2A6 (includes others),DBI,FABP5,FBP1,FTH1,GOT1,GSTA1,GSTM1,HADH,HPRT1,HSD11B1,HSP90B1,HSPA5,HSPD1,HSPE1,IGHM,IMMT,LGALS1,LMNA,MSN,NAAA,NME1,PAM,PARK7,PHB,PLTP,PON3,PRDX1,PRDX3,RALA,SLC25A5,SOD1,SOD2,TALDO1,TF,TFRC,TTR,TXN,VDAC1,VDAC2,VIM
Energy Production	1.79E-12-2.3E-04	AK2,ALB,ATP1A1,ATP5F1A,ATP5F1B,ATP5F1D,ATP5MG,ATP5PD,ATP5PO,CP,FBP1,HADH,HSPA5,HSPD1,HSPE1,PARK7,SLC25A5,SOD1,SOD2,VDAC1
Free Radical Scavenging	1.65E-11-1.44E-03	ALB,ARHGDIA,CANX,CD44,CP,CYP2A6 (includes others),DBI,FBP1,FTH1,GSTA1,HNRNPK,HSPB1,IMMT,PARK7,PHB,PON3,PRDX1,PRDX3,SOD1,SOD2,TF,TFRC,TTR,TXN,UQCRC2,VDAC1,VDAC3
Molecular Transport	2.87E-10-1.44E-03	ACAT1,ALB,ARHGDIA,ASAH1,ATP1A1,ATP5F1B,ATP5F1D,ATP5MG,AZGP1,CA6,CANX,CAST,CD44,CES1,CFL1,CP,DBI,FABP5,FBP1,FTH1,GSTA1,HADH,HNRNPA2B1,HNRNPD,HSD11B1,HSPA5,IGHM,IGKC,LGALS1,LMNA,MSN,NAAA,P4HB,PAM,PARK7,PHB,PHB2,PLTP,PON3,PPIB,PRDX1,PRDX3,RAB10,RAB11B,RRBP1,S100A13,S100A4,SOD1,SOD2,TALDO1,TCN1,TF,TFRC,TTR,TXN,VDAC1,VDAC2,VDAC3
Inflammatory Disease	8.45E-10-1.44E-03	ACAT1,AHNAK,AK2,ALAD,ALB,ARHGDIA,ATP1A1,AZGP1,CA6,CAST,CD163,CD44,CD68,CES1,CFL1,DSP,ERAP1,FABP5,FTH1,GPNMB,GSTM1,HNRNPA1,HPRT1,HSD11B1,HSP90B1,HSPA5,HSPD1,HSPE1,IGHM,IGKC,KRT14,KRT17,LCP1,LGALS1,MSN,NAAA,P4HB,PARK7,PGLS,PHB,PHB2,PIP,PLS1,PRDX1,RAB10,RAB11B,RALA,RPS12,S100A4,S100P,SELENBP1,SERPING1,SOD1,SOD2,TALDO1,TF,TFRC,TPM3,TXN,UQCRC2,VDAC2,VIM
Protein Degradation	3.64E-09-5.52E-04	AZGP1,CANX,CAST,CD46,CFL1,CNDP2,DDOST,ERAP1,FTH1,HSP90B1,HSPA5,HSPD1,LMNA,PARK7,PHB,PHB2,PIP,PPIB,PSMC4,RPS7,S100A4,SOD1,SOD2,TF,TXN
Cell-To-Cell Signaling and Interaction	1.96E-07-1.44E-03	AHNAK,ALB,ARHGDIA,ATP1A1,CAST,CD163,CD44,CD46,CES1,CFL1,CP,CRISP2,DDOST,DES,DSP,ERAP1,GPNMB,HNRNPA1,HNRNPA2B1,HNRNPD,HPRT1,HRG,HSD11B1,HSP90B1,HSPA5,HSPD1,IGHM,LCP1,LGALS1,MSN,NME1,P4HB,PARK7,PHB,PLTP,PPIB,PRDX1,RAB10,RALA,SERPING1,SIGLEC1,SOD1,TALDO1,TF,TFRC,TTR,TXN,VDAC1,VIM
Protein Folding	7.87E-07-7.87E-07	CANX,HSPA5,HSPB1,HSPD1,HSPE1,PDIA6,ST13,TXN
Lipid Metabolism	1.26E-06-1.16E-03	ACAT1,ALB,ARHGDIA,ASAH1,ATP1A1,AZGP1,CANX,CES1,CFL1,CP,CYP2A6 (includes others),DBI,FABP5,GOT1,GSTA1,GSTM1,HADH,HSD11B1,HSPA5,IGHM,LGALS1,LMNA,MSN,NAAA,PAM,PARK7,PHB,PLTP,PON3,PRDX3,RALA,SOD1,SOD2,TTR,TXN,VDAC1,VDAC2,VIM
Tissue Development	1.37E-06-1.36E-03	ALB,ASAH1,CD163,CD44,CD46,CFL1,CP,DBI,DES,DSP,FABP5,FTH1,HNRNPA2B1,HSD11B1,HSPA5,HSPB1,HSPD1,KRT14,KRT17,KRT4,KRT6C,KRT7,LGALS1,LMNA,NME1,PLTP,SOD1,SOD2,TALDO1,TF,TFRC,TPM3,TPM4,TTR,TXN,VIM
Drug Metabolism	2.73E-06-3.26E-04	ALB,CD44,CYP2A6 (includes others),FTH1,GSTA1,GSTM1,HSPA5,PON3,SOD1,SOD2,TALDO1,TTR,TXN
Nutritional Disease	6.44E-06-1.16E-03	AHNAK,ALB,ASAH1,AZGP1,CA6,CD163,CD44,CD68,CETN2,CP,FABP5,FTH1,HNRNPA1,HNRNPA2B1,HNRNPC,HPRT1,HSD11B1,HSP90B1,HSPA5,LMNA,PARK7,PHB,PON3,S100A4,SOD1,TXN
Nervous System Development and Function	7.22E-06-1.36E-03	CANX,CAST,CD44,CD46,CETN2,CFL1,CP,HNRNPA2B1,HSD11B1,HSPA5,HSPD1,KRT4,LGALS1,LMNA,MSN,PARK7,PHB2,PLS1,PLTP,PSMC4,S100A4,SELENBP1,SOD1,SOD2,TPM3,TTR,VIM
Vitamin and Mineral Metabolism	1.18E-05-1.11E-03	ACAT1,ASAH1,ATP1A1,CAST,CES1,CYP2A6 (includes others),DBI,GSTA1,HSD11B1,HSPA5,IGHM,IGKC,LGALS1,LMNA,NAAA,PHB,PLTP,PON3,PPIB,S100A4,SOD1,TTR,VDAC1,VIM
Immune Cell Trafficking	1.93E-05-1.36E-03	AHNAK,ALB,CAST,CD163,CD44,CD46,CES1,DDOST,ERAP1,FABP5,GPNMB,HPRT1,HRG,HSD11B1,HSP90B1,HSPA5,HSPB1,HSPD1,IGHM,IGKC,LCP1,LGALS1,MSN,NAAA,PLTP,PPIB,PRDX1,RAB10,S100A4,SERPING1,SIGLEC1,SOD1,SOD2,TXN
RNA Damage and Repair	2.15E-05-3.59E-04	HNRNPA1,HNRNPA2B1,HNRNPC,HNRNPD,HNRNPK,HSPB1,PSMA1,PSMA5,PSMA8,PSMC4,VIM
Amino Acid Metabolism	3.3E-05-3.26E-04	ALB,CP,HADH,TTR
Carbohydrate Metabolism	3.3E-05-5.07E-04	ALB,AZGP1,CD44,CES1,FABP5,FBP1,HADH,HSD11B1,HSPA5,LGALS1,LMNA,PGLS,PLTP,SOD1,SOD2,TALDO1,VDAC1,VDAC2
Cardiovascular System Development and Function	3.96E-05-1.28E-03	ARHGDIA,ATP5F1A,ATP5F1B,CAST,CD44,DES,DSP,ERAP1,GSTM1,HRG,HSPA5,HSPB1,HSPD1,IGHM,LGALS1,LMNA,PAM,PRDX3,RAB10,S100A4,S100P,SOD1,SOD2,TF,TTR,TXN,VDAC1,VDAC2,VIM
Organ Morphology	3.96E-05-1.36E-03	ALB,ARHGDIA,AZGP1,CAST,CD44,CD46,CP,DES,DSP,HSD11B1,HSPD1,KRT4,LMNA,PHB2,PIP,PLTP,PRDX3,SOD1,SOD2,TALDO1,TF,VDAC1,VDAC2,VDAC3
Tumor Morphology	5.55E-05-1.16E-03	ALB,CD44,DSP,HNRNPA1,HSPA5,IGHM,LGALS1,NME1,PARK7,PSMA5,PSMC4,RPS12,RPS7,S100P,SOD1,ST13,TF,TXN,VDAC2,VIM
Digestive System Development and Function	1.65E-04-1.65E-04	ASAH1,CES1,CP,FABP5,HADH,IGHM,IGKC,KRT14,KRT4,LMNA,NAAA,PARK7,PIP,PLS1,SELENBP1,SOD1,SOD2
Organ Development	1.69E-04-1.36E-03	ASAH1,CD44,CD46,CP,DBI,DSP,FABP5,HSPD1,KRT14,KRT17,KRT4,KRT6C,KRT7,LMNA,NME1,PLTP,SOD1,SOD2,VIM
Visual System Development and Function	1.69E-04-1.36E-03	CD46,CP,HSPD1,KRT4,PLTP,SOD1,SOD2
Hair and Skin Development and Function	3.14E-04-1.11E-03	ASAH1,CD44,DBI,DSP,FABP5,KRT14,KRT17,KRT4,KRT6C,KRT7,LMNA,NME1,SOD2,VIM
Skeletal and Muscular System Development and Function	6.14E-04-8.54E-04	AZGP1,CAST,DES,HSD11B1,LMNA,SOD1,SOD2,VDAC3
Organismal Functions	7.92E-04-9.02E-04	AHNAK,ARHGDIA,DBI,DES,LMNA,SOD1,SOD2
Hypersensitivity Response	1.36E-03-1.36E-03	ALB,LGALS1,TXN
