# Supplementary material for: Training associated alterations in equine respiratory immunity using a multiomics comparative approach
Source: Sci Rep. 2022 Jan 10;12:427. doi: 10.1038/s41598-021-04137-3 (PMC8748960; doi:10.1038/s41598-021-04137-3)
Supplement: Supplementary file 8 — Supplementary Information 8. [file 41598_2021_4137_MOESM8_ESM.xlsx]

## Sheet: High_N_vsCON_DE_padj
Gene stable ID	Gene description	Gene name	baseMean	log2FoldChange	lfcSE	stat	pvalue	padj
ENSECAG00000017660	mucin 5AC, oligomeric mucus/gel-forming [Source:VGNC Symbol;Acc:VGNC:20442]	MUC5AC	1031.04	4.90035	1.19138	4.11317	3.9027e-05	0.0162782
ENSECAG00000008347	defensin beta 4B [Source:NCBI gene;Acc:100033989]	DEFB4B	27.122	4.19568	0.994086	4.22064	2.43609e-05	0.0116125
ENSECAG00000032321	peptidoglycan recognition protein 1-like [Source:NCBI gene;Acc:100071039]	PGLYRP1	542.436	3.45481	0.79429	4.34956	1.36412e-05	0.00766706
ENSECAG00000035315		ENSECAG00000035315	345.319	3.19603	0.512842	6.232	4.60522e-10	1.53667e-06
ENSECAG00000032598	paired immunoglobulin-like type 2 receptor beta [Source:NCBI gene;Acc:111776188]	PILRB	85.4474	3.11265	0.560721	5.55116	2.83781e-08	4.30418e-05
ENSECAG00000009285	CMRF35-like molecule 1 [Source:NCBI gene;Acc:100060591]	CD300LF	561.411	3.05267	0.545062	5.6006	2.1361e-08	3.56387e-05
ENSECAG00000016721	rubicon like autophagy enhancer [Source:VGNC Symbol;Acc:VGNC:22623]	RUBCNL	1491.51	3.01494	0.456915	6.59847	4.15435e-11	1.73278e-07
ENSECAG00000014783	family with sequence similarity 43 member A [Source:HGNC Symbol;Acc:HGNC:26888]	FAM43A	34.6823	3.00741	0.769329	3.90913	9.26287e-05	0.0291588
ENSECAG00000012199		ENSECAG00000012199	341.912	2.79347	0.487557	5.72953	1.00709e-08	2.10028e-05
ENSECAG00000023860	transglutaminase 3 [Source:VGNC Symbol;Acc:VGNC:24062]	TGM3	1957.75	2.75243	0.672255	4.09433	4.23394e-05	0.0165434
ENSECAG00000024847	diacylglycerol O-acyltransferase 2 [Source:VGNC Symbol;Acc:VGNC:56349]	DGAT2	990.652	2.7117	0.391475	6.92688	4.30212e-12	3.58883e-08
ENSECAG00000043506		ENSECAG00000043506	276.543	2.6969	0.446538	6.03957	1.54526e-09	4.29685e-06
ENSECAG00000006711	C-X-C chemokine receptor type 2 [Source:NCBI gene;Acc:100058291]	CXCR2	1170.23	2.63793	0.558766	4.72099	2.34699e-06	0.00181262
ENSECAG00000000214	interleukin 18 receptor accessory protein [Source:VGNC Symbol;Acc:VGNC:51323]	IL18RAP	364.957	2.59462	0.448258	5.78823	7.11305e-09	1.69534e-05
ENSECAG00000011553	RHO family interacting cell polarization regulator 2 [Source:VGNC Symbol;Acc:VGNC:22401]	RIPOR2	1404.12	2.5888	0.509201	5.08404	3.69485e-07	0.000410966
ENSECAG00000006595	C-X-C motif chemokine receptor 2 [Source:NCBI gene;Acc:100055552]	CXCR2	236.658	2.57692	0.68059	3.78631	0.000152902	0.0455538
ENSECAG00000011895	immunoglobulin-like transcript 11 protein [Source:NCBI gene;Acc:100034238]	ILT11B	1184.98	2.53974	0.362068	7.01453	2.30731e-12	3.58883e-08
ENSECAG00000022078	carbohydrate sulfotransferase 15 [Source:VGNC Symbol;Acc:VGNC:16536]	CHST15	326.892	2.50835	0.375348	6.68275	2.34505e-11	1.30416e-07
ENSECAG00000013457	colony stimulating factor 3 receptor [Source:VGNC Symbol;Acc:VGNC:16899]	CSF3R	3466.3	2.48893	0.484009	5.14232	2.71364e-07	0.000336621
ENSECAG00000033013	oxoeicosanoid receptor 1 [Source:HGNC Symbol;Acc:HGNC:24884]	OXER1	15.6925	2.4731	0.585875	4.22121	2.42993e-05	0.0116125
ENSECAG00000022118	indoleamine 2,3-dioxygenase 1 [Source:VGNC Symbol;Acc:VGNC:18938]	IDO1	1858.14	2.47286	0.540805	4.57256	4.81812e-06	0.00309175
ENSECAG00000017922	ADAM metallopeptidase domain 19 [Source:VGNC Symbol;Acc:VGNC:15051]	ADAM19	950.998	2.33257	0.424739	5.49178	3.97911e-08	5.53228e-05
ENSECAG00000009647	maltase-glucoamylase [Source:VGNC Symbol;Acc:VGNC:20159]	MGAM	28.9126	2.31872	0.614802	3.7715	0.000162271	0.047497
ENSECAG00000015699	V-set and transmembrane domain containing 1 [Source:VGNC Symbol;Acc:VGNC:51098]	VSTM1	60.7177	2.29328	0.479349	4.78417	1.71698e-06	0.00150769
ENSECAG00000018808	thyroglobulin [Source:VGNC Symbol;Acc:VGNC:24049]	TG	365.456	2.25515	0.559669	4.02944	5.59103e-05	0.0207291
ENSECAG00000030548		ENSECAG00000030548	296.951	2.2444	0.444409	5.05029	4.41131e-07	0.00045999
ENSECAG00000011003	phosphodiesterase 4B [Source:VGNC Symbol;Acc:VGNC:21245]	PDE4B	2462.72	2.23009	0.472749	4.71728	2.39017e-06	0.00181262
ENSECAG00000023722	T cell lymphoma invasion and metastasis 2 [Source:HGNC Symbol;Acc:HGNC:11806]	TIAM2	333.363	2.20757	0.460379	4.79511	1.62586e-06	0.00150769
ENSECAG00000017804	beta-ureidopropionase 1 [Source:VGNC Symbol;Acc:VGNC:24803]	UPB1	168.536	2.13885	0.46637	4.58617	4.51446e-06	0.00309175
ENSECAG00000017827	ANTXR cell adhesion molecule 2 [Source:VGNC Symbol;Acc:VGNC:15359]	ANTXR2	347.902	2.13229	0.538815	3.95736	7.57815e-05	0.0247909
ENSECAG00000040065		ENSECAG00000040065	124.976	2.13225	0.510478	4.17697	2.95418e-05	0.0130876
ENSECAG00000017436	triggering receptor expressed on myeloid cells 1 [Source:VGNC Symbol;Acc:VGNC:24481]	TREM1	10717.2	2.08514	0.406082	5.13478	2.82468e-07	0.000336621
ENSECAG00000018996	pleckstrin [Source:VGNC Symbol;Acc:VGNC:21554]	PLEK	30893	2.08372	0.434765	4.79276	1.64506e-06	0.00150769
ENSECAG00000013712	myeloid cathelicidin 3 [Source:NCBI gene;Acc:100034135]	ECATH-3	78.6288	2.04899	0.360354	5.68605	1.30013e-08	2.41016e-05
ENSECAG00000033821	ankyrin repeat domain 33B [Source:NCBI gene;Acc:100070835]	ANKRD33B	263.776	2.04787	0.490516	4.17492	2.98086e-05	0.0130876
ENSECAG00000003535	G0/G1 switch 2 [Source:VGNC Symbol;Acc:VGNC:18176]	G0S2	5048.84	2.03913	0.429132	4.75175	2.01659e-06	0.00168224
ENSECAG00000024636	cysteine rich secretory protein LCCL domain containing 2 [Source:VGNC Symbol;Acc:VGNC:16868]	CRISPLD2	250.325	2.02953	0.515735	3.93522	8.31213e-05	0.0266692
ENSECAG00000018398	tripartite motif containing 69 [Source:VGNC Symbol;Acc:VGNC:24523]	TRIM69	100.869	1.96813	0.466104	4.22252	2.41589e-05	0.0116125
ENSECAG00000019499	interferon stimulated exonuclease gene 20 [Source:VGNC Symbol;Acc:VGNC:19149]	ISG20	614.327	1.95227	0.47998	4.06739	4.75416e-05	0.0180269
ENSECAG00000013004	adenylate cyclase 4 [Source:VGNC Symbol;Acc:VGNC:15089]	ADCY4	56.9659	1.92139	0.469468	4.0927	4.26375e-05	0.0165434
ENSECAG00000035459	basic leucine zipper ATF-like transcription factor 2 [Source:HGNC Symbol;Acc:HGNC:25163]	BATF2	800.305	1.89055	0.454002	4.16419	3.12461e-05	0.0133669
ENSECAG00000037376		ENSECAG00000037376	270.688	1.88916	0.452162	4.17806	2.94001e-05	0.0130876
ENSECAG00000016421	resistin [Source:VGNC Symbol;Acc:VGNC:59419]	RETN	465.245	1.86297	0.407237	4.57465	4.77018e-06	0.00309175
ENSECAG00000000400	junction adhesion molecule like [Source:VGNC Symbol;Acc:VGNC:19217]	JAML	751.145	1.85376	0.403252	4.59702	4.28586e-06	0.00309175
ENSECAG00000027864	interleukin 1 receptor antagonist [Source:NCBI gene;Acc:100034236]	IL1RN	36323.2	1.79348	0.450631	3.97994	6.8933e-05	0.0230016
ENSECAG00000012179	regulator of G protein signaling 2 [Source:VGNC Symbol;Acc:VGNC:22348]	RGS2	1703.88	1.77552	0.442974	4.00817	6.11902e-05	0.0214568
ENSECAG00000014952	family with sequence similarity 49 member A [Source:VGNC Symbol;Acc:VGNC:17877]	FAM49A	232.833	1.71556	0.403421	4.25253	2.11372e-05	0.0110204
ENSECAG00000015544	ArfGAP with RhoGAP domain, ankyrin repeat and PH domain 3 [Source:VGNC Symbol;Acc:VGNC:15441]	ARAP3	290.057	1.60553	0.366658	4.37882	1.19326e-05	0.00711013
ENSECAG00000031851	T-cell-interacting, activating receptor on myeloid cells protein 1 [Source:NCBI gene;Acc:100630386]	TARM1	702.21	1.60253	0.368631	4.34724	1.37864e-05	0.00766706
ENSECAG00000016161	secretory leukocyte peptidase inhibitor [Source:HGNC Symbol;Acc:HGNC:11092]	SLPI	792.891	1.59822	0.400719	3.98839	6.65243e-05	0.0226508
ENSECAG00000022127	plasminogen activator, urokinase receptor [Source:VGNC Symbol;Acc:VGNC:21531]	PLAUR	9414.14	1.51892	0.344782	4.40546	1.05561e-05	0.00652291
ENSECAG00000020535	DNA damage inducible transcript 3 [Source:VGNC Symbol;Acc:VGNC:17075]	DDIT3	2128.86	1.41609	0.369463	3.83283	0.000126678	0.0384271
ENSECAG00000009570	LIM domain kinase 2 [Source:VGNC Symbol;Acc:VGNC:50946]	LIMK2	3851.28	1.30461	0.334943	3.89501	9.81959e-05	0.0303389
ENSECAG00000018342	glycerol-3-phosphate acyltransferase 4 [Source:VGNC Symbol;Acc:VGNC:18475]	GPAT4	5249.67	0.94729	0.231234	4.09667	4.19132e-05	0.0165434
ENSECAG00000009060	divergent protein kinase domain 2A [Source:VGNC Symbol;Acc:VGNC:56717]	DIPK2A	646.439	-1.31358	0.30729	-4.27473	1.91372e-05	0.0102995
ENSECAG00000019495	chromosome 5 C1orf141 homolog [Source:VGNC Symbol;Acc:VGNC:50808]	C5H1orf141	406.561	-1.5606	0.389212	-4.00965	6.08077e-05	0.0214568
ENSECAG00000015848	HHIP like 2 [Source:VGNC Symbol;Acc:VGNC:18777]	HHIPL2	52.8607	-5.92718	1.47954	-4.00609	6.17313e-05	0.0214568

## Sheet: DAVID_High_N_BP_ALL_UP
The Database for Annotation, Visualization and Integrated Discovery	DAVID Bioinformatics Resources 6.8
	Laboratory of Human Retrovirology and Immunoinformatics (LHRI)
*** Welcome to DAVID 6.8 ***
*** If you are looking for DAVID 6.7, please visit our development site. ***
Functional Annotation Chart
Help and Manual
Current Gene List: List_1
Current Background: Equus caballus
Sublist		Category	Term	RT	Genes	Count	%	P-Value	Benjamini
		GOTERM_BP_ALL	neutrophil chemotaxis	RT		4	5.1	0.00037	0.32
		GOTERM_BP_ALL	neutrophil migration	RT		4	5.1	0.00053	0.24
		GOTERM_BP_ALL	granulocyte chemotaxis	RT		4	5.1	0.00066	0.21
		GOTERM_BP_ALL	granulocyte migration	RT		4	5.1	0.00089	0.21
		GOTERM_BP_ALL	response to biotic stimulus	RT		7	8.9	0.0022	0.37
		GOTERM_BP_ALL	myeloid leukocyte migration	RT		4	5.1	0.0026	0.37
		GOTERM_BP_ALL	response to external stimulus	RT		10	12.7	0.0036	0.42
		GOTERM_BP_ALL	leukocyte chemotaxis	RT		4	5.1	0.0042	0.42
		GOTERM_BP_ALL	response to other organism	RT		6	7.6	0.0087	0.64
		GOTERM_BP_ALL	response to external biotic stimulus	RT		6	7.6	0.0087	0.6
		GOTERM_BP_ALL	cell chemotaxis	RT		4	5.1	0.0095	0.6
		GOTERM_BP_ALL	neutrophil extravasation	RT		2	2.5	0.01	0.6
		GOTERM_BP_ALL	leukocyte migration	RT		4	5.1	0.013	0.65
		GOTERM_BP_ALL	response to stimulus	RT		22	27.8	0.016	0.7
		GOTERM_BP_ALL	defense response	RT		7	8.9	0.02	0.76
		GOTERM_BP_ALL	diacylglycerol metabolic process	RT		2	2.5	0.02	0.74
		GOTERM_BP_ALL	multi-organism process	RT		8	10.1	0.021	0.73
		GOTERM_BP_ALL	immune system process	RT		9	11.4	0.028	0.81
		GOTERM_BP_ALL	response to bacterium	RT		4	5.1	0.03	0.81
		GOTERM_BP_ALL	negative regulation of signal transduction	RT		6	7.6	0.036	0.85
		GOTERM_BP_ALL	single-organism biosynthetic process	RT		6	7.6	0.04	0.87
		GOTERM_BP_ALL	negative regulation of cell communication	RT		6	7.6	0.044	0.89
		GOTERM_BP_ALL	negative regulation of signaling	RT		6	7.6	0.045	0.88
		GOTERM_BP_ALL	triglyceride biosynthetic process	RT		2	2.5	0.045	0.87
		GOTERM_BP_ALL	neutral lipid biosynthetic process	RT		2	2.5	0.048	0.87
		GOTERM_BP_ALL	acylglycerol biosynthetic process	RT		2	2.5	0.048	0.87
		GOTERM_BP_ALL	positive regulation of apoptotic process	RT		4	5.1	0.048	0.87
		GOTERM_BP_ALL	defense response to other organism	RT		4	5.1	0.049	0.86
		GOTERM_BP_ALL	positive regulation of programmed cell death	RT		4	5.1	0.05	0.85
		GOTERM_BP_ALL	positive regulation of cell death	RT		4	5.1	0.053	0.86
		GOTERM_BP_ALL	negative regulation of intracellular signal transduction	RT		4	5.1	0.053	0.86
		GOTERM_BP_ALL	regulation of response to stimulus	RT		11	13.9	0.057	0.88
		GOTERM_BP_ALL	negative regulation of G-protein coupled receptor protein signaling pathway	RT		2	2.5	0.058	0.87
		GOTERM_BP_ALL	chemotaxis	RT		4	5.1	0.062	0.88
		GOTERM_BP_ALL	taxis	RT		4	5.1	0.062	0.87
		GOTERM_BP_ALL	cellular extravasation	RT		2	2.5	0.065	0.88
		GOTERM_BP_ALL	organonitrogen compound catabolic process	RT		3	3.8	0.073	0.9
		GOTERM_BP_ALL	glycerolipid metabolic process	RT		3	3.8	0.074	0.89
		GOTERM_BP_ALL	negative regulation of response to stimulus	RT		6	7.6	0.082	0.91
		GOTERM_BP_ALL	heterocycle catabolic process	RT		3	3.8	0.083	0.91
		GOTERM_BP_ALL	cellular nitrogen compound catabolic process	RT		3	3.8	0.083	0.91
		GOTERM_BP_ALL	cAMP-mediated signaling	RT		2	2.5	0.084	0.91
		GOTERM_BP_ALL	aromatic compound catabolic process	RT		3	3.8	0.087	0.91
		GOTERM_BP_ALL	response to stress	RT		10	12.7	0.091	0.91
		GOTERM_BP_ALL	cytokine production	RT		4	5.1	0.091	0.91
		GOTERM_BP_ALL	cyclic-nucleotide-mediated signaling	RT		2	2.5	0.091	0.9
		GOTERM_BP_ALL	organic cyclic compound catabolic process	RT		3	3.8	0.094	0.91
